# Supplementary material for: Profile and potential bioactivity of the miRNome and metabolome expressed in Malva sylvestris L. leaf and flower
Source: BMC Plant Biol. 2023 Sep 19;23:439. doi: 10.1186/s12870-023-04434-1 (PMC10507896; doi:10.1186/s12870-023-04434-1)
Supplement: Supplementary file 1 — Additional file 1: Supplemental Material 1. Plant target prediction for M. sylvestris miRNAs. For each specific miRNA, the results obtained by the PsRNAtarget software and containing the list of putative plant mRNA targets predicted by the bioinformatics analysis was provided. In detail, for each miRNA, the following information was reported: miRNA Accession; Target Accession; Expectation; UPE; miRNA start; miRNA end; Target start; Target end; miRNA aligned fragment alignment; Target aligned fragment; Inhibition; Target; Description; Multiplicity. [file 12870_2023_4434_MOESM1_ESM.txt]

SULLEMENTAL MATERIAL 1
Plant target prediction for M. sylvestris miRNAs. For each specific miRNA, the results obtained by the PsRNAtarget software and containing the list of putative plant mRNA targets predicted by the bioinformatics analysis was provided. In detail, for each miRNA, the following information was reported: miRNA Accession; Target Accession; Expectation; UPE; miRNA start; miRNA end; Target start; Target …
miR156a
UGACAGAAGAGAGUGAGCAC	CO092899	1.0	-1.0	1	20	778	797	UGACAGAAGAGAGUGAGCAC	:::::: :::::::::::::	GUGCUCUCUCUCUUCUGUCA	Cleavage	similar to UniRef100_A7QP31 Cluster: Chromosome chr1 scaffold_136, whole genome shotgun sequence; n=1; Vitis vinifera|Rep: Chromosome chr1 scaffold_136, whole genome shotgun sequence - Vitis vinifera (Grape), partial (47%)	1
UGACAGAAGAGAGUGAGCAC	TC6174	1.0	-1.0	1	20	510	529	UGACAGAAGAGAGUGAGCAC	:::::: :::::::::::::	GUGCUCUCUCUCUUCUGUCA	Cleavage	similar to UniRef100_A7PVU5 Cluster: Chromosome chr8 scaffold_34, whole genome shotgun sequence; n=2; Vitis vinifera|Rep: Chromosome chr8 scaffold_34, whole genome shotgun sequence - Vitis vinifera (Grape), partial (46%)	1
UGACAGAAGAGAGUGAGCAC	TC6994	1.0	-1.0	1	20	1219	1238	UGACAGAAGAGAGUGAGCAC	:::::: :::::::::::::	GUGCUCUCUCUCUUCUGUCA	Cleavage	similar to UniRef100_A7QP49 Cluster: Chromosome chr1 scaffold_136, whole genome shotgun sequence; n=1; Vitis vinifera|Rep: Chromosome chr1 scaffold_136, whole genome shotgun sequence - Vitis vinifera (Grape), partial (45%)	1
UGACAGAAGAGAGUGAGCAC	TC8178	1.5	-1.0	1	20	863	882	UGACAGAAGAGAGUGAGCAC	:::::: ::.::::::::::	GUGCUCUCUUUCUUCUGUCA	Cleavage	similar to UniRef100_A7QP31 Cluster: Chromosome chr1 scaffold_136, whole genome shotgun sequence; n=1; Vitis vinifera|Rep: Chromosome chr1 scaffold_136, whole genome shotgun sequence - Vitis vinifera (Grape), partial (29%)	1
UGACAGAAGAGAGUGAGCAC	CO101011	2.0	-1.0	1	20	105	124	UGACAGAAGAGAGUGAGCAC	::::::: :::::::::.:	CUGCUCACCCUCUUCUGUUA	Cleavage	similar to UniRef100_A7QFG3 Cluster: Chromosome chr8 scaffold_88, whole genome shotgun sequence; n=1; Vitis vinifera|Rep: Chromosome chr8 scaffold_88, whole genome shotgun sequence - Vitis vinifera (Grape), partial (42%)	1
UGACAGAAGAGAGUGAGCAC	TC5782	2.5	-1.0	1	20	943	962	UGACAGAAGAGAGUGAGCAC	:::::: :: ::::::::::	GUGCUCUCUAUCUUCUGUCA	Translation		1
UGACAGAAGAGAGUGAGCAC	TC7659	2.5	-1.0	1	20	1131	1150	UGACAGAAGAGAGUGAGCAC	:::::: :: ::::::::::	GUGCUCUCUAUCUUCUGUCA	Translation		1
UGACAGAAGAGAGUGAGCAC	CO120687	2.5	-1.0	1	20	110	129	UGACAGAAGAGAGUGAGCAC	: .:: :::::::::::::	AUAUUCUCUCUCUUCUGUCA	Cleavage	similar to UniRef100_A7PVT9 Cluster: Chromosome chr8 scaffold_34, whole genome shotgun sequence; n=1; Vitis vinifera|Rep: Chromosome chr8 scaffold_34, whole genome shotgun sequence - Vitis vinifera (Grape), partial (49%)	1
UGACAGAAGAGAGUGAGCAC	CO100245	3.0	-1.0	1	20	471	490	UGACAGAAGAGAGUGAGCAC	::::: ::::. :::::::	UUGCUCUCUCUUCUCUGUCA	Cleavage	similar to UniRef100_A7PK93 Cluster: Chromosome chr15 scaffold_19, whole genome shotgun sequence; n=1; Vitis vinifera|Rep: Chromosome chr15 scaffold_19, whole genome shotgun sequence - Vitis vinifera (Grape), partial (98%)	1
UGACAGAAGAGAGUGAGCAC	CO085985	3.0	-1.0	1	20	637	656	UGACAGAAGAGAGUGAGCAC	::: :::::::::::::	AUGCAGCCUCUCUUCUGUCA	Cleavage	similar to UniRef100_A7PDI6 Cluster: Chromosome chr17 scaffold_12, whole genome shotgun sequence; n=1; Vitis vinifera|Rep: Chromosome chr17 scaffold_12, whole genome shotgun sequence - Vitis vinifera (Grape), partial (20%)	1
UGACAGAAGAGAGUGAGCAC	CO077683	3.5	-1.0	1	20	112	131	UGACAGAAGAGAGUGAGCAC	::: :::::.:.::.::::	GUGAUCACUUUUUUUUGUCU	Cleavage	similar to UniRef100_A6P6J6 Cluster: Autophagy-related protein 8; n=1; Fagopyrum esculentum|Rep: Autophagy-related protein 8 - Fagopyrum esculentum (Common buckwheat), partial (59%)	1
UGACAGAAGAGAGUGAGCAC	TC1334	3.5	-1.0	1	20	934	953	UGACAGAAGAGAGUGAGCAC	::.:.:::::::::: ::	AUGUUUACUCUCUUCUCUCC	Cleavage	weakly similar to UniRef100_A7PP73 Cluster: Chromosome chr8 scaffold_23, whole genome shotgun sequence; n=1; Vitis vinifera|Rep: Chromosome chr8 scaffold_23, whole genome shotgun sequence - Vitis vinifera (Grape), partial (86%)	1
UGACAGAAGAGAGUGAGCAC	TC4373	3.5	-1.0	1	20	539	558	UGACAGAAGAGAGUGAGCAC	::: : :::.:.::::::.:	GUGAUAACUUUUUUCUGUUA	Cleavage	similar to UniRef100_O81628 Cluster: F8M12.20 protein; n=1; Arabidopsis thaliana|Rep: F8M12.20 protein - Arabidopsis thaliana (Mouse-ear cress), partial (15%)	1
UGACAGAAGAGAGUGAGCAC	CO106607	3.5	-1.0	1	20	424	443	UGACAGAAGAGAGUGAGCAC	:: : :::: ::::::::::	GUACCCACUGUCUUCUGUCA	Translation	similar to UniRef100_P93370 Cluster: Calmodulin-binding protein; n=1; Nicotiana tabacum|Rep: Calmodulin-binding protein - Nicotiana tabacum (Common tobacco), partial (23%)	1
UGACAGAAGAGAGUGAGCAC	TC8638	3.5	-1.0	1	20	62	81	UGACAGAAGAGAGUGAGCAC	::::::::: . :::::::	UUGCUCACUCCUCUCUGUCA	Translation	similar to UniRef100_A7P6H8 Cluster: Chromosome chr9 scaffold_7, whole genome shotgun sequence; n=1; Vitis vinifera|Rep: Chromosome chr9 scaffold_7, whole genome shotgun sequence - Vitis vinifera (Grape), partial (36%)	1
UGACAGAAGAGAGUGAGCAC	CO091076	3.5	-1.0	1	20	122	141	UGACAGAAGAGAGUGAGCAC	::::: .:.:::::: :::	AUGCUCCUUUUCUUCUUUCA	Cleavage	similar to UniRef100_A7QHX6 Cluster: Chromosome chr17 scaffold_101, whole genome shotgun sequence; n=1; Vitis vinifera|Rep: Chromosome chr17 scaffold_101, whole genome shotgun sequence - Vitis vinifera (Grape), partial (37%)	1
UGACAGAAGAGAGUGAGCAC	CO093413	3.5	-1.0	1	20	757	776	UGACAGAAGAGAGUGAGCAC	:::: .::.::::::: ::	UUGCUGGCUUUCUUCUGCCA	Cleavage	similar to UniRef100_A7QAR9 Cluster: Chromosome chr5 scaffold_72, whole genome shotgun sequence; n=1; Vitis vinifera|Rep: Chromosome chr5 scaffold_72, whole genome shotgun sequence - Vitis vinifera (Grape), partial (75%)	1
UGACAGAAGAGAGUGAGCAC	CO126054	3.5	-1.0	1	20	474	493	UGACAGAAGAGAGUGAGCAC	: : :::: ::::::::::	CUACCCACUGUCUUCUGUCA	Translation	similar to UniRef100_Q41797 Cluster: Calmodulin-binding protein; n=1; Zea mays|Rep: Calmodulin-binding protein - Zea mays (Maize), partial (15%)	1
UGACAGAAGAGAGUGAGCAC	TC877	3.5	-1.0	1	20	648	667	UGACAGAAGAGAGUGAGCAC	:::: :::::::::::.	UUGCUACCUCUCUUCUGUUU	Cleavage	homologue to UniRef100_A7QEZ0 Cluster: Chromosome chr16 scaffold_86, whole genome shotgun sequence; n=1; Vitis vinifera|Rep: Chromosome chr16 scaffold_86, whole genome shotgun sequence - Vitis vinifera (Grape), partial (57%)	1
UGACAGAAGAGAGUGAGCAC	TC4823	3.5	-1.0	1	20	417	436	UGACAGAAGAGAGUGAGCAC	:::: :::::::::::.	UUGCUACCUCUCUUCUGUUU	Cleavage	similar to UniRef100_A7QEZ0 Cluster: Chromosome chr16 scaffold_86, whole genome shotgun sequence; n=1; Vitis vinifera|Rep: Chromosome chr16 scaffold_86, whole genome shotgun sequence - Vitis vinifera (Grape), complete	1
UGACAGAAGAGAGUGAGCAC	TC3748	4.0	-1.0	1	20	520	539	UGACAGAAGAGAGUGAGCAC	:::.:::::::.:: :::.	GUGUUCACUCUUUUAUGUUU	Cleavage	homologue to UniRef100_A7R128 Cluster: Chromosome undetermined scaffold_334, whole genome shotgun sequence; n=1; Vitis vinifera|Rep: Chromosome undetermined scaffold_334, whole genome shotgun sequence - Vitis vinifera (Grape), partial (48%)	1
UGACAGAAGAGAGUGAGCAC	CO115585	4.0	-1.0	1	20	390	409	UGACAGAAGAGAGUGAGCAC	:.:::::.::::.:::.	AGGUUCACUUUCUUUUGUUC	Cleavage	similar to UniRef100_A7PQZ5 Cluster: Chromosome chr6 scaffold_25, whole genome shotgun sequence; n=1; Vitis vinifera|Rep: Chromosome chr6 scaffold_25, whole genome shotgun sequence - Vitis vinifera (Grape), partial (19%)	1
UGACAGAAGAGAGUGAGCAC	TC3457	4.0	-1.0	1	20	517	536	UGACAGAAGAGAGUGAGCAC	: :.:::.:.::::::::.	GAGUUCAUUUUCUUCUGUUC	Cleavage	similar to UniRef100_A7NWQ3 Cluster: Chromosome chr5 scaffold_2, whole genome shotgun sequence; n=1; Vitis vinifera|Rep: Chromosome chr5 scaffold_2, whole genome shotgun sequence - Vitis vinifera (Grape), partial (34%)	1
UGACAGAAGAGAGUGAGCAC	CO124368	4.0	-1.0	1	20	699	718	UGACAGAAGAGAGUGAGCAC	:::::..:::.:::: ::	AUGCUCGUUCUUUUCUUUCU	Cleavage	similar to UniRef100_A7QZT5 Cluster: Pyruvate kinase; n=1; Vitis vinifera|Rep: Pyruvate kinase - Vitis vinifera (Grape), partial (68%)	1
UGACAGAAGAGAGUGAGCAC	TC6861	4.0	-1.0	1	20	695	714	UGACAGAAGAGAGUGAGCAC	::..::.:.::::::::	GCUCUUGCUUUUUUCUGUCA	Cleavage	similar to UniRef100_Q8L586 Cluster: Uncharacterized membrane protein At4g09580; n=1; Arabidopsis thaliana|Rep: Uncharacterized membrane protein At4g09580 - Arabidopsis thaliana (Mouse-ear cress), partial (84%)	1
UGACAGAAGAGAGUGAGCAC	TC6713	4.0	-1.0	1	20	539	558	UGACAGAAGAGAGUGAGCAC	:.:::.:::.:::: :::	UGGUUCAUUCUUUUCUCUCA	Cleavage		1
UGACAGAAGAGAGUGAGCAC	CO076801	4.0	-1.0	1	20	348	367	UGACAGAAGAGAGUGAGCAC	::::.:. .::::::::..	UUGCUUAUCUUCUUCUGUUG	Cleavage	similar to UniRef100_A7PKT9 Cluster: Chromosome chr7 scaffold_20, whole genome shotgun sequence; n=1; Vitis vinifera|Rep: Chromosome chr7 scaffold_20, whole genome shotgun sequence - Vitis vinifera (Grape), partial (29%)	1
UGACAGAAGAGAGUGAGCAC	TC2458	4.0	-1.0	1	20	1314	1333	UGACAGAAGAGAGUGAGCAC	::::.:.:.::.:::::	AAACUCAUUUUUUUUUGUCA	Cleavage	homologue to UniRef100_P92939 Cluster: Calcium-transporting ATPase 1, endoplasmic reticulum-type; n=1; Arabidopsis thaliana|Rep: Calcium-transporting ATPase 1, endoplasmic reticulum-type - Arabidopsis thaliana (Mouse-ear cress), partial (31%)	1
UGACAGAAGAGAGUGAGCAC	CO112995	4.0	-1.0	1	20	34	53	UGACAGAAGAGAGUGAGCAC	: ::::.:.:.::::::.	AUUCUCAUUUUUUUCUGUUU	Cleavage	weakly similar to UniRef100_Q94CG2 Cluster: Bet1-like SNARE 1-2; n=2; Arabidopsis thaliana|Rep: Bet1-like SNARE 1-2 - Arabidopsis thaliana (Mouse-ear cress), partial (88%)	1
UGACAGAAGAGAGUGAGCAC	TC2535	4.0	-1.0	1	20	223	242	UGACAGAAGAGAGUGAGCAC	: ::..::::.::::::.	CUCCUUGCUCUUUUCUGUUU	Cleavage	weakly similar to UniRef100_Q6Z8K4 Cluster: Membrane-anchored ubiquitin-fold protein 3 precursor; n=3; Oryza sativa|Rep: Membrane-anchored ubiquitin-fold protein 3 precursor - Oryza sativa subsp. japonica (Rice), partial (79%)	1
UGACAGAAGAGAGUGAGCAC	TC5612	4.0	-1.0	1	20	466	485	UGACAGAAGAGAGUGAGCAC	:::: :::::::: ::::	UUGCUAACUCUCUUGGGUCA	Cleavage	similar to UniRef100_A7NVC5 Cluster: Chromosome chr18 scaffold_1, whole genome shotgun sequence; n=1; Vitis vinifera|Rep: Chromosome chr18 scaffold_1, whole genome shotgun sequence - Vitis vinifera (Grape), partial (46%)	1
UGACAGAAGAGAGUGAGCAC	CO103665	4.0	-1.0	1	20	228	248	UGACAGAAGAGAGUG-AGCAC	:::: ...:.::::::::::	UUGCUGUGUUUUCUUCUGUCA	Cleavage	similar to UniRef100_Q8VWH7 Cluster: Peroxisomal ABC transporter; n=1; Arabidopsis thaliana|Rep: Peroxisomal ABC transporter - Arabidopsis thaliana (Mouse-ear cress), partial (19%)	1
UGACAGAAGAGAGUGAGCAC	TC4948	4.0	-1.0	1	20	832	851	UGACAGAAGAGAGUGAGCAC	::: ::::::::::: :.:	GUGGCCACUCUCUUCUUUUA	Cleavage	similar to UniRef100_A7PEP9 Cluster: Chromosome chr11 scaffold_13, whole genome shotgun sequence; n=1; Vitis vinifera|Rep: Chromosome chr11 scaffold_13, whole genome shotgun sequence - Vitis vinifera (Grape), partial (57%)	1
UGACAGAAGAGAGUGAGCAC	TC317	4.0	-1.0	1	20	1401	1420	UGACAGAAGAGAGUGAGCAC	::.::: :::.::::: ::	AUGUUCAGUCUUUUCUGGCA	Cleavage	similar to UniRef100_A7P0C9 Cluster: Chromosome chr6 scaffold_3, whole genome shotgun sequence; n=1; Vitis vinifera|Rep: Chromosome chr6 scaffold_3, whole genome shotgun sequence - Vitis vinifera (Grape), partial (87%)	1
UGACAGAAGAGAGUGAGCAC	CO120752	4.0	-1.0	1	20	275	294	UGACAGAAGAGAGUGAGCAC	: ::::.:::.:::: :.:	UUACUCAUUCUUUUCUCUUA	Cleavage	similar to UniRef100_A7QLC8 Cluster: Chromosome chr11 scaffold_118, whole genome shotgun sequence; n=1; Vitis vinifera|Rep: Chromosome chr11 scaffold_118, whole genome shotgun sequence - Vitis vinifera (Grape), partial (88%)	1
UGACAGAAGAGAGUGAGCAC	CO127857	4.0	-1.0	1	20	69	88	UGACAGAAGAGAGUGAGCAC	: .:.:::::::::: :.:	AUCUUUACUCUCUUCUAUUA	Cleavage	similar to UniRef100_A7QV74 Cluster: Chromosome undetermined scaffold_186, whole genome shotgun sequence; n=1; Vitis vinifera|Rep: Chromosome undetermined scaffold_186, whole genome shotgun sequence - Vitis vinifera (Grape), partial (23%)	1
UGACAGAAGAGAGUGAGCAC	TC6787	4.0	-1.0	1	20	672	691	UGACAGAAGAGAGUGAGCAC	:: :.:::.:.::::::.	UUGAUUACUUUUUUCUGUUU	Cleavage	similar to UniRef100_A7NVK2 Cluster: Chromosome chr18 scaffold_1, whole genome shotgun sequence; n=1; Vitis vinifera|Rep: Chromosome chr18 scaffold_1, whole genome shotgun sequence - Vitis vinifera (Grape), partial (10%)	1
UGACAGAAGAGAGUGAGCAC	TC8492	4.0	-1.0	1	20	992	1011	UGACAGAAGAGAGUGAGCAC	: .::.::::.::.::::	AUUUUCGCUCUUUUUUGUCU	Cleavage		1
UGACAGAAGAGAGUGAGCAC	TC1353	4.0	-1.0	1	20	633	652	UGACAGAAGAGAGUGAGCAC	:: :::::.:::::: ::	UUGGUCACUUUCUUCUUUCC	Cleavage	similar to UniRef100_A7P1J0 Cluster: Chromosome chr19 scaffold_4, whole genome shotgun sequence; n=1; Vitis vinifera|Rep: Chromosome chr19 scaffold_4, whole genome shotgun sequence - Vitis vinifera (Grape), partial (97%)	1
UGACAGAAGAGAGUGAGCAC	TC3803	4.0	-1.0	1	20	52	71	UGACAGAAGAGAGUGAGCAC	::.:. ::.:::::::: :	CUGUUUUCUUUCUUCUGUAA	Cleavage	similar to UniRef100_A7PFH9 Cluster: Chromosome chr11 scaffold_14, whole genome shotgun sequence; n=1; Vitis vinifera|Rep: Chromosome chr11 scaffold_14, whole genome shotgun sequence - Vitis vinifera (Grape), partial (88%)	1
UGACAGAAGAGAGUGAGCAC	TC6868	4.0	-1.0	1	20	1000	1019	UGACAGAAGAGAGUGAGCAC	::::. .:.::::::::.	UUGCUUCUUUUCUUCUGUUU	Cleavage	homologue to UniRef100_A7Q493 Cluster: Chromosome chr9 scaffold_49, whole genome shotgun sequence; n=1; Vitis vinifera|Rep: Chromosome chr9 scaffold_49, whole genome shotgun sequence - Vitis vinifera (Grape), partial (63%)	1
UGACAGAAGAGAGUGAGCAC	CO108624	4.0	-1.0	1	20	41	60	UGACAGAAGAGAGUGAGCAC	: .:: ::::.::::::..	UUAUUCUCUCUUUUCUGUUG	Cleavage	similar to UniRef100_Q6DYE5-2 Cluster: Isoform 2 of Q6DYE5 ; n=1; Arabidopsis thaliana|Rep: Isoform 2 of Q6DYE5 - Arabidopsis, partial (4%)	1
UGACAGAAGAGAGUGAGCAC	TC89	4.0	-1.0	1	20	110	129	UGACAGAAGAGAGUGAGCAC	: ::.:.::::::.: :::	CUUCUUAUUCUCUUUUUUCA	Cleavage	similar to UniRef100_A7Q4I7 Cluster: Chromosome chr9 scaffold_49, whole genome shotgun sequence; n=1; Vitis vinifera|Rep: Chromosome chr9 scaffold_49, whole genome shotgun sequence - Vitis vinifera (Grape), partial (60%)	1
UGACAGAAGAGAGUGAGCAC	CO125464	4.0	-1.0	1	20	496	515	UGACAGAAGAGAGUGAGCAC	::: :::.:::::::: :	CUGCAAACUUUCUUCUGUAA	Cleavage	weakly similar to UniRef100_A7Q1Q0 Cluster: Chromosome chr7 scaffold_44, whole genome shotgun sequence; n=1; Vitis vinifera|Rep: Chromosome chr7 scaffold_44, whole genome shotgun sequence - Vitis vinifera (Grape), partial (22%)	1
UGACAGAAGAGAGUGAGCAC	CO083296	4.0	-1.0	1	20	45	64	UGACAGAAGAGAGUGAGCAC	: ::: :::::::.: :::	CUUCUCUCUCUCUUUUCUCA	Cleavage	similar to UniRef100_A7QAN1 Cluster: Peptidyl-prolyl cis-trans isomerase; n=1; Vitis vinifera|Rep: Peptidyl-prolyl cis-trans isomerase - Vitis vinifera (Grape), partial (78%)	1
UGACAGAAGAGAGUGAGCAC	TC9315	4.0	-1.0	1	20	761	780	UGACAGAAGAGAGUGAGCAC	: ::. .:::.::.:::::	AUUCUUUUUCUUUUUUGUCA	Cleavage	similar to UniRef100_Q8VYJ9 Cluster: At1g72790/F28P22_2; n=1; Arabidopsis thaliana|Rep: At1g72790/F28P22_2 - Arabidopsis thaliana (Mouse-ear cress), partial (20%)	1
UGACAGAAGAGAGUGAGCAC	TC1005	4.0	-1.0	1	20	78	97	UGACAGAAGAGAGUGAGCAC	::: . ::::.:::::::	UUGCCUUCUCUUUUCUGUCU	Cleavage	similar to UniRef100_A0MMD6 Cluster: Xyloglucan endotransglycosylase 1; n=1; Litchi chinensis|Rep: Xyloglucan endotransglycosylase 1 - Litchi chinensis (Lychee), partial (93%)	1
UGACAGAAGAGAGUGAGCAC	CO111599	4.5	-1.0	1	20	304	323	UGACAGAAGAGAGUGAGCAC	:::.:.:::::::::.	CCAGUCAUUUUCUUCUGUCG	Cleavage	similar to UniRef100_A7NSP7 Cluster: Chromosome chr18 scaffold_1, whole genome shotgun sequence; n=1; Vitis vinifera|Rep: Chromosome chr18 scaffold_1, whole genome shotgun sequence - Vitis vinifera (Grape), partial (41%)	1
UGACAGAAGAGAGUGAGCAC	CO097675	4.5	-1.0	1	20	866	885	UGACAGAAGAGAGUGAGCAC	::::::::::::: ::	UCCCUCACUCUCUUCUCUCU	Cleavage	homologue to UniRef100_A3HXJ5 Cluster: ATP-dependent DNA helicase; n=1; Algoriphagus sp. PR1|Rep: ATP-dependent DNA helicase -, partial (1%)	1
UGACAGAAGAGAGUGAGCAC	CO078628	4.5	-1.0	1	20	383	402	UGACAGAAGAGAGUGAGCAC	:: .:::::. .::::::.:	GUCUUCACUUCUUUCUGUUA	Translation	similar to UniRef100_Q9M3V1 Cluster: Protein phpsphatase 2C; n=1; Fagus sylvatica|Rep: Protein phpsphatase 2C - Fagus sylvatica (Beechnut), partial (47%)	1
UGACAGAAGAGAGUGAGCAC	TC1396	4.5	-1.0	1	20	839	858	UGACAGAAGAGAGUGAGCAC	:: .:.:.:::.::::: ::	GUUUUUAUUCUUUUCUGGCA	Cleavage	similar to UniRef100_A7R3R4 Cluster: Chromosome undetermined scaffold_560, whole genome shotgun sequence; n=1; Vitis vinifera|Rep: Chromosome undetermined scaffold_560, whole genome shotgun sequence - Vitis vinifera (Grape), partial (27%)	1
UGACAGAAGAGAGUGAGCAC	CO128821	4.5	-1.0	1	20	322	341	UGACAGAAGAGAGUGAGCAC	:.:::::: :::::::.	UAGUUCACUCACUUCUGUUC	Translation	similar to UniRef100_A7QU35 Cluster: Chromosome chr2 scaffold_176, whole genome shotgun sequence; n=1; Vitis vinifera|Rep: Chromosome chr2 scaffold_176, whole genome shotgun sequence - Vitis vinifera (Grape), partial (52%)	1
UGACAGAAGAGAGUGAGCAC	CO112891	4.5	-1.0	1	20	499	517	UGACAGAAGAGAGUGAGCAC	:::. ::::::::: :::::	GUGUCCACUCUCUU-UGUCA	Cleavage	similar to UniRef100_Q27U75 Cluster: Pectate lyase; n=1; Eucalyptus globulus subsp. globulus|Rep: Pectate lyase - Eucalyptus globulus subsp. globulus (Tasmanian blue gum), partial (45%)	1
UGACAGAAGAGAGUGAGCAC	TC5581	4.5	-1.0	1	20	687	706	UGACAGAAGAGAGUGAGCAC	::::::.:.::::: ::	AAUCUCACUUUUUUCUGCCA	Cleavage	similar to UniRef100_Q2HSQ9 Cluster: Initiation factor eIF-4 gamma, middle; Up-frameshift suppressor 2; n=1; Medicago truncatula|Rep: Initiation factor eIF-4 gamma, middle; Up-frameshift suppressor 2 - Medicago truncatula (Barrel medic), partial (6%)	1
UGACAGAAGAGAGUGAGCAC	TC4253	4.5	-1.0	1	20	648	667	UGACAGAAGAGAGUGAGCAC	:::.:.:::::::::.	CCAGUCAUUUUCUUCUGUCG	Cleavage	similar to UniRef100_A7NSP7 Cluster: Chromosome chr18 scaffold_1, whole genome shotgun sequence; n=1; Vitis vinifera|Rep: Chromosome chr18 scaffold_1, whole genome shotgun sequence - Vitis vinifera (Grape), partial (81%)	1
UGACAGAAGAGAGUGAGCAC	TC2935	4.5	-1.0	1	20	409	428	UGACAGAAGAGAGUGAGCAC	:.:::::: :::::::.	UAGUUCACUCACUUCUGUUC	Translation	similar to UniRef100_A7QU35 Cluster: Chromosome chr2 scaffold_176, whole genome shotgun sequence; n=1; Vitis vinifera|Rep: Chromosome chr2 scaffold_176, whole genome shotgun sequence - Vitis vinifera (Grape), partial (86%)	1
UGACAGAAGAGAGUGAGCAC	CO072019	4.5	-1.0	1	20	45	64	UGACAGAAGAGAGUGAGCAC	:::.:.:.:::::: :.:	UGGCUUAUUUUCUUCUCUUA	Cleavage	similar to UniRef100_A7PG28 Cluster: Chromosome chr6 scaffold_15, whole genome shotgun sequence; n=1; Vitis vinifera|Rep: Chromosome chr6 scaffold_15, whole genome shotgun sequence - Vitis vinifera (Grape), partial (47%)	1
UGACAGAAGAGAGUGAGCAC	TC8307	4.5	-1.0	1	20	94	113	UGACAGAAGAGAGUGAGCAC	::: :::::::.::::	UCUCUCUCUCUCUUUUGUCU	Cleavage	similar to UniRef100_A7P0B5 Cluster: Chromosome chr6 scaffold_3, whole genome shotgun sequence; n=1; Vitis vinifera|Rep: Chromosome chr6 scaffold_3, whole genome shotgun sequence - Vitis vinifera (Grape), partial (40%)	1
UGACAGAAGAGAGUGAGCAC	CO074781	4.5	-1.0	1	20	335	353	UGACAGAAGAGAGUGAGCAC	:::::: :.:.::.:::::	AUGCUCA-UUUUUUUUGUCA	Cleavage	similar to UniRef100_A7QTN4 Cluster: Chromosome chr11 scaffold_170, whole genome shotgun sequence; n=1; Vitis vinifera|Rep: Chromosome chr11 scaffold_170, whole genome shotgun sequence - Vitis vinifera (Grape), partial (20%)	1
UGACAGAAGAGAGUGAGCAC	CO130940	4.5	-1.0	1	20	1	20	UGACAGAAGAGAGUGAGCAC	:: ::: ::.:.::::::.	GUACUCUCUUUUUUCUGUUU	Cleavage	similar to UniRef100_A7P1N7 Cluster: Chromosome chr19 scaffold_4, whole genome shotgun sequence; n=1; Vitis vinifera|Rep: Chromosome chr19 scaffold_4, whole genome shotgun sequence - Vitis vinifera (Grape), partial (30%)	1
UGACAGAAGAGAGUGAGCAC	CO123930	4.5	-1.0	1	20	12	31	UGACAGAAGAGAGUGAGCAC	::: ::::.::::.:: :	AUGCACACUUUCUUUUGGCU	Cleavage	weakly similar to UniRef100_Q945B9 Cluster: Growth-on protein GRO11; n=1; Euphorbia esula|Rep: Growth-on protein GRO11 - Euphorbia esula (Leafy spurge), partial (13%)	1
UGACAGAAGAGAGUGAGCAC	TC4378	4.5	-1.0	1	20	779	798	UGACAGAAGAGAGUGAGCAC	::::::::.:.:: ::.:	UUGCUCACUUUUUUACGUUA	Cleavage	homologue to UniRef100_A7QNJ0 Cluster: Chromosome chr2 scaffold_132, whole genome shotgun sequence; n=1; Vitis vinifera|Rep: Chromosome chr2 scaffold_132, whole genome shotgun sequence - Vitis vinifera (Grape), partial (80%)	1
UGACAGAAGAGAGUGAGCAC	CO116764	4.5	-1.0	1	20	428	447	UGACAGAAGAGAGUGAGCAC	::::::.:: :::. :::.	UUGCUCAUUCACUUUGGUCG	Translation	similar to UniRef100_A7QJQ6 Cluster: Chromosome undetermined scaffold_107, whole genome shotgun sequence; n=1; Vitis vinifera|Rep: Chromosome undetermined scaffold_107, whole genome shotgun sequence - Vitis vinifera (Grape), partial (59%)	1
UGACAGAAGAGAGUGAGCAC	TC2422	4.5	-1.0	1	20	87	106	UGACAGAAGAGAGUGAGCAC	:::..::.:.:::: :::	UGGCUUGCUUUUUUCUUUCA	Cleavage	similar to UniRef100_A7Q3I0 Cluster: Chromosome chr13 scaffold_48, whole genome shotgun sequence; n=1; Vitis vinifera|Rep: Chromosome chr13 scaffold_48, whole genome shotgun sequence - Vitis vinifera (Grape), partial (84%)	1
UGACAGAAGAGAGUGAGCAC	TC2196	4.5	-1.0	1	20	801	820	UGACAGAAGAGAGUGAGCAC	: :.:: ::.::::::::.	GAGUUCUCUUUCUUCUGUUC	Cleavage	homologue to UniRef100_P93162 Cluster: Magnesium-chelatase subunit chlI, chloroplast precursor; n=1; Glycine max|Rep: Magnesium-chelatase subunit chlI, chloroplast precursor - Glycine max (Soybean), partial (75%)	1
UGACAGAAGAGAGUGAGCAC	TC8560	4.5	-1.0	1	20	569	588	UGACAGAAGAGAGUGAGCAC	::.:... ::.::.:::::	UUGUUUGUGCUUUUUUGUCA	Cleavage	similar to UniRef100_A7P7T3 Cluster: Chromosome chr9 scaffold_7, whole genome shotgun sequence; n=1; Vitis vinifera|Rep: Chromosome chr9 scaffold_7, whole genome shotgun sequence - Vitis vinifera (Grape), partial (44%)	1
UGACAGAAGAGAGUGAGCAC	CO131942	4.5	-1.0	1	20	117	136	UGACAGAAGAGAGUGAGCAC	:. ::::.::::.:::..	AGGUGCACUUUCUUUUGUUG	Cleavage	similar to UniRef100_A7P5A0 Cluster: Chromosome chr4 scaffold_6, whole genome shotgun sequence; n=1; Vitis vinifera|Rep: Chromosome chr4 scaffold_6, whole genome shotgun sequence - Vitis vinifera (Grape), partial (19%)	1
UGACAGAAGAGAGUGAGCAC	CO126905	4.5	-1.0	1	20	181	200	UGACAGAAGAGAGUGAGCAC	:: : ::::.:.:::: :::	GUUCCCACUUUUUUCUUUCA	Cleavage	similar to UniRef100_A7QL42 Cluster: Chromosome chr3 scaffold_117, whole genome shotgun sequence; n=1; Vitis vinifera|Rep: Chromosome chr3 scaffold_117, whole genome shotgun sequence - Vitis vinifera (Grape), partial (75%)	1
UGACAGAAGAGAGUGAGCAC	TC3962	4.5	-1.0	1	20	79	98	UGACAGAAGAGAGUGAGCAC	:.:: .:.:::::::::	AGGUUCUUUUUCUUCUGUCU	Cleavage	similar to UniRef100_Q9J861 Cluster: ORF76 cg30; n=1; Spodoptera exigua MNPV|Rep: ORF76 cg30 - Spodoptera exigua MNPV, partial (5%)	1
UGACAGAAGAGAGUGAGCAC	CO102924	4.5	-1.0	1	20	65	84	UGACAGAAGAGAGUGAGCAC	: ::::.: :.::.:::.:	UUUCUCAUUAUUUUUUGUUA	Translation	weakly similar to UniRef100_A7QYN3 Cluster: Chromosome undetermined scaffold_252, whole genome shotgun sequence; n=1; Vitis vinifera|Rep: Chromosome undetermined scaffold_252, whole genome shotgun sequence - Vitis vinifera (Grape), partial (7%)	1
UGACAGAAGAGAGUGAGCAC	CO087332	4.5	-1.0	1	20	448	467	UGACAGAAGAGAGUGAGCAC	::.:: .:::::::: ::	CUGUUCUUUCUCUUCUCUCU	Cleavage	similar to UniRef100_Q9ZTK7 Cluster: CONSTANS-like protein 2; n=1; Malus x domestica|Rep: CONSTANS-like protein 2 - Malus domestica (Apple) (Malus sylvestris), partial (25%)	1
UGACAGAAGAGAGUGAGCAC	TC4855	4.5	-1.0	1	20	725	744	UGACAGAAGAGAGUGAGCAC	:: ::. :::::: :::::.	GUCCUUUCUCUCUCCUGUCG	Cleavage	weakly similar to UniRef100_Q5N7H4 Cluster: Zinc finger (CCCH-type) protein-like; n=1; Oryza sativa Japonica Group|Rep: Zinc finger (CCCH-type) protein-like - Oryza sativa subsp. japonica (Rice), partial (7%)	1
UGACAGAAGAGAGUGAGCAC	TC523	4.5	-1.0	1	20	1610	1629	UGACAGAAGAGAGUGAGCAC	:::.:.:.:::: :::.:	CGGCUUAUUUUCUUAUGUUA	Cleavage	similar to UniRef100_Q8S3F8 Cluster: S-adenosylmethionine decarboxylase; n=1; Glycine max|Rep: S-adenosylmethionine decarboxylase - Glycine max (Soybean), complete	1
UGACAGAAGAGAGUGAGCAC	CO070722	4.5	-1.0	1	20	18	37	UGACAGAAGAGAGUGAGCAC	::.: ::::: ::::::.	CUGUUGACUCUAUUCUGUUU	Cleavage	similar to UniRef100_Q6WG80 Cluster: Rad21/Rec8-like protein; n=1; Oryza sativa|Rep: Rad21/Rec8-like protein - Oryza sativa (Rice), partial (13%)	1
UGACAGAAGAGAGUGAGCAC	CO123862	4.5	-1.0	1	20	568	587	UGACAGAAGAGAGUGAGCAC	::::. ::::::::: :.	UUGCUUUCUCUCUUCUCUUC	Cleavage	weakly similar to UniRef100_A7Q2J4 Cluster: Chromosome chr1 scaffold_46, whole genome shotgun sequence; n=1; Vitis vinifera|Rep: Chromosome chr1 scaffold_46, whole genome shotgun sequence - Vitis vinifera (Grape), partial (67%)	1
UGACAGAAGAGAGUGAGCAC	CO131078	4.5	-1.0	1	20	57	76	UGACAGAAGAGAGUGAGCAC	:: :..:::: ::.:::.:	AUGAUUGCUCUGUUUUGUUA	Cleavage		1
UGACAGAAGAGAGUGAGCAC	CO072492	4.5	-1.0	1	20	260	279	UGACAGAAGAGAGUGAGCAC	: .:. .:::.::::::.:	UUUUUUUUUCUUUUCUGUUA	Cleavage	similar to UniRef100_Q1EBP2 Cluster: Predicted protein; n=1; Coccidioides immitis|Rep: Predicted protein - Coccidioides immitis, partial (10%)	2
UGACAGAAGAGAGUGAGCAC	CO103649	4.5	-1.0	1	20	608	628	UGACAGAAGAGAGUGA-GCAC	::: :.::::::::.:: ::	AUGCGUUACUCUCUUUUGGCA	Cleavage	similar to UniRef100_Q94ID7 Cluster: Geranylgeranyl pyrophosphate synthetase, chloroplast precursor (GGPP synthetase) [Includes: Dimethylallyltranstransferase ; Geranyltranstransferase ; Farnesyltranstransferase ]; n=1; Hevea brasiliensis|Rep: Geranylgeranyl pyrophosphate synthetase, chloroplast precursor (GGPP synthetase) [Includes: Dimethylallyltranstransferase ; Geranyltranstransferase ; Farne…	1
UGACAGAAGAGAGUGAGCAC	CO123321	4.5	-1.0	1	20	305	324	UGACAGAAGAGAGUGAGCAC	: .:::::::::::: :.	UUCUUCACUCUCUUCUCUUU	Cleavage	similar to UniRef100_A7NVA2 Cluster: Chromosome chr18 scaffold_1, whole genome shotgun sequence; n=1; Vitis vinifera|Rep: Chromosome chr18 scaffold_1, whole genome shotgun sequence - Vitis vinifera (Grape), partial (49%)	1
UGACAGAAGAGAGUGAGCAC	TC7471	4.5	-1.0	1	20	1479	1498	UGACAGAAGAGAGUGAGCAC	::.:.:::: .:: :::::	CUGUUUACUCAUUUAUGUCA	Translation	similar to UniRef100_Q0D8F6 Cluster: Os07g0163500 protein; n=2; Oryza sativa Japonica Group|Rep: Os07g0163500 protein - Oryza sativa subsp. japonica (Rice), partial (69%)	1
UGACAGAAGAGAGUGAGCAC	TC3865	4.5	-1.0	1	20	135	154	UGACAGAAGAGAGUGAGCAC	::: .:.::::::::.:	AAUCUCUUUUUCUUCUGUUA	Cleavage	homologue to UniRef100_A7Q9V6 Cluster: Chromosome chr8 scaffold_68, whole genome shotgun sequence; n=1; Vitis vinifera|Rep: Chromosome chr8 scaffold_68, whole genome shotgun sequence - Vitis vinifera (Grape), partial (41%)	1
UGACAGAAGAGAGUGAGCAC	CO090588	4.5	-1.0	1	20	80	99	UGACAGAAGAGAGUGAGCAC	:: :::::::::: ::.:	UUGGUCACUCUCUUGAGUUA	Cleavage	similar to UniRef100_A5HSI2 Cluster: LSD1-type zinc finger protein; n=1; Triticum aestivum|Rep: LSD1-type zinc finger protein - Triticum aestivum (Wheat), partial (14%)	1
UGACAGAAGAGAGUGAGCAC	CO083439	4.5	-1.0	1	20	705	724	UGACAGAAGAGAGUGAGCAC	::::: ::. :::: ::::	UUGCUCUCUUGCUUCGGUCA	Translation	similar to UniRef100_A7QAH5 Cluster: Chromosome undetermined scaffold_71, whole genome shotgun sequence; n=1; Vitis vinifera|Rep: Chromosome undetermined scaffold_71, whole genome shotgun sequence - Vitis vinifera (Grape), partial (53%)	1
UGACAGAAGAGAGUGAGCAC	CO121337	4.5	-1.0	1	20	50	69	UGACAGAAGAGAGUGAGCAC	::.:. ::::.::.: :::	CUGUUUUCUCUUUUUUCUCA	Cleavage	similar to UniRef100_A7QF29 Cluster: Chromosome chr16 scaffold_86, whole genome shotgun sequence; n=1; Vitis vinifera|Rep: Chromosome chr16 scaffold_86, whole genome shotgun sequence - Vitis vinifera (Grape), partial (30%)	1
UGACAGAAGAGAGUGAGCAC	CO079328	4.5	-1.0	1	20	521	540	UGACAGAAGAGAGUGAGCAC	::::. ::::::: ::::	AUGCUUUCUCUCUUGCGUCA	Cleavage	similar to UniRef100_A7NW73 Cluster: Chromosome chr5 scaffold_2, whole genome shotgun sequence; n=1; Vitis vinifera|Rep: Chromosome chr5 scaffold_2, whole genome shotgun sequence - Vitis vinifera (Grape), partial (39%)	1
UGACAGAAGAGAGUGAGCAC	TC2320	4.5	-1.0	1	20	1004	1023	UGACAGAAGAGAGUGAGCAC	::.: :.:.:.::::::.	UUGUUAAUUUUUUUCUGUUU	Cleavage	similar to UniRef100_A7NWT8 Cluster: Chromosome chr5 scaffold_2, whole genome shotgun sequence; n=1; Vitis vinifera|Rep: Chromosome chr5 scaffold_2, whole genome shotgun sequence - Vitis vinifera (Grape), partial (36%)	1
UGACAGAAGAGAGUGAGCAC	TC768	4.5	-1.0	1	20	198	217	UGACAGAAGAGAGUGAGCAC	:. ::.:::::::: :::	AGGUACAUUCUCUUCUCUCA	Cleavage	similar to UniRef100_Q67YE6 Cluster: Zinc finger AN1 domain-containing stress-associated protein 12; n=1; Arabidopsis thaliana|Rep: Zinc finger AN1 domain-containing stress-associated protein 12 - Arabidopsis thaliana (Mouse-ear cress), partial (45%)	1
UGACAGAAGAGAGUGAGCAC	CO080173	5.0	-1.0	1	20	603	622	UGACAGAAGAGAGUGAGCAC	:::::.:.:.:.:::: ::	GUGCUUAUUUUUUUCUUCCA	Cleavage	similar to UniRef100_A7QQF6 Cluster: Chromosome undetermined scaffold_142, whole genome shotgun sequence; n=1; Vitis vinifera|Rep: Chromosome undetermined scaffold_142, whole genome shotgun sequence - Vitis vinifera (Grape), partial (20%)	1
UGACAGAAGAGAGUGAGCAC	CO076112	5.0	-1.0	1	20	112	131	UGACAGAAGAGAGUGAGCAC	::::: :::: :::::: :	GUGCUGACUCCCUUCUGGCU	Translation	similar to UniRef100_Q7XBD3 Cluster: Zeon1 gag protein; n=1; Zea mays|Rep: Zeon1 gag protein - Zea mays (Maize), partial (31%)	1
UGACAGAAGAGAGUGAGCAC	CO120400	5.0	-1.0	1	20	200	218	UGACAGAAGAGAGUGAGCAC	:: ::.:::.:::::: :::	GUACUUACUUUCUUCU-UCA	Cleavage	similar to UniRef100_A7QJF5 Cluster: Chromosome chr8 scaffold_106, whole genome shotgun sequence; n=1; Vitis vinifera|Rep: Chromosome chr8 scaffold_106, whole genome shotgun sequence - Vitis vinifera (Grape), partial (52%)	1
UGACAGAAGAGAGUGAGCAC	CO111285	5.0	-1.0	1	20	313	332	UGACAGAAGAGAGUGAGCAC	::...:::::::: :::	AACCUUGUUCUCUUCUUUCA	Cleavage	similar to UniRef100_A7PTZ5 Cluster: Chromosome chr7 scaffold_31, whole genome shotgun sequence; n=1; Vitis vinifera|Rep: Chromosome chr7 scaffold_31, whole genome shotgun sequence - Vitis vinifera (Grape), partial (21%)	1
UGACAGAAGAGAGUGAGCAC	CO072616	5.0	-1.0	1	20	553	572	UGACAGAAGAGAGUGAGCAC	:::::::.:::::: :	AACAUCACUCUUUUCUGUAA	Cleavage	similar to UniRef100_A7PZM8 Cluster: Chromosome chr15 scaffold_40, whole genome shotgun sequence; n=1; Vitis vinifera|Rep: Chromosome chr15 scaffold_40, whole genome shotgun sequence - Vitis vinifera (Grape), partial (33%)	1
UGACAGAAGAGAGUGAGCAC	CO096167	5.0	-1.0	1	20	255	274	UGACAGAAGAGAGUGAGCAC	:: .:...:::.::::::.	GUUUUUGUUCUUUUCUGUUU	Cleavage	similar to UniRef100_O61108 Cluster: TcC31.35; n=1; Trypanosoma cruzi|Rep: TcC31.35 - Trypanosoma cruzi, partial (2%)	1
UGACAGAAGAGAGUGAGCAC	TC3199	5.0	-1.0	1	20	1220	1240	UGACA-GAAGAGAGUGAGCAC	::::::.:.:.::. :::::	CUGCUCAUUUUUUUUAUGUCA	Cleavage	similar to UniRef100_A7NW76 Cluster: Chromosome chr5 scaffold_2, whole genome shotgun sequence; n=1; Vitis vinifera|Rep: Chromosome chr5 scaffold_2, whole genome shotgun sequence - Vitis vinifera (Grape), complete	1
UGACAGAAGAGAGUGAGCAC	TC1788	5.0	-1.0	1	20	1216	1236	UGACAGAAGAGAGU-GAGCAC	:::::. .::::.::::::.	GUGCUUUGCUCUUUUCUGUUU	Cleavage	homologue to UniRef100_A7QIZ2 Cluster: Chromosome chr2 scaffold_105, whole genome shotgun sequence; n=1; Vitis vinifera|Rep: Chromosome chr2 scaffold_105, whole genome shotgun sequence - Vitis vinifera (Grape), complete	1
UGACAGAAGAGAGUGAGCAC	CO074738	5.0	-1.0	1	20	793	812	UGACAGAAGAGAGUGAGCAC	:: .:::. ::::::::::	GUCUUCAUGGUCUUCUGUCA	Translation	weakly similar to UniRef100_Q949G9 Cluster: HcrVf1 protein; n=1; Malus floribunda|Rep: HcrVf1 protein - Malus floribunda, partial (16%)	1
UGACAGAAGAGAGUGAGCAC	TC2078	5.0	-1.0	1	20	915	934	UGACAGAAGAGAGUGAGCAC	:.:.:::.::.:::::	UCUGUUAUUCUUUUUUGUCA	Cleavage	similar to UniRef100_Q0GIK4 Cluster: Cys-3-His zinc finger protein; n=1; Capsicum annuum|Rep: Cys-3-His zinc finger protein - Capsicum annuum (Bell pepper), partial (23%)	1
UGACAGAAGAGAGUGAGCAC	CO084295	5.0	-1.0	1	20	169	188	UGACAGAAGAGAGUGAGCAC	::::..::.:: .:::::	AUGCUUGCUUUCCCUUGUCA	Cleavage		1
UGACAGAAGAGAGUGAGCAC	CO089244	5.0	-1.0	1	20	64	83	UGACAGAAGAGAGUGAGCAC	::.:::::.:::: :.:	CCCCUUACUCUUUUCUUUUA	Cleavage	similar to UniRef100_Q53VE2 Cluster: Ser/Thr protein kinase; n=1; Lotus japonicus|Rep: Ser/Thr protein kinase - Lotus japonicus, partial (34%)	1
UGACAGAAGAGAGUGAGCAC	TC4876	5.0	-1.0	1	20	826	846	UGACAGAAGAGA-GUGAGCAC	::.:::: :.::::.::::.	AUGUUCACAUUUCUUUUGUCG	Cleavage	similar to UniRef100_A7R0H0 Cluster: Chromosome undetermined scaffold_309, whole genome shotgun sequence; n=1; Vitis vinifera|Rep: Chromosome undetermined scaffold_309, whole genome shotgun sequence - Vitis vinifera (Grape), partial (98%)	1
UGACAGAAGAGAGUGAGCAC	CO085495	5.0	-1.0	1	20	14	33	UGACAGAAGAGAGUGAGCAC	:::::::.:.::.: :..	ACGCUCACUUUUUUUUAUUG	Cleavage	weakly similar to UniRef100_Q66NX3 Cluster: Polyphenol oxidase; n=1; Populus trichocarpa x Populus deltoides|Rep: Polyphenol oxidase - Populus jackii (Balm of Gilead) (Populus trichocarpa x Populusdeltoides), partial (28%)	1
UGACAGAAGAGAGUGAGCAC	CO085710	5.0	-1.0	1	20	618	637	UGACAGAAGAGAGUGAGCAC	:.:.:.:::.:::: :.:	UGGUUUAUUCUUUUCUUUUA	Cleavage	similar to UniRef100_A7Q2E5 Cluster: Chromosome chr1 scaffold_46, whole genome shotgun sequence; n=1; Vitis vinifera|Rep: Chromosome chr1 scaffold_46, whole genome shotgun sequence - Vitis vinifera (Grape), partial (73%)	1
UGACAGAAGAGAGUGAGCAC	CO093666	5.0	-1.0	1	20	800	819	UGACAGAAGAGAGUGAGCAC	:: ::::::::::::	AGCAUCUCUCUCUUCUGUCU	Cleavage	similar to UniRef100_UPI00005EF0BF Cluster: COG0653: Preprotein translocase subunit SecA (ATPase RNA helicase); n=1; Escherichia coli, partial (3%)	1
UGACAGAAGAGAGUGAGCAC	CO072492	5.0	-1.0	1	20	43	62	UGACAGAAGAGAGUGAGCAC	::: .::::::::::.	CCUCUCCUUCUCUUCUGUUU	Cleavage	similar to UniRef100_Q1EBP2 Cluster: Predicted protein; n=1; Coccidioides immitis|Rep: Predicted protein - Coccidioides immitis, partial (10%)	2
UGACAGAAGAGAGUGAGCAC	CO130390	5.0	-1.0	1	20	13	32	UGACAGAAGAGAGUGAGCAC	::.:.:.:::.:::: :.	UUGUUUAUUCUUUUCUUUUU	Cleavage	similar to UniRef100_A6DHG2 Cluster: Capsular polysaccharide biosynthesis protein; n=1; Lentisphaera araneosa HTCC2155|Rep:, partial (4%)	1
UGACAGAAGAGAGUGAGCAC	CO107987	5.0	-1.0	1	20	381	400	UGACAGAAGAGAGUGAGCAC	::::..::::.::: : .:	CUGCUUGCUCUUUUCGGCUA	Cleavage		1
UGACAGAAGAGAGUGAGCAC	CO121546	5.0	-1.0	1	20	192	211	UGACAGAAGAGAGUGAGCAC	::::: .:: : :.:::::	CUGCUCUUUCCCCUUUGUCA	Translation		1
UGACAGAAGAGAGUGAGCAC	CO081946	5.0	-1.0	1	20	551	570	UGACAGAAGAGAGUGAGCAC	::.:::::.: :::: ::	CUGUUCACUUUGUUCUCUCU	Cleavage	similar to UniRef100_A7QBS6 Cluster: Chromosome chr1 scaffold_75, whole genome shotgun sequence; n=1; Vitis vinifera|Rep: Chromosome chr1 scaffold_75, whole genome shotgun sequence - Vitis vinifera (Grape), partial (58%)	1
UGACAGAAGAGAGUGAGCAC	TC457	5.0	-1.0	1	20	749	768	UGACAGAAGAGAGUGAGCAC	:::::. .:: :::::::.	GUGCUUCUUCCCUUCUGUUU	Translation	homologue to UniRef100_O22342 Cluster: ADP,ATP carrier protein 1, mitochondrial precursor; n=1; Gossypium hirsutum|Rep: ADP,ATP carrier protein 1, mitochondrial precursor - Gossypium hirsutum (Upland cotton) (Gossypium mexicanum), partial (98%)	1
UGACAGAAGAGAGUGAGCAC	TC5981	5.0	-1.0	1	20	717	736	UGACAGAAGAGAGUGAGCAC	::::...:.::::.: ::	AUGCUUGUUUUCUUUUUUCU	Cleavage		1
UGACAGAAGAGAGUGAGCAC	TC5245	5.0	-1.0	1	20	249	268	UGACAGAAGAGAGUGAGCAC	:::::. .:.::::::..	AAGCUCAUGUUUUUCUGUUG	Cleavage	similar to UniRef100_A7PU73 Cluster: Chromosome chr7 scaffold_31, whole genome shotgun sequence; n=1; Vitis vinifera|Rep: Chromosome chr7 scaffold_31, whole genome shotgun sequence - Vitis vinifera (Grape), partial (63%)	1
UGACAGAAGAGAGUGAGCAC	TC6262	5.0	-1.0	1	20	201	220	UGACAGAAGAGAGUGAGCAC	: :.:::.::::.:::.	AAGAUUACUUUCUUUUGUUU	Cleavage	homologue to UniRef100_Q9M2F1 Cluster: 40S ribosomal protein S27-2; n=1; Arabidopsis thaliana|Rep: 40S ribosomal protein S27-2 - Arabidopsis thaliana (Mouse-ear cress), complete	1
UGACAGAAGAGAGUGAGCAC	TC8251	5.0	-1.0	1	20	194	213	UGACAGAAGAGAGUGAGCAC	::::::::.:: :::..	UAUCUCACUCUUUUGUGUUG	Cleavage	similar to UniRef100_A7PRR3 Cluster: Chromosome chr14 scaffold_27, whole genome shotgun sequence; n=1; Vitis vinifera|Rep: Chromosome chr14 scaffold_27, whole genome shotgun sequence - Vitis vinifera (Grape), partial (22%)	1
UGACAGAAGAGAGUGAGCAC	TC3572	5.0	-1.0	1	20	740	759	UGACAGAAGAGAGUGAGCAC	::.:..::: . :::::::	UUGUUUGCUCGUCUCUGUCA	Translation	homologue to UniRef100_A7QIS9 Cluster: Chromosome chr2 scaffold_105, whole genome shotgun sequence; n=1; Vitis vinifera|Rep: Chromosome chr2 scaffold_105, whole genome shotgun sequence - Vitis vinifera (Grape), partial (28%)	1
UGACAGAAGAGAGUGAGCAC	CO083040	5.0	-1.0	1	20	644	663	UGACAGAAGAGAGUGAGCAC	::::...:::.: : ::::	UUGCUUGUUCUUUCCAGUCA	Cleavage	similar to UniRef100_A7NUF5 Cluster: Chromosome chr18 scaffold_1, whole genome shotgun sequence; n=1; Vitis vinifera|Rep: Chromosome chr18 scaffold_1, whole genome shotgun sequence - Vitis vinifera (Grape), partial (23%)	1
UGACAGAAGAGAGUGAGCAC	CO085641	5.0	-1.0	1	20	463	481	UGACAGAAGAGAGUGAGCAC	:::::.::::: ::: :::	UUGCUCGCUCUCAUCU-UCA	Cleavage	similar to UniRef100_A7R5M6 Cluster: Chromosome undetermined scaffold_1006, whole genome shotgun sequence; n=1; Vitis vinifera|Rep: Chromosome undetermined scaffold_1006, whole genome shotgun sequence - Vitis vinifera (Grape), partial (52%)	1
UGACAGAAGAGAGUGAGCAC	TC1243	5.0	-1.0	1	20	1931	1950	UGACAGAAGAGAGUGAGCAC	:::. ::.:.:.::.:::.	GUGUACAUUUUUUUUUGUUC	Cleavage	homologue to UniRef100_A7P3H0 Cluster: ATP synthase subunit beta; n=1; Vitis vinifera|Rep: ATP synthase subunit beta - Vitis vinifera (Grape), partial (96%)	1
UGACAGAAGAGAGUGAGCAC	TC7430	5.0	-1.0	1	20	650	669	UGACAGAAGAGAGUGAGCAC	::::..::. :::.:::.	AUGCUUGCUUACUUUUGUUU	Translation	similar to UniRef100_A7PT25 Cluster: Chromosome chr8 scaffold_29, whole genome shotgun sequence; n=1; Vitis vinifera|Rep: Chromosome chr8 scaffold_29, whole genome shotgun sequence - Vitis vinifera (Grape), partial (47%)	1
UGACAGAAGAGAGUGAGCAC	CO129865	5.0	-1.0	1	20	180	199	UGACAGAAGAGAGUGAGCAC	::: .:::.: ::.:::::	GUGGAUACUUUAUUUUGUCA	Cleavage	similar to UniRef100_A7NTC7 Cluster: Chromosome chr18 scaffold_1, whole genome shotgun sequence; n=1; Vitis vinifera|Rep: Chromosome chr18 scaffold_1, whole genome shotgun sequence - Vitis vinifera (Grape), partial (28%)	1
UGACAGAAGAGAGUGAGCAC	TC1236	5.0	-1.0	1	20	1125	1144	UGACAGAAGAGAGUGAGCAC	::.:...::::::.:: :	UUGUUUGUUCUCUUUUGACU	Cleavage	similar to UniRef100_A7PEZ5 Cluster: Chromosome chr11 scaffold_13, whole genome shotgun sequence; n=1; Vitis vinifera|Rep: Chromosome chr11 scaffold_13, whole genome shotgun sequence - Vitis vinifera (Grape), partial (90%)	1
UGACAGAAGAGAGUGAGCAC	TC8148	5.0	-1.0	1	20	1230	1250	UGACAGAAGA-GAGUGAGCAC	:::: .::: ::::.:::::	AUGCUGGCUCAUCUUUUGUCA	Translation	homologue to UniRef100_A7QIS9 Cluster: Chromosome chr2 scaffold_105, whole genome shotgun sequence; n=1; Vitis vinifera|Rep: Chromosome chr2 scaffold_105, whole genome shotgun sequence - Vitis vinifera (Grape), partial (60%)	1
UGACAGAAGAGAGUGAGCAC	TC2227	5.0	-1.0	1	20	1102	1121	UGACAGAAGAGAGUGAGCAC	:: .:.:.:.::::.:: ::	GUUUUUAUUUUCUUUUGGCA	Cleavage	similar to UniRef100_A7NWQ2 Cluster: Chromosome chr5 scaffold_2, whole genome shotgun sequence; n=1; Vitis vinifera|Rep: Chromosome chr5 scaffold_2, whole genome shotgun sequence - Vitis vinifera (Grape), partial (75%)	1
UGACAGAAGAGAGUGAGCAC	TC9305	5.0	-1.0	1	20	293	312	UGACAGAAGAGAGUGAGCAC	::::.:: :::::: :.:	UGGCUCGCUGUCUUCUAUUA	Translation	weakly similar to UniRef100_A7PRV0 Cluster: Chromosome chr14 scaffold_27, whole genome shotgun sequence; n=1; Vitis vinifera|Rep: Chromosome chr14 scaffold_27, whole genome shotgun sequence - Vitis vinifera (Grape), partial (55%)	1
UGACAGAAGAGAGUGAGCAC	CO091910	5.0	-1.0	1	20	233	252	UGACAGAAGAGAGUGAGCAC	:: ::: .:.:::::: ::.	GUCCUCUUUUUCUUCUUUCG	Cleavage	similar to UniRef100_A7PYF3 Cluster: Chromosome chr15 scaffold_37, whole genome shotgun sequence; n=1; Vitis vinifera|Rep: Chromosome chr15 scaffold_37, whole genome shotgun sequence - Vitis vinifera (Grape), partial (44%)	1
UGACAGAAGAGAGUGAGCAC	TC3940	5.0	-1.0	1	20	793	812	UGACAGAAGAGAGUGAGCAC	:: ::. .:::.::::::.	GUCCUUUUUCUUUUCUGUUC	Cleavage	similar to UniRef100_A7QGD5 Cluster: Chromosome undetermined scaffold_91, whole genome shotgun sequence; n=1; Vitis vinifera|Rep: Chromosome undetermined scaffold_91, whole genome shotgun sequence - Vitis vinifera (Grape), partial (89%)	1
UGACAGAAGAGAGUGAGCAC	TC2410	5.0	-1.0	1	20	1538	1557	UGACAGAAGAGAGUGAGCAC	: ::::::: :.: .:::::	GAGCUCACUGUUUGUUGUCA	Translation	similar to UniRef100_A7PYD3 Cluster: Chromosome chr15 scaffold_37, whole genome shotgun sequence; n=1; Vitis vinifera|Rep: Chromosome chr15 scaffold_37, whole genome shotgun sequence - Vitis vinifera (Grape), complete	1
miR156b
UUGACAGAAGAUAGAGAGCAC	TC5782	0.0	-1.0	1	21	943	963	UUGACAGAAGAUAGAGAGCAC	:::::::::::::::::::::	GUGCUCUCUAUCUUCUGUCAA	Cleavage		1
UUGACAGAAGAUAGAGAGCAC	TC7659	0.0	-1.0	1	21	1131	1151	UUGACAGAAGAUAGAGAGCAC	:::::::::::::::::::::	GUGCUCUCUAUCUUCUGUCAA	Cleavage		1
UUGACAGAAGAUAGAGAGCAC	TC6174	1.5	-1.0	1	21	510	530	UUGACAGAAGAUAGAGAGCAC	::::::::: :::::::::::	GUGCUCUCUCUCUUCUGUCAA	Cleavage	similar to UniRef100_A7PVU5 Cluster: Chromosome chr8 scaffold_34, whole genome shotgun sequence; n=2; Vitis vinifera|Rep: Chromosome chr8 scaffold_34, whole genome shotgun sequence - Vitis vinifera (Grape), partial (46%)	1
UUGACAGAAGAUAGAGAGCAC	TC6994	1.5	-1.0	1	21	1219	1239	UUGACAGAAGAUAGAGAGCAC	::::::::: :::::::::::	GUGCUCUCUCUCUUCUGUCAA	Cleavage	similar to UniRef100_A7QP49 Cluster: Chromosome chr1 scaffold_136, whole genome shotgun sequence; n=1; Vitis vinifera|Rep: Chromosome chr1 scaffold_136, whole genome shotgun sequence - Vitis vinifera (Grape), partial (45%)	1
UUGACAGAAGAUAGAGAGCAC	CO092899	2.5	-1.0	1	21	778	798	UUGACAGAAGAUAGAGAGCAC	::::::::: ::::::::::	GUGCUCUCUCUCUUCUGUCAU	Cleavage	similar to UniRef100_A7QP31 Cluster: Chromosome chr1 scaffold_136, whole genome shotgun sequence; n=1; Vitis vinifera|Rep: Chromosome chr1 scaffold_136, whole genome shotgun sequence - Vitis vinifera (Grape), partial (47%)	1
UUGACAGAAGAUAGAGAGCAC	TC8178	2.5	-1.0	1	21	863	883	UUGACAGAAGAUAGAGAGCAC	::::::::: ::::::::::	GUGCUCUCUUUCUUCUGUCAU	Cleavage	similar to UniRef100_A7QP31 Cluster: Chromosome chr1 scaffold_136, whole genome shotgun sequence; n=1; Vitis vinifera|Rep: Chromosome chr1 scaffold_136, whole genome shotgun sequence - Vitis vinifera (Grape), partial (29%)	1
UUGACAGAAGAUAGAGAGCAC	TC4953	3.0	-1.0	1	21	698	719	UUGACAGAAGAUAG-AGAGCAC	:::::: :::::::::::..:	CUGCUCUGCUAUCUUCUGUUGA	Cleavage	similar to UniRef100_Q309E8 Cluster: Cryptochrome 1; n=1; Nicotiana sylvestris|Rep: Cryptochrome 1 - Nicotiana sylvestris (Wood tobacco), partial (9%)	1
UUGACAGAAGAUAGAGAGCAC	TC6860	3.0	-1.0	1	21	689	709	UUGACAGAAGAUAGAGAGCAC	:::::::::.::. :::.:	AAGCUCUCUAUUUUUGGUCGA	Cleavage		1
UUGACAGAAGAUAGAGAGCAC	TC8645	3.0	-1.0	1	21	296	316	UUGACAGAAGAUAGAGAGCAC	:.:.:::::.::::::...	UGGUUUUCUAUUUUCUGUUGG	Cleavage	similar to UniRef100_UPI0000197008 Cluster: early-responsive to dehydration protein-related / ERD protein-related; n=1; Arabidopsis thaliana|Rep: early-responsive to dehydration protein-related / ERD protein-related - Arabidopsis thaliana, partial (53%)	1
UUGACAGAAGAUAGAGAGCAC	CO130483	3.5	-1.0	1	21	390	410	UUGACAGAAGAUAGAGAGCAC	:: .:.::::::::.:::..:	GUUUUUUCUAUCUUUUGUUGA	Cleavage	similar to UniRef100_A7P423 Cluster: Chromosome chr1 scaffold_5, whole genome shotgun sequence; n=2; Vitis vinifera|Rep: Chromosome chr1 scaffold_5, whole genome shotgun sequence - Vitis vinifera (Grape), partial (44%)	1
UUGACAGAAGAUAGAGAGCAC	TC696	3.5	-1.0	1	21	1301	1321	UUGACAGAAGAUAGAGAGCAC	::::.:.::: ::::::::	CUGCUUUUUAUGUUCUGUCAU	Translation	similar to UniRef100_A7QW46 Cluster: Chromosome chr3 scaffold_199, whole genome shotgun sequence; n=1; Vitis vinifera|Rep: Chromosome chr3 scaffold_199, whole genome shotgun sequence - Vitis vinifera (Grape), partial (88%)	1
UUGACAGAAGAUAGAGAGCAC	CO129900	3.5	-1.0	1	21	146	166	UUGACAGAAGAUAGAGAGCAC	:::: :.::::::.:::.:	AUGCUAUUUAUCUUUUGUUAU	Cleavage	similar to UniRef100_A7P9N3 Cluster: Chromosome chr3 scaffold_8, whole genome shotgun sequence; n=1; Vitis vinifera|Rep: Chromosome chr3 scaffold_8, whole genome shotgun sequence - Vitis vinifera (Grape), partial (26%)	1
UUGACAGAAGAUAGAGAGCAC	CO120687	3.5	-1.0	1	21	110	130	UUGACAGAAGAUAGAGAGCAC	: .::::: ::::::::::.	AUAUUCUCUCUCUUCUGUCAG	Cleavage	similar to UniRef100_A7PVT9 Cluster: Chromosome chr8 scaffold_34, whole genome shotgun sequence; n=1; Vitis vinifera|Rep: Chromosome chr8 scaffold_34, whole genome shotgun sequence - Vitis vinifera (Grape), partial (49%)	1
UUGACAGAAGAUAGAGAGCAC	TC3879	3.5	-1.0	1	21	1075	1095	UUGACAGAAGAUAGAGAGCAC	: ::.:.::::::.:::..:	CUUCUUUUUAUCUUUUGUUGA	Cleavage	similar to UniRef100_A7QS98 Cluster: Chromosome chr3 scaffold_157, whole genome shotgun sequence; n=1; Vitis vinifera|Rep: Chromosome chr3 scaffold_157, whole genome shotgun sequence - Vitis vinifera (Grape), partial (38%)	1
UUGACAGAAGAUAGAGAGCAC	TC3865	3.5	-1.0	1	21	135	155	UUGACAGAAGAUAGAGAGCAC	::::.: ::::::::.::	AAUCUCUUUUUCUUCUGUUAA	Cleavage	homologue to UniRef100_A7Q9V6 Cluster: Chromosome chr8 scaffold_68, whole genome shotgun sequence; n=1; Vitis vinifera|Rep: Chromosome chr8 scaffold_68, whole genome shotgun sequence - Vitis vinifera (Grape), partial (41%)	1
UUGACAGAAGAUAGAGAGCAC	TC9305	3.5	-1.0	1	21	293	313	UUGACAGAAGAUAGAGAGCAC	:::: ::.:::::: :.::	UGGCUCGCUGUCUUCUAUUAA	Cleavage	weakly similar to UniRef100_A7PRV0 Cluster: Chromosome chr14 scaffold_27, whole genome shotgun sequence; n=1; Vitis vinifera|Rep: Chromosome chr14 scaffold_27, whole genome shotgun sequence - Vitis vinifera (Grape), partial (55%)	1
UUGACAGAAGAUAGAGAGCAC	CA994263	4.0	-1.0	1	21	648	668	UUGACAGAAGAUAGAGAGCAC	::::.:::::.::: ::::	UUGCUUUCUAUUUUCCCUCAA	Cleavage	similar to UniRef100_A7NVD0 Cluster: Chromosome chr18 scaffold_1, whole genome shotgun sequence; n=1; Vitis vinifera|Rep: Chromosome chr18 scaffold_1, whole genome shotgun sequence - Vitis vinifera (Grape), partial (23%)	1
UUGACAGAAGAUAGAGAGCAC	CO115486	4.0	-1.0	1	21	245	265	UUGACAGAAGAUAGAGAGCAC	: ::::::.:.::::::..	AUACUCUCUGUUUUCUGUUGC	Cleavage	similar to UniRef100_A7NX05 Cluster: Chromosome chr5 scaffold_2, whole genome shotgun sequence; n=2; Vitis vinifera|Rep: Chromosome chr5 scaffold_2, whole genome shotgun sequence - Vitis vinifera (Grape), partial (49%)	1
UUGACAGAAGAUAGAGAGCAC	CO128836	4.0	-1.0	1	21	17	37	UUGACAGAAGAUAGAGAGCAC	.:.:.:::::::: ::::	AACUUUUUUAUCUUCUUUCAA	Cleavage	homologue to UniRef100_Q6NPD6 Cluster: At2g22125; n=2; Arabidopsis thaliana|Rep: At2g22125 - Arabidopsis thaliana (Mouse-ear cress), partial (30%)	1
UUGACAGAAGAUAGAGAGCAC	CO085968	4.0	-1.0	1	21	157	177	UUGACAGAAGAUAGAGAGCAC	: ::.:::::.::.::: ::	UUACUUUCUAUUUUUUGUAAA	Cleavage	similar to UniRef100_A7QBF2 Cluster: Chromosome chr13 scaffold_74, whole genome shotgun sequence; n=1; Vitis vinifera|Rep: Chromosome chr13 scaffold_74, whole genome shotgun sequence - Vitis vinifera (Grape), partial (17%)	1
UUGACAGAAGAUAGAGAGCAC	CO102924	4.0	-1.0	1	21	65	85	UUGACAGAAGAUAGAGAGCAC	: ::: .:::.::.:::.::	UUUCUCAUUAUUUUUUGUUAA	Cleavage	weakly similar to UniRef100_A7QYN3 Cluster: Chromosome undetermined scaffold_252, whole genome shotgun sequence; n=1; Vitis vinifera|Rep: Chromosome undetermined scaffold_252, whole genome shotgun sequence - Vitis vinifera (Grape), partial (7%)	1
UUGACAGAAGAUAGAGAGCAC	CO132054	4.0	-1.0	1	21	504	524	UUGACAGAAGAUAGAGAGCAC	:: ::. :::.:::::::::	GUUCUUCAUAUUUUCUGUCAA	Cleavage	homologue to UniRef100_Q75KQ4 Cluster: Expressed protein; n=1; Oryza sativa Japonica Group|Rep: Expressed protein - Oryza sativa subsp. japonica (Rice), partial (51%)	1
UUGACAGAAGAUAGAGAGCAC	TC7726	4.0	-1.0	1	21	943	963	UUGACAGAAGAUAGAGAGCAC	: :.:.::::: ::::::.:	GGGUUUUCUAUGUUCUGUUAU	Translation	similar to UniRef100_A7PDA6 Cluster: Chromosome chr17 scaffold_12, whole genome shotgun sequence; n=1; Vitis vinifera|Rep: Chromosome chr17 scaffold_12, whole genome shotgun sequence - Vitis vinifera (Grape), partial (75%)	1
UUGACAGAAGAUAGAGAGCAC	TC2196	4.0	-1.0	1	21	801	821	UUGACAGAAGAUAGAGAGCAC	: :.::::: ::::::::. :	GAGUUCUCUUUCUUCUGUUCA	Cleavage	homologue to UniRef100_P93162 Cluster: Magnesium-chelatase subunit chlI, chloroplast precursor; n=1; Glycine max|Rep: Magnesium-chelatase subunit chlI, chloroplast precursor - Glycine max (Soybean), partial (75%)	1
UUGACAGAAGAUAGAGAGCAC	TC6189	4.0	-1.0	1	21	314	334	UUGACAGAAGAUAGAGAGCAC	:::.:.:.::::::.::	UUUGUCUUUGUUUUCUGUUAA	Cleavage	similar to UniRef100_Q9XHD7 Cluster: UVB-resistance protein UVR8; n=1; Arabidopsis thaliana|Rep: UVB-resistance protein UVR8 - Arabidopsis thaliana (Mouse-ear cress), partial (49%)	1
UUGACAGAAGAUAGAGAGCAC	TC3660	4.0	-1.0	1	21	107	127	UUGACAGAAGAUAGAGAGCAC	: :::::: :::::: ::::	UUUCUCUCUUUCUUCUCUCAA	Cleavage	homologue to UniRef100_P26357 Cluster: TATA-box-binding protein; n=1; Solanum tuberosum|Rep: TATA-box-binding protein - Solanum tuberosum (Potato), partial (98%)	1
UUGACAGAAGAUAGAGAGCAC	TC1608	4.0	-1.0	1	21	33	53	UUGACAGAAGAUAGAGAGCAC	::.:.:::.::::::.:	CCCCUUUUUAUUUUCUGUUAU	Cleavage	similar to UniRef100_Q8H1X9 Cluster: Omega-3 fatty acid desaturase; n=1; Betula pendula|Rep: Omega-3 fatty acid desaturase - Betula verrucosa (White birch) (Betula pendula), partial (91%)	1
UUGACAGAAGAUAGAGAGCAC	TC5045	4.0	-1.0	1	21	237	257	UUGACAGAAGAUAGAGAGCAC	::::.:::.: .::::::	CAUCUCUUUAUUUCUUGUCAA	Cleavage	weakly similar to UniRef100_A7PFQ2 Cluster: Chromosome chr11 scaffold_14, whole genome shotgun sequence; n=1; Vitis vinifera|Rep: Chromosome chr11 scaffold_14, whole genome shotgun sequence - Vitis vinifera (Grape), partial (39%)	1
UUGACAGAAGAUAGAGAGCAC	CO075691	4.0	-1.0	1	21	264	284	UUGACAGAAGAUAGAGAGCAC	:. ::.::::: .::::::	UGGUACUUUAUCUCUUGUCAA	Cleavage		1
UUGACAGAAGAUAGAGAGCAC	CO109053	4.0	-1.0	1	21	356	376	UUGACAGAAGAUAGAGAGCAC	:::: ::::::.::: ::	AGACUCUGUAUCUUUUGUAAA	Cleavage	weakly similar to UniRef100_A7P2E0 Cluster: Chromosome chr1 scaffold_5, whole genome shotgun sequence; n=1; Vitis vinifera|Rep: Chromosome chr1 scaffold_5, whole genome shotgun sequence - Vitis vinifera (Grape), partial (31%)	1
UUGACAGAAGAUAGAGAGCAC	TC9357	4.0	-1.0	1	21	370	390	UUGACAGAAGAUAGAGAGCAC	:::::.:.:: ::::: ::	ACGCUCUUUGUCAUCUGUGAA	Cleavage	similar to UniRef100_A7PTQ2 Cluster: Chromosome undetermined scaffold_30, whole genome shotgun sequence; n=1; Vitis vinifera|Rep: Chromosome undetermined scaffold_30, whole genome shotgun sequence - Vitis vinifera (Grape), partial (17%)	1
UUGACAGAAGAUAGAGAGCAC	CO096868	4.0	-1.0	1	21	31	51	UUGACAGAAGAUAGAGAGCAC	::: :::::: ::: ::::	AAGCUAUCUAUCGUCUCUCAA	Cleavage	homologue to UniRef100_Q40471 Cluster: Eukaryotic initiation factor 4A-9; n=1; Nicotiana tabacum|Rep: Eukaryotic initiation factor 4A-9 - Nicotiana tabacum (Common tobacco), partial (52%)	1
UUGACAGAAGAUAGAGAGCAC	TC8902	4.0	-1.0	1	21	1227	1247	UUGACAGAAGAUAGAGAGCAC	:: .:::::.::::::..:	CUGGGUUCUAUUUUCUGUUGA	Cleavage	homologue to UniRef100_A8TWY9 Cluster: CBL3; n=1; Gossypium hirsutum|Rep: CBL3 - Gossypium hirsutum (Upland cotton) (Gossypium mexicanum), complete	1
UUGACAGAAGAUAGAGAGCAC	CO128911	4.0	-1.0	1	21	20	40	UUGACAGAAGAUAGAGAGCAC	:::: .:.:.::::: :::	CCGCUCCUUGUUUUCUGGCAA	Cleavage	weakly similar to UniRef100_A7PL07 Cluster: Chromosome chr7 scaffold_20, whole genome shotgun sequence; n=1; Vitis vinifera|Rep: Chromosome chr7 scaffold_20, whole genome shotgun sequence - Vitis vinifera (Grape), partial (44%)	1
UUGACAGAAGAUAGAGAGCAC	CO075081	4.0	-1.0	1	21	725	745	UUGACAGAAGAUAGAGAGCAC	::: ::::::: : :::::	AAGCUGUCUAUCUCCGGUCAA	Cleavage	similar to UniRef100_A7PJ87 Cluster: Chromosome chr12 scaffold_18, whole genome shotgun sequence; n=1; Vitis vinifera|Rep: Chromosome chr12 scaffold_18, whole genome shotgun sequence - Vitis vinifera (Grape), partial (58%)	1
UUGACAGAAGAUAGAGAGCAC	TC7139	4.0	-1.0	1	21	1411	1431	UUGACAGAAGAUAGAGAGCAC	.:: ::.:.::.::::::	ACAUUCCCUGUUUUUUGUCAA	Cleavage	similar to UniRef100_A7Q8N4 Cluster: Chromosome chr5 scaffold_64, whole genome shotgun sequence; n=1; Vitis vinifera|Rep: Chromosome chr5 scaffold_64, whole genome shotgun sequence - Vitis vinifera (Grape), partial (34%)	1
UUGACAGAAGAUAGAGAGCAC	TC7162	4.5	-1.0	1	21	1059	1079	UUGACAGAAGAUAGAGAGCAC	:::.:::.:.:.::.: :.::	GUGUUCUUUGUUUUUUCUUAA	Cleavage	similar to UniRef100_A7P3X3 Cluster: Chromosome chr1 scaffold_5, whole genome shotgun sequence; n=1; Vitis vinifera|Rep: Chromosome chr1 scaffold_5, whole genome shotgun sequence - Vitis vinifera (Grape), partial (34%)	1
UUGACAGAAGAUAGAGAGCAC	CO069962	4.5	-1.0	1	21	227	247	UUGACAGAAGAUAGAGAGCAC	:::: .:::.::::.: :.::	GUGCCUUCUGUCUUUUAUUAA	Cleavage	similar to UniRef100_A7QDL9 Cluster: Chromosome chr10 scaffold_81, whole genome shotgun sequence; n=1; Vitis vinifera|Rep: Chromosome chr10 scaffold_81, whole genome shotgun sequence - Vitis vinifera (Grape), partial (11%)	1
UUGACAGAAGAUAGAGAGCAC	CO100245	4.5	-1.0	1	21	471	491	UUGACAGAAGAUAGAGAGCAC	:::::::: :. :::::::	UUGCUCUCUCUUCUCUGUCAU	Cleavage	similar to UniRef100_A7PK93 Cluster: Chromosome chr15 scaffold_19, whole genome shotgun sequence; n=1; Vitis vinifera|Rep: Chromosome chr15 scaffold_19, whole genome shotgun sequence - Vitis vinifera (Grape), partial (98%)	1
UUGACAGAAGAUAGAGAGCAC	TC4870	4.5	-1.0	1	21	602	622	UUGACAGAAGAUAGAGAGCAC	::::::::::. : :::..:	AUGCUCUCUAUUGUGUGUUGA	Cleavage	similar to UniRef100_A7R391 Cluster: Chromosome undetermined scaffold_494, whole genome shotgun sequence; n=1; Vitis vinifera|Rep: Chromosome undetermined scaffold_494, whole genome shotgun sequence - Vitis vinifera (Grape), partial (16%)	1
UUGACAGAAGAUAGAGAGCAC	TC6681	4.5	-1.0	1	21	1013	1033	UUGACAGAAGAUAGAGAGCAC	:: .:.:::::.:::::: .:	GUCUUUUCUAUUUUCUGUGGA	Cleavage	similar to UniRef100_A7R5I7 Cluster: Chromosome undetermined scaffold_977, whole genome shotgun sequence; n=1; Vitis vinifera|Rep: Chromosome undetermined scaffold_977, whole genome shotgun sequence - Vitis vinifera (Grape), partial (86%)	1
UUGACAGAAGAUAGAGAGCAC	TC4120	4.5	-1.0	1	21	366	386	UUGACAGAAGAUAGAGAGCAC	::.:::. : :::.::::::	AUGUUCUUAAGCUUUUGUCAA	Translation	similar to UniRef100_A2Q1B2 Cluster: Amidase; n=1; Medicago truncatula|Rep: Amidase - Medicago truncatula (Barrel medic), partial (38%)	1
UUGACAGAAGAUAGAGAGCAC	CO091124	4.5	-1.0	1	21	741	761	UUGACAGAAGAUAGAGAGCAC	::.:.:. .::::.::::.:	CUGUUUUUGGUCUUUUGUCGA	Cleavage	homologue to UniRef100_A7PUY6 Cluster: Chromosome chr4 scaffold_32, whole genome shotgun sequence; n=1; Vitis vinifera|Rep: Chromosome chr4 scaffold_32, whole genome shotgun sequence - Vitis vinifera (Grape), partial (52%)	1
UUGACAGAAGAUAGAGAGCAC	CO076079	4.5	-1.0	1	21	377	397	UUGACAGAAGAUAGAGAGCAC	::::::.:::: :.:: .::	UUGCUCUUUAUCAUUUGAUAA	Cleavage	similar to UniRef100_A7P647 Cluster: Chromosome chr4 scaffold_6, whole genome shotgun sequence; n=1; Vitis vinifera|Rep: Chromosome chr4 scaffold_6, whole genome shotgun sequence - Vitis vinifera (Grape), partial (63%)	1
UUGACAGAAGAUAGAGAGCAC	TC6861	4.5	-1.0	1	21	693	715	UUGACAGAAGAUAG--AGAGCAC	:::::: :: :.:::::::::	AUGCUCUUGCUUUUUUCUGUCAA	Cleavage	similar to UniRef100_Q8L586 Cluster: Uncharacterized membrane protein At4g09580; n=1; Arabidopsis thaliana|Rep: Uncharacterized membrane protein At4g09580 - Arabidopsis thaliana (Mouse-ear cress), partial (84%)	1
UUGACAGAAGAUAGAGAGCAC	CO081018	4.5	-1.0	1	21	115	135	UUGACAGAAGAUAGAGAGCAC	:.:::::.::: :::::	AUCAUUUCUAUUUUCAGUCAA	Cleavage		1
UUGACAGAAGAUAGAGAGCAC	TC4479	4.5	-1.0	1	21	406	426	UUGACAGAAGAUAGAGAGCAC	::.:::. : :::.::::::	AUGUUCUUAAGCUUUUGUCAA	Translation	similar to UniRef100_A7QSA3 Cluster: Chromosome chr3 scaffold_157, whole genome shotgun sequence; n=1; Vitis vinifera|Rep: Chromosome chr3 scaffold_157, whole genome shotgun sequence - Vitis vinifera (Grape), partial (50%)	1
UUGACAGAAGAUAGAGAGCAC	TC5489	4.5	-1.0	1	21	318	338	UUGACAGAAGAUAGAGAGCAC	:: :: :.::::::.:::: :	GUUCUAUUUAUCUUUUGUCUA	Cleavage	similar to UniRef100_A7NU54 Cluster: Chromosome chr18 scaffold_1, whole genome shotgun sequence; n=1; Vitis vinifera|Rep: Chromosome chr18 scaffold_1, whole genome shotgun sequence - Vitis vinifera (Grape), partial (93%)	1
UUGACAGAAGAUAGAGAGCAC	TC7036	4.5	-1.0	1	21	1382	1402	UUGACAGAAGAUAGAGAGCAC	::::.:.:: :::.:: :::	AUGCUUUUUAACUUUUGACAA	Translation	similar to UniRef100_A7P4R9 Cluster: Chromosome chr4 scaffold_6, whole genome shotgun sequence; n=1; Vitis vinifera|Rep: Chromosome chr4 scaffold_6, whole genome shotgun sequence - Vitis vinifera (Grape), partial (45%)	1
UUGACAGAAGAUAGAGAGCAC	CO079057	4.5	-1.0	1	21	249	269	UUGACAGAAGAUAGAGAGCAC	:: :::.:.:.::::::. :	UUGAUCUUUGUUUUCUGUUUA	Cleavage	similar to UniRef100_A7QDF5 Cluster: Chromosome chr10 scaffold_81, whole genome shotgun sequence; n=1; Vitis vinifera|Rep: Chromosome chr10 scaffold_81, whole genome shotgun sequence - Vitis vinifera (Grape), partial (22%)	1
UUGACAGAAGAUAGAGAGCAC	CO106607	4.5	-1.0	1	21	424	444	UUGACAGAAGAUAGAGAGCAC	:: : : ::.::::::::::	GUACCCACUGUCUUCUGUCAU	Cleavage	similar to UniRef100_P93370 Cluster: Calmodulin-binding protein; n=1; Nicotiana tabacum|Rep: Calmodulin-binding protein - Nicotiana tabacum (Common tobacco), partial (23%)	1
UUGACAGAAGAUAGAGAGCAC	TC2008	4.5	-1.0	1	21	1516	1536	UUGACAGAAGAUAGAGAGCAC	::.:::.: ::::.: ::::	UUGUUCUUUUUCUUUUAUCAA	Cleavage	similar to UniRef100_A7QFP8 Cluster: Chromosome chr8 scaffold_88, whole genome shotgun sequence; n=1; Vitis vinifera|Rep: Chromosome chr8 scaffold_88, whole genome shotgun sequence - Vitis vinifera (Grape), partial (69%)	1
UUGACAGAAGAUAGAGAGCAC	CO126089	4.5	-1.0	1	21	655	675	UUGACAGAAGAUAGAGAGCAC	:::: :::::::::: ::.	UUGCUAUCUAUCUUCUCACAG	Cleavage	weakly similar to UniRef100_A7QS38 Cluster: Chromosome undetermined scaffold_155, whole genome shotgun sequence; n=1; Vitis vinifera|Rep: Chromosome undetermined scaffold_155, whole genome shotgun sequence - Vitis vinifera (Grape), partial (40%)	1
UUGACAGAAGAUAGAGAGCAC	TC3769	4.5	-1.0	1	21	729	749	UUGACAGAAGAUAGAGAGCAC	:.:::::::::::::	AACAGGUUUAUCUUCUGUCAA	Cleavage	similar to UniRef100_A7QSP4 Cluster: Chromosome undetermined scaffold_161, whole genome shotgun sequence; n=1; Vitis vinifera|Rep: Chromosome undetermined scaffold_161, whole genome shotgun sequence - Vitis vinifera (Grape), partial (51%)	1
UUGACAGAAGAUAGAGAGCAC	CO118529	4.5	-1.0	1	21	5	25	UUGACAGAAGAUAGAGAGCAC	: ::.:.:::.::.:::: :	UUUCUUUUUAUUUUUUGUCUA	Cleavage	weakly similar to UniRef100_A7QAB5 Cluster: Chromosome undetermined scaffold_70, whole genome shotgun sequence; n=1; Vitis vinifera|Rep: Chromosome undetermined scaffold_70, whole genome shotgun sequence - Vitis vinifera (Grape), partial (18%)	1
UUGACAGAAGAUAGAGAGCAC	CO083954	4.5	-1.0	1	21	328	348	UUGACAGAAGAUAGAGAGCAC	::.:.:::.:::: :.::	CCCCUUUUUAUUUUCUUUUAA	Cleavage	homologue to UniRef100_Q9LQ64 Cluster: T30E16.7; n=1; Arabidopsis thaliana|Rep: T30E16.7 - Arabidopsis thaliana (Mouse-ear cress), partial (37%)	1
UUGACAGAAGAUAGAGAGCAC	TC2038	4.5	-1.0	1	21	713	733	UUGACAGAAGAUAGAGAGCAC	: .:::.:: :::.:::.::	UUUUUCUUUAACUUUUGUUAA	Translation	similar to UniRef100_P93508 Cluster: Calreticulin precursor; n=1; Ricinus communis|Rep: Calreticulin precursor - Ricinus communis (Castor bean), partial (36%)	1
UUGACAGAAGAUAGAGAGCAC	TC4093	4.5	-1.0	1	21	1744	1764	UUGACAGAAGAUAGAGAGCAC	:::.:.:.:.:::::::	CGGCUUUUUGUUUUCUGUCUU	Cleavage	similar to UniRef100_A7R0H5 Cluster: Chromosome undetermined scaffold_309, whole genome shotgun sequence; n=1; Vitis vinifera|Rep: Chromosome undetermined scaffold_309, whole genome shotgun sequence - Vitis vinifera (Grape), partial (91%)	1
UUGACAGAAGAUAGAGAGCAC	CO083296	4.5	-1.0	1	21	45	65	UUGACAGAAGAUAGAGAGCAC	: :::::: ::::.: ::::	CUUCUCUCUCUCUUUUCUCAA	Cleavage	similar to UniRef100_A7QAN1 Cluster: Peptidyl-prolyl cis-trans isomerase; n=1; Vitis vinifera|Rep: Peptidyl-prolyl cis-trans isomerase - Vitis vinifera (Grape), partial (78%)	1
UUGACAGAAGAUAGAGAGCAC	CO100415	4.5	-1.0	1	21	771	791	UUGACAGAAGAUAGAGAGCAC	::: ::: :::::.:: :::	CUGCACUCAAUCUUUUGACAA	Cleavage		1
UUGACAGAAGAUAGAGAGCAC	TC7396	4.5	-1.0	1	21	524	544	UUGACAGAAGAUAGAGAGCAC	:::.:::: :::::.::	UGAAUCUUUAUCAUCUGUUAA	Cleavage	similar to UniRef100_Q0PJB9 Cluster: MYB transcription factor MYB131; n=1; Glycine max|Rep: MYB transcription factor MYB131 - Glycine max (Soybean), partial (34%)	1
UUGACAGAAGAUAGAGAGCAC	TC1407	4.5	-1.0	1	21	762	782	UUGACAGAAGAUAGAGAGCAC	: .:::::.:.::: ::.::	CUUUUCUCUGUUUUCAGUUAA	Cleavage	UniRef100_P29685 Cluster: ATP synthase subunit beta, mitochondrial precursor; n=1; Hevea brasiliensis|Rep: ATP synthase subunit beta, mitochondrial precursor - Hevea brasiliensis (Para rubber tree), partial (30%)	1
UUGACAGAAGAUAGAGAGCAC	TC1547	4.5	-1.0	1	21	33	53	UUGACAGAAGAUAGAGAGCAC	:::::: ::::.: ::::	UCUCUCUCUCUCUUUUUUCAA	Cleavage	similar to UniRef100_Q4ZH67 Cluster: High mobility group protein; n=1; Cucumis sativus|Rep: High mobility group protein - Cucumis sativus (Cucumber), partial (84%)	1
UUGACAGAAGAUAGAGAGCAC	TC5100	4.5	-1.0	1	21	469	490	UUGACAGAAGAUAGAGA-GCAC	::: :::.::::::.::: ::	CUGCAUCUUUAUCUUUUGUGAA	Cleavage	similar to UniRef100_A7Q9V0 Cluster: Chromosome chr8 scaffold_68, whole genome shotgun sequence; n=1; Vitis vinifera|Rep: Chromosome chr8 scaffold_68, whole genome shotgun sequence - Vitis vinifera (Grape), partial (35%)	1
UUGACAGAAGAUAGAGAGCAC	TC5250	4.5	-1.0	1	21	31	51	UUGACAGAAGAUAGAGAGCAC	: :::::: ::::.: ::::	UUUCUCUCUCUCUUUUUUCAA	Cleavage	similar to UniRef100_Q4ZH67 Cluster: High mobility group protein; n=1; Cucumis sativus|Rep: High mobility group protein - Cucumis sativus (Cucumber), partial (79%)	1
UUGACAGAAGAUAGAGAGCAC	CO103483	4.5	-1.0	1	21	107	127	UUGACAGAAGAUAGAGAGCAC	.:.:.:::.:::: ::::	UCUUUUUUUAUUUUCUCUCAA	Cleavage	weakly similar to UniRef100_A7Q041 Cluster: Chromosome chr8 scaffold_41, whole genome shotgun sequence; n=1; Vitis vinifera|Rep: Chromosome chr8 scaffold_41, whole genome shotgun sequence - Vitis vinifera (Grape), partial (22%)	1
UUGACAGAAGAUAGAGAGCAC	CO081316	4.5	-1.0	1	21	332	352	UUGACAGAAGAUAGAGAGCAC	::::::: :.: ::::..:	CAGCUCUCUCUUUCCUGUUGA	Cleavage	similar to UniRef100_O04873 Cluster: Thylakoid-bound ascorbate peroxidase precursor; n=1; Cucurbita cv. Kurokawa Amakuri|Rep: Thylakoid-bound ascorbate peroxidase precursor - Cucurbita cv. Kurokawa Amakuri, partial (33%)	1
UUGACAGAAGAUAGAGAGCAC	CO084573	4.5	-1.0	1	21	136	156	UUGACAGAAGAUAGAGAGCAC	::::.: :.::.:::.::	CCCCUCUUUUUUUUUUGUUAA	Cleavage	similar to UniRef100_A7PJS8 Cluster: Chromosome chr12 scaffold_18, whole genome shotgun sequence; n=1; Vitis vinifera|Rep: Chromosome chr12 scaffold_18, whole genome shotgun sequence - Vitis vinifera (Grape), partial (89%)	1
UUGACAGAAGAUAGAGAGCAC	TC4749	4.5	-1.0	1	21	1041	1061	UUGACAGAAGAUAGAGAGCAC	::.:: :::::::::.:	GAUCUUUCAAUCUUCUGUUAU	Cleavage	similar to UniRef100_A7QYH9 Cluster: Chromosome undetermined scaffold_247, whole genome shotgun sequence; n=1; Vitis vinifera|Rep: Chromosome undetermined scaffold_247, whole genome shotgun sequence - Vitis vinifera (Grape), partial (61%)	1
UUGACAGAAGAUAGAGAGCAC	TC1206	4.5	-1.0	1	21	146	166	UUGACAGAAGAUAGAGAGCAC	: ::.:::.:.::::::. :	CUUCUUUCUGUUUUCUGUUUA	Cleavage	similar to UniRef100_A7Q0Z8 Cluster: Chromosome chr7 scaffold_42, whole genome shotgun sequence; n=1; Vitis vinifera|Rep: Chromosome chr7 scaffold_42, whole genome shotgun sequence - Vitis vinifera (Grape), partial (29%)	1
UUGACAGAAGAUAGAGAGCAC	TC7894	4.5	-1.0	1	21	190	210	UUGACAGAAGAUAGAGAGCAC	: .:. .:.:.:::::::::	UUCUUUGUUGUUUUCUGUCAA	Cleavage	similar to UniRef100_A7Q6C2 Cluster: Chromosome chr11 scaffold_56, whole genome shotgun sequence; n=1; Vitis vinifera|Rep: Chromosome chr11 scaffold_56, whole genome shotgun sequence - Vitis vinifera (Grape), partial (46%)	1
UUGACAGAAGAUAGAGAGCAC	TC8557	4.5	-1.0	1	21	1304	1324	UUGACAGAAGAUAGAGAGCAC	: .:.:::::.: .::::::	AUUUUUUCUAUUUGUUGUCAA	Cleavage	similar to UniRef100_A7Q1S3 Cluster: Chromosome chr7 scaffold_44, whole genome shotgun sequence; n=1; Vitis vinifera|Rep: Chromosome chr7 scaffold_44, whole genome shotgun sequence - Vitis vinifera (Grape), partial (40%)	1
UUGACAGAAGAUAGAGAGCAC	TC9188	4.5	-1.0	1	21	1069	1089	UUGACAGAAGAUAGAGAGCAC	: :::::: ::::.: ::::	UUCCUCUCUUUCUUUUAUCAA	Cleavage	similar to UniRef100_A7PTV3 Cluster: Chromosome chr7 scaffold_31, whole genome shotgun sequence; n=1; Vitis vinifera|Rep: Chromosome chr7 scaffold_31, whole genome shotgun sequence - Vitis vinifera (Grape), partial (78%)	1
UUGACAGAAGAUAGAGAGCAC	TC6044	4.5	-1.0	1	21	676	696	UUGACAGAAGAUAGAGAGCAC	:.:::.:.:.::.:: ::.	UGGUUCUUUGUUUUUUGGCAG	Cleavage	similar to UniRef100_Q9SNF0 Cluster: Myosin; n=1; Arabidopsis thaliana|Rep: Myosin - Arabidopsis thaliana (Mouse-ear cress), partial (13%)	1
UUGACAGAAGAUAGAGAGCAC	CO091346	4.5	-1.0	1	21	768	788	UUGACAGAAGAUAGAGAGCAC	:::::::: :::.:: ..:	CCGCUCUCUAGCUUUUGCUGA	Translation	similar to UniRef100_A7QYZ1 Cluster: Chromosome undetermined scaffold_259, whole genome shotgun sequence; n=1; Vitis vinifera|Rep: Chromosome undetermined scaffold_259, whole genome shotgun sequence - Vitis vinifera (Grape), partial (50%)	1
UUGACAGAAGAUAGAGAGCAC	TC8444	4.5	-1.0	1	21	62	82	UUGACAGAAGAUAGAGAGCAC	::.:::::. :::::..:	CAUCUUUCUAUUAUCUGUUGA	Cleavage	similar to UniRef100_O82775 Cluster: Expressed protein; n=1; Arabidopsis thaliana|Rep: Expressed protein - Arabidopsis thaliana (Mouse-ear cress), partial (44%)	1
UUGACAGAAGAUAGAGAGCAC	TC8340	4.5	-1.0	1	21	1043	1063	UUGACAGAAGAUAGAGAGCAC	::::.:.::::::: ::	UAACUCUUUGUCUUCUGCCAC	Cleavage	similar to UniRef100_A7P6S4 Cluster: Chromosome chr9 scaffold_7, whole genome shotgun sequence; n=1; Vitis vinifera|Rep: Chromosome chr9 scaffold_7, whole genome shotgun sequence - Vitis vinifera (Grape), partial (40%)	1
UUGACAGAAGAUAGAGAGCAC	TC7995	4.5	-1.0	1	21	456	476	UUGACAGAAGAUAGAGAGCAC	::::. :::::.:::.:.	UAUCUCUUCAUCUUUUGUUAG	Cleavage	similar to UniRef100_A7QU98 Cluster: Chromosome chr2 scaffold_176, whole genome shotgun sequence; n=1; Vitis vinifera|Rep: Chromosome chr2 scaffold_176, whole genome shotgun sequence - Vitis vinifera (Grape), partial (34%)	1
UUGACAGAAGAUAGAGAGCAC	TC7613	4.5	-1.0	1	21	406	426	UUGACAGAAGAUAGAGAGCAC	:.: :.:::.::.: ::::	UAGUUGUUUAUUUUUUCUCAA	Cleavage	similar to UniRef100_A7Q4C6 Cluster: Chromosome chr9 scaffold_49, whole genome shotgun sequence; n=1; Vitis vinifera|Rep: Chromosome chr9 scaffold_49, whole genome shotgun sequence - Vitis vinifera (Grape), partial (74%)	1
UUGACAGAAGAUAGAGAGCAC	TC8000	4.5	-1.0	1	21	628	648	UUGACAGAAGAUAGAGAGCAC	::: :.: ::::::::.::	UUGCCAUUUUUCUUCUGUUAA	Cleavage	similar to UniRef100_A7PCW3 Cluster: Chromosome chr17 scaffold_12, whole genome shotgun sequence; n=1; Vitis vinifera|Rep: Chromosome chr17 scaffold_12, whole genome shotgun sequence - Vitis vinifera (Grape), partial (41%)	1
UUGACAGAAGAUAGAGAGCAC	CO108185	4.5	-1.0	1	21	710	730	UUGACAGAAGAUAGAGAGCAC	::: :.: ::::::::.::	UUGCCAUUUUUCUUCUGUUAA	Cleavage	similar to UniRef100_A7PCW3 Cluster: Chromosome chr17 scaffold_12, whole genome shotgun sequence; n=1; Vitis vinifera|Rep: Chromosome chr17 scaffold_12, whole genome shotgun sequence - Vitis vinifera (Grape), partial (23%)	1
UUGACAGAAGAUAGAGAGCAC	TC8008	4.5	-1.0	1	21	778	798	UUGACAGAAGAUAGAGAGCAC	:.:::: ::::::: :..:	UGGUUCUCGAUCUUCUCUUGA	Cleavage	similar to UniRef100_A7NZK3 Cluster: Chromosome chr6 scaffold_3, whole genome shotgun sequence; n=1; Vitis vinifera|Rep: Chromosome chr6 scaffold_3, whole genome shotgun sequence - Vitis vinifera (Grape), partial (44%)	1
UUGACAGAAGAUAGAGAGCAC	TC3482	4.5	-1.0	1	21	1521	1541	UUGACAGAAGAUAGAGAGCAC	: :.:::.:::.:::: : ::	GAGUUCUUUAUUUUCUCUAAA	Cleavage	weakly similar to UniRef100_Q2LAK6 Cluster: Cytochrome P450 monooxygenase CYP72A68; n=1; Glycine max|Rep: Cytochrome P450 monooxygenase CYP72A68 - Glycine max (Soybean), partial (34%)	1
UUGACAGAAGAUAGAGAGCAC	CO111190	4.5	-1.0	1	21	27	47	UUGACAGAAGAUAGAGAGCAC	:.: :::::.::.:::. :	UCGUUAUCUAUUUUUUGUUCA	Cleavage	similar to UniRef100_A5ITI5 Cluster: DNA repair protein RadC; n=4; Staphylococcus aureus subsp. aureus|Rep: DNA repair protein RadC - Staphylococcus aureus subsp. aureus JH9, partial (9%)	1
UUGACAGAAGAUAGAGAGCAC	TC7669	4.5	-1.0	1	21	409	429	UUGACAGAAGAUAGAGAGCAC	:: ::: ::::::::::	GAAAUCACUAGCUUCUGUCAA	Translation	homologue to UniRef100_Q5IRD2 Cluster: DNA-binding protein; n=1; Gossypium bickii|Rep: DNA-binding protein - Gossypium bickii, complete	1
UUGACAGAAGAUAGAGAGCAC	CO103526	5.0	-1.0	1	21	8	28	UUGACAGAAGAUAGAGAGCAC	:::.:.:.:::.::::::.	GUGUUUUUUAUUUUCUGUUUC	Cleavage	similar to UniRef100_Q8LEC3 Cluster: Cysteine synthase; n=1; Arabidopsis thaliana|Rep: Cysteine synthase - Arabidopsis thaliana (Mouse-ear cress), partial (21%)	1
UUGACAGAAGAUAGAGAGCAC	TC1625	5.0	-1.0	1	21	1504	1524	UUGACAGAAGAUAGAGAGCAC	::::::.:: .:::::::	CUGCUCUUUACUUUCUGUCUU	Translation	similar to UniRef100_A7PFQ2 Cluster: Chromosome chr11 scaffold_14, whole genome shotgun sequence; n=1; Vitis vinifera|Rep: Chromosome chr11 scaffold_14, whole genome shotgun sequence - Vitis vinifera (Grape), partial (13%)	1
UUGACAGAAGAUAGAGAGCAC	CO130940	5.0	-1.0	1	21	1	21	UUGACAGAAGAUAGAGAGCAC	:: :::::: :.::::::. :	GUACUCUCUUUUUUCUGUUUA	Cleavage	similar to UniRef100_A7P1N7 Cluster: Chromosome chr19 scaffold_4, whole genome shotgun sequence; n=1; Vitis vinifera|Rep: Chromosome chr19 scaffold_4, whole genome shotgun sequence - Vitis vinifera (Grape), partial (30%)	1
UUGACAGAAGAUAGAGAGCAC	CO113256	5.0	-1.0	1	21	318	337	UUGACAGAAGAUAGAGAGCAC	:: .:::.:::::::: ::::	GUCUUCUUUAUCUUCU-UCAA	Cleavage	weakly similar to UniRef100_A7P8I2 Cluster: Chromosome chr3 scaffold_8, whole genome shotgun sequence; n=1; Vitis vinifera|Rep: Chromosome chr3 scaffold_8, whole genome shotgun sequence - Vitis vinifera (Grape), partial (28%)	1
UUGACAGAAGAUAGAGAGCAC	TC8635	5.0	-1.0	1	21	92	112	UUGACAGAAGAUAGAGAGCAC	::: :::::.:.:::: :::	GUGAUCUCUGUUUUCUUCCAA	Cleavage	similar to UniRef100_A7NVD9 Cluster: Chromosome chr18 scaffold_1, whole genome shotgun sequence; n=1; Vitis vinifera|Rep: Chromosome chr18 scaffold_1, whole genome shotgun sequence - Vitis vinifera (Grape), partial (89%)	1
UUGACAGAAGAUAGAGAGCAC	CO128692	5.0	-1.0	1	21	301	321	UUGACAGAAGAUAGAGAGCAC	::::.:::.:.::. ::.:	CUGCUUUCUGUUUUUGGUUAU	Cleavage	similar to UniRef100_A7PC84 Cluster: Chromosome chr2 scaffold_11, whole genome shotgun sequence; n=1; Vitis vinifera|Rep: Chromosome chr2 scaffold_11, whole genome shotgun sequence - Vitis vinifera (Grape), partial (82%)	1
UUGACAGAAGAUAGAGAGCAC	CO114919	5.0	-1.0	1	21	145	165	UUGACAGAAGAUAGAGAGCAC	::::.:.: :.:::: :.::	UUGCUUUUUUUUUUCUUUUAA	Cleavage	similar to UniRef100_A7PEL5 Cluster: Chromosome chr11 scaffold_13, whole genome shotgun sequence; n=1; Vitis vinifera|Rep: Chromosome chr11 scaffold_13, whole genome shotgun sequence - Vitis vinifera (Grape), partial (42%)	1
UUGACAGAAGAUAGAGAGCAC	CO124786	5.0	-1.0	1	21	204	224	UUGACAGAAGAUAGAGAGCAC	::.:.::: :.::.: ::::	UUGUUUUCUUUUUUUUUUCAA	Cleavage	UniRef100_A2Q1V0 Cluster: Engulfment and cell motility, ELM; n=1; Medicago truncatula|Rep: Engulfment and cell motility, ELM - Medicago truncatula (Barrel medic), partial (6%)	1
UUGACAGAAGAUAGAGAGCAC	CO126116	5.0	-1.0	1	21	445	465	UUGACAGAAGAUAGAGAGCAC	:: : ::.:.::::.:::.:	GUCCCCUUUGUCUUUUGUUAU	Cleavage	similar to UniRef100_A7QDM2 Cluster: Chromosome chr10 scaffold_81, whole genome shotgun sequence; n=1; Vitis vinifera|Rep: Chromosome chr10 scaffold_81, whole genome shotgun sequence - Vitis vinifera (Grape), partial (34%)	1
UUGACAGAAGAUAGAGAGCAC	CO132491	5.0	-1.0	1	21	52	72	UUGACAGAAGAUAGAGAGCAC	: ::.:.:::::: :::.:	CUACUUUUUAUCUUAUGUUAC	Cleavage	similar to UniRef100_A5A6P6 Cluster: Keratin 2A; n=1; Pan troglodytes verus|Rep: Keratin 2A - Pan troglodytes verus, partial (3%)	1
UUGACAGAAGAUAGAGAGCAC	TC3803	5.0	-1.0	1	21	52	72	UUGACAGAAGAUAGAGAGCAC	::.:.::: :::::::: :	CUGUUUUCUUUCUUCUGUAAU	Cleavage	similar to UniRef100_A7PFH9 Cluster: Chromosome chr11 scaffold_14, whole genome shotgun sequence; n=1; Vitis vinifera|Rep: Chromosome chr11 scaffold_14, whole genome shotgun sequence - Vitis vinifera (Grape), partial (88%)	1
UUGACAGAAGAUAGAGAGCAC	TC3962	5.0	-1.0	1	21	79	99	UUGACAGAAGAUAGAGAGCAC	:.:::.: :::::::::	AGGUUCUUUUUCUUCUGUCUC	Cleavage	similar to UniRef100_Q9J861 Cluster: ORF76 cg30; n=1; Spodoptera exigua MNPV|Rep: ORF76 cg30 - Spodoptera exigua MNPV, partial (5%)	1
UUGACAGAAGAUAGAGAGCAC	CO084238	5.0	-1.0	1	21	11	31	UUGACAGAAGAUAGAGAGCAC	::::::.::::::.:	UUAAGCUCUAUUUUCUGUUAU	Cleavage		1
UUGACAGAAGAUAGAGAGCAC	TC1081	5.0	-1.0	1	21	1287	1307	UUGACAGAAGAUAGAGAGCAC	:: .:.:::.:.:::::: :.	GUCUUUUCUGUUUUCUGUAAG	Cleavage	weakly similar to UniRef100_A7PU50 Cluster: Chromosome chr7 scaffold_31, whole genome shotgun sequence; n=1; Vitis vinifera|Rep: Chromosome chr7 scaffold_31, whole genome shotgun sequence - Vitis vinifera (Grape), partial (87%)	1
UUGACAGAAGAUAGAGAGCAC	CO074738	5.0	-1.0	1	21	793	813	UUGACAGAAGAUAGAGAGCAC	:: .:: . .:::::::::::	GUCUUCAUGGUCUUCUGUCAA	Cleavage	weakly similar to UniRef100_Q949G9 Cluster: HcrVf1 protein; n=1; Malus floribunda|Rep: HcrVf1 protein - Malus floribunda, partial (16%)	1
UUGACAGAAGAUAGAGAGCAC	TC7842	5.0	-1.0	1	21	489	509	UUGACAGAAGAUAGAGAGCAC	::.:::. ::::: :::.:.	AUGUUCUUGAUCUUGUGUUAG	Cleavage		1
UUGACAGAAGAUAGAGAGCAC	CO108624	5.0	-1.0	1	21	41	61	UUGACAGAAGAUAGAGAGCAC	: .::::: :.::::::...	UUAUUCUCUCUUUUCUGUUGG	Cleavage	similar to UniRef100_Q6DYE5-2 Cluster: Isoform 2 of Q6DYE5 ; n=1; Arabidopsis thaliana|Rep: Isoform 2 of Q6DYE5 - Arabidopsis, partial (4%)	1
UUGACAGAAGAUAGAGAGCAC	CO070853	5.0	-1.0	1	21	267	287	UUGACAGAAGAUAGAGAGCAC	: ::::::::.::.: :.:	UUUCUCUCUAUUUUUUCUUAU	Cleavage	similar to UniRef100_A7PXY1 Cluster: Chromosome chr15 scaffold_37, whole genome shotgun sequence; n=1; Vitis vinifera|Rep: Chromosome chr15 scaffold_37, whole genome shotgun sequence - Vitis vinifera (Grape), partial (54%)	1
UUGACAGAAGAUAGAGAGCAC	CO111327	5.0	-1.0	1	21	100	120	UUGACAGAAGAUAGAGAGCAC	::: .:::::.: :: ::::	AUGCAUUCUAUUUGCUUUCAA	Cleavage	similar to UniRef100_A7Q8N3 Cluster: Chromosome chr5 scaffold_64, whole genome shotgun sequence; n=1; Vitis vinifera|Rep: Chromosome chr5 scaffold_64, whole genome shotgun sequence - Vitis vinifera (Grape), partial (24%)	1
UUGACAGAAGAUAGAGAGCAC	CO095974	5.0	-1.0	1	21	42	62	UUGACAGAAGAUAGAGAGCAC	: ::::: :::::.:: ::.	CUUCUCUCAAUCUUUUGACAG	Cleavage	similar to UniRef100_A5AGC2 Cluster: 50S ribosomal protein L34; n=1; Vitis vinifera|Rep: 50S ribosomal protein L34 - Vitis vinifera (Grape), partial (56%)	1
UUGACAGAAGAUAGAGAGCAC	TC5116	5.0	-1.0	1	21	573	593	UUGACAGAAGAUAGAGAGCAC	::.: :.:.::::.: :.::	AUGUUAUUUGUCUUUUCUUAA	Cleavage	homologue to UniRef100_Q66Q67 Cluster: Homeodomain protein HOX3; n=1; Gossypium hirsutum|Rep: Homeodomain protein HOX3 - Gossypium hirsutum (Upland cotton) (Gossypium mexicanum), partial (20%)	1
UUGACAGAAGAUAGAGAGCAC	CO100032	5.0	-1.0	1	21	394	414	UUGACAGAAGAUAGAGAGCAC	: ::.:.: :.::.:::.::	UUUCUUUUUCUUUUUUGUUAA	Cleavage	weakly similar to UniRef100_A7PLN3 Cluster: Chromosome chr7 scaffold_20, whole genome shotgun sequence; n=1; Vitis vinifera|Rep: Chromosome chr7 scaffold_20, whole genome shotgun sequence - Vitis vinifera (Grape), partial (10%)	1
UUGACAGAAGAUAGAGAGCAC	CO103995	5.0	-1.0	1	21	566	586	UUGACAGAAGAUAGAGAGCAC	::::. ::.: ::: :::::	UUGCUUCCUGUGUUCAGUCAA	Translation	weakly similar to UniRef100_Q189W9 Cluster: LacI-family transcriptional regulator; n=1; Clostridium difficile 630|Rep: LacI-family transcriptional regulator - Clostridium difficile (strain 630), partial (6%)	1
UUGACAGAAGAUAGAGAGCAC	CO097887	5.0	-1.0	1	21	313	333	UUGACAGAAGAUAGAGAGCAC	.:.:.::::::.: :.::	CAUUUUUUUAUCUUUUAUUAA	Cleavage	weakly similar to UniRef100_Q1ILI9 Cluster: Glycosyl transferase, group 1; n=1; Acidobacteria bacterium Ellin345|Rep: Glycosyl transferase, group 1 - Acidobacteria bacterium (strain Ellin345), partial (6%)	1
UUGACAGAAGAUAGAGAGCAC	CO076190	5.0	-1.0	1	21	225	245	UUGACAGAAGAUAGAGAGCAC	::::.: :: :::.: ::::	UUGCUUUAUAACUUUUAUCAA	Translation	similar to UniRef100_Q9ZTP2 Cluster: Prpol; n=1; Zea mays|Rep: Prpol - Zea mays (Maize), partial (16%)	1
UUGACAGAAGAUAGAGAGCAC	TC616	5.0	-1.0	1	21	455	475	UUGACAGAAGAUAGAGAGCAC	:: : ::.:.::::.:::.:	GUCCCCUUUGUCUUUUGUUAU	Cleavage	similar to UniRef100_A7QDM2 Cluster: Chromosome chr10 scaffold_81, whole genome shotgun sequence; n=1; Vitis vinifera|Rep: Chromosome chr10 scaffold_81, whole genome shotgun sequence - Vitis vinifera (Grape), partial (90%)	1
UUGACAGAAGAUAGAGAGCAC	CO126171	5.0	-1.0	1	19	1	19	UUGACAGAAGAUAGAGAGC	::.::: ::::.:::.:	CCUUUCUUUCUUUUGUUAC	Cleavage	similar to UniRef100_A7QNG9 Cluster: Chromosome chr2 scaffold_132, whole genome shotgun sequence; n=1; Vitis vinifera|Rep: Chromosome chr2 scaffold_132, whole genome shotgun sequence - Vitis vinifera (Grape), partial (30%)	1
UUGACAGAAGAUAGAGAGCAC	TC5454	5.0	-1.0	1	21	1530	1550	UUGACAGAAGAUAGAGAGCAC	::.:::.:.:: :.:::: :	UUGUUCUUUGUCAUUUGUCUA	Cleavage	similar to UniRef100_A7PCL4 Cluster: Chromosome chr17 scaffold_12, whole genome shotgun sequence; n=1; Vitis vinifera|Rep: Chromosome chr17 scaffold_12, whole genome shotgun sequence - Vitis vinifera (Grape), partial (55%)	1
UUGACAGAAGAUAGAGAGCAC	TC498	5.0	-1.0	1	21	161	181	UUGACAGAAGAUAGAGAGCAC	::.:.::: :.::.: ::::	UUGUUUUCUUUUUUUUUUCAA	Cleavage	similar to UniRef100_A7PK87 Cluster: Chromosome chr15 scaffold_19, whole genome shotgun sequence; n=1; Vitis vinifera|Rep: Chromosome chr15 scaffold_19, whole genome shotgun sequence - Vitis vinifera (Grape), partial (98%)	1
UUGACAGAAGAUAGAGAGCAC	TC4483	5.0	-1.0	1	21	45	64	UUGACAGAAGAUAGAGAGCAC	::.:::.:.:.:::: ::::	CUGUUCUUUGUUUUCU-UCAA	Cleavage	homologue to UniRef100_A7NYD2 Cluster: Chromosome chr6 scaffold_3, whole genome shotgun sequence; n=1; Vitis vinifera|Rep: Chromosome chr6 scaffold_3, whole genome shotgun sequence - Vitis vinifera (Grape), partial (66%)	1
UUGACAGAAGAUAGAGAGCAC	TC3030	5.0	-1.0	1	21	696	716	UUGACAGAAGAUAGAGAGCAC	: :::::: :.::.: ::::	UUACUCUCUUUUUUUUCUCAA	Cleavage	weakly similar to UniRef100_A7Q2H0 Cluster: Chromosome chr1 scaffold_46, whole genome shotgun sequence; n=1; Vitis vinifera|Rep: Chromosome chr1 scaffold_46, whole genome shotgun sequence - Vitis vinifera (Grape), partial (94%)	1
UUGACAGAAGAUAGAGAGCAC	TC5794	5.0	-1.0	1	21	462	481	UUGACAGAAGAUAGAGAGCAC	: :::::.:::::: ::::.	GCGCUCUUUAUCUU-UGUCGU	Cleavage	weakly similar to UniRef100_A7TUG4 Cluster: Lipid transfer protein 4; n=1; Gossypium hirsutum|Rep: Lipid transfer protein 4 - Gossypium hirsutum (Upland cotton) (Gossypium mexicanum), complete	1
UUGACAGAAGAUAGAGAGCAC	TC3604	5.0	-1.0	1	21	310	330	UUGACAGAAGAUAGAGAGCAC	: ::.::: :.:::::: ::	AUUCUUUCUUUUUUCUGUAAA	Cleavage		1
UUGACAGAAGAUAGAGAGCAC	CO085845	5.0	-1.0	1	21	50	70	UUGACAGAAGAUAGAGAGCAC	:::.:::.::.: ::::	CAAAUCUUUAUUUUUUUUCAA	Cleavage	homologue to UniRef100_A7QPP6 Cluster: Chromosome chr10 scaffold_138, whole genome shotgun sequence; n=1; Vitis vinifera|Rep: Chromosome chr10 scaffold_138, whole genome shotgun sequence - Vitis vinifera (Grape), complete	1
UUGACAGAAGAUAGAGAGCAC	CO129454	5.0	-1.0	1	21	620	640	UUGACAGAAGAUAGAGAGCAC	::: .:::. :::::::::	CUGCAUUCUGGGUUCUGUCAA	Translation	similar to UniRef100_A7QNG2 Cluster: Chromosome chr2 scaffold_132, whole genome shotgun sequence; n=1; Vitis vinifera|Rep: Chromosome chr2 scaffold_132, whole genome shotgun sequence - Vitis vinifera (Grape), partial (88%)	1
UUGACAGAAGAUAGAGAGCAC	CO078356	5.0	-1.0	1	21	87	107	UUGACAGAAGAUAGAGAGCAC	:.:.:.:.:. :.:::.::	CAGUUUUUUGUUGUUUGUUAA	Cleavage	similar to UniRef100_Q9ZNX0 Cluster: NAD-dependent isocitrate dehydrogenase precursor; n=1; Nicotiana tabacum|Rep: NAD-dependent isocitrate dehydrogenase precursor - Nicotiana tabacum (Common tobacco), partial (7%)	1
UUGACAGAAGAUAGAGAGCAC	CO103829	5.0	-1.0	1	21	40	60	UUGACAGAAGAUAGAGAGCAC	:::::: :::::: :::	UCUCUCUCUUUCUUCUUUCAU	Cleavage	similar to UniRef100_A7P8S2 Cluster: Chromosome chr3 scaffold_8, whole genome shotgun sequence; n=1; Vitis vinifera|Rep: Chromosome chr3 scaffold_8, whole genome shotgun sequence - Vitis vinifera (Grape), partial (31%)	1
UUGACAGAAGAUAGAGAGCAC	CO116635	5.0	-1.0	1	21	741	761	UUGACAGAAGAUAGAGAGCAC	: .:.:.: ::::.:::.::	UUUUUUUUUCUCUUUUGUUAA	Cleavage	similar to UniRef100_Q8H6T6 Cluster: Auxin-regulated protein; n=1; Phaseolus vulgaris|Rep: Auxin-regulated protein - Phaseolus vulgaris (Kidney bean) (French bean), partial (80%)	1
UUGACAGAAGAUAGAGAGCAC	CO125265	5.0	-1.0	1	21	2	22	UUGACAGAAGAUAGAGAGCAC	:::::::.:: :::.:.	UCUAUCUCUAUUUUGUGUUAG	Cleavage	similar to UniRef100_A7Q911 Cluster: Chromosome chr9 scaffold_65, whole genome shotgun sequence; n=1; Vitis vinifera|Rep: Chromosome chr9 scaffold_65, whole genome shotgun sequence - Vitis vinifera (Grape), partial (42%)	1
UUGACAGAAGAUAGAGAGCAC	TC3467	5.0	-1.0	1	21	103	123	UUGACAGAAGAUAGAGAGCAC	::.::: :::.:::: ::.	AUGUUCUAUAUUUUCUUUCGU	Cleavage	similar to UniRef100_A7Q5Y7 Cluster: Chromosome chr14 scaffold_54, whole genome shotgun sequence; n=1; Vitis vinifera|Rep: Chromosome chr14 scaffold_54, whole genome shotgun sequence - Vitis vinifera (Grape), partial (46%)	1
UUGACAGAAGAUAGAGAGCAC	CA994187	5.0	-1.0	1	21	415	435	UUGACAGAAGAUAGAGAGCAC	: ::.:.:: :::.:::..:	UUUCUUUUUAGCUUUUGUUGA	Translation	similar to UniRef100_A7NVF3 Cluster: Chromosome chr18 scaffold_1, whole genome shotgun sequence; n=1; Vitis vinifera|Rep: Chromosome chr18 scaffold_1, whole genome shotgun sequence - Vitis vinifera (Grape), partial (22%)	1
miR159
UUUGGAUUGAAGGGAGCUCUA	TC9277	1.0	-1.0	1	21	778	798	UUUGGAUUGAAGGGAGCUCUA	::::.::::::::::::::.	AAGAGUUCCCUUCAAUCCAAG	Cleavage	homologue to UniRef100_Q5C849 Cluster: ATP synthase F0 subunit 6; n=1; Nesomachilis australica|Rep: ATP synthase F0 subunit 6 - Nesomachilis australica, partial (7%)	1
UUUGGAUUGAAGGGAGCUCUA	CO089004	2.5	-1.0	1	21	356	376	UUUGGAUUGAAGGGAGCUCUA	::::::::::..: :::::	CCGAGCUCCCUUUGAGCCAAA	Cleavage		1
UUUGGAUUGAAGGGAGCUCUA	TC4176	2.5	-1.0	1	21	8	28	UUUGGAUUGAAGGGAGCUCUA	:.::: :.:::::::.:::	AUGGGCUGCUUUCAAUCUAAA	Cleavage	UniRef100_A8TWY2 Cluster: CBL1; n=1; Gossypium hirsutum|Rep: CBL1 - Gossypium hirsutum (Upland cotton) (Gossypium mexicanum), complete	1
UUUGGAUUGAAGGGAGCUCUA	CO131022	3.0	-1.0	1	21	321	341	UUUGGAUUGAAGGGAGCUCUA	::::::...:::::::: ::	AAGAGCUUUUUUCAAUCCCAA	Cleavage	weakly similar to UniRef100_Q6R2J8 Cluster: Protein STRUBBELIG-RECEPTOR FAMILY 8 precursor; n=1; Arabidopsis thaliana|Rep: Protein STRUBBELIG-RECEPTOR FAMILY 8 precursor - Arabidopsis thaliana (Mouse-ear cress), partial (24%)	1
UUUGGAUUGAAGGGAGCUCUA	CO076957	3.0	-1.0	1	21	393	413	UUUGGAUUGAAGGGAGCUCUA	.:::::.::::::. ::::.	GGGAGCUUCCUUCAGGCCAAG	Cleavage	similar to UniRef100_Q9BDH4 Cluster: Amphiregulin long form; n=2; Sus scrofa|Rep: Amphiregulin long form - Sus scrofa (Pig), partial (6%)	1
UUUGGAUUGAAGGGAGCUCUA	TC1019	3.0	-1.0	1	21	136	156	UUUGGAUUGAAGGGAGCUCUA	.:::::.: ::::::..:::	AGGAGCUUCGUUCAAUUUAAA	Cleavage	similar to UniRef100_Q75I58 Cluster: Expressed protein; n=2; Oryza sativa|Rep: Expressed protein - Oryza sativa subsp. japonica (Rice), partial (98%)	1
UUUGGAUUGAAGGGAGCUCUA	TC6989	3.0	-1.0	1	21	443	463	UUUGGAUUGAAGGGAGCUCUA	:::::.:::...::::::	GUCAGCUCUCUUUGGUCCAAA	Cleavage	weakly similar to UniRef100_Q8S9K8 Cluster: AT3g50440/T20E23_40; n=3; Arabidopsis thaliana|Rep: AT3g50440/T20E23_40 - Arabidopsis thaliana (Mouse-ear cress), partial (45%)	1
UUUGGAUUGAAGGGAGCUCUA	TC9466	3.0	-1.0	1	21	996	1016	UUUGGAUUGAAGGGAGCUCUA	:.::::.:: ::::.::::	CUGGGCUCUCUACAAUUCAAA	Translation	similar to UniRef100_Q4K3I6 Cluster: Sodium/alanine symporter; n=1; Pseudomonas fluorescens Pf-5|Rep: Sodium/alanine symporter - Pseudomonas fluorescens (strain Pf-5 / ATCC BAA-477), partial (4%)	1
UUUGGAUUGAAGGGAGCUCUA	TC9019	3.0	-1.0	1	21	707	727	UUUGGAUUGAAGGGAGCUCUA	:::::.:::::: ::.::.	CUGAGCUUCCUUCAUUCUAAG	Cleavage	similar to UniRef100_A7QET5 Cluster: Chromosome chr16 scaffold_86, whole genome shotgun sequence; n=1; Vitis vinifera|Rep: Chromosome chr16 scaffold_86, whole genome shotgun sequence - Vitis vinifera (Grape), partial (52%)	1
UUUGGAUUGAAGGGAGCUCUA	CO108226	3.0	-1.0	1	21	17	37	UUUGGAUUGAAGGGAGCUCUA	: .::::::.::::::::	GUUACUUCCCUUUAAUCCAAA	Cleavage	similar to UniRef100_Q4ABW3 Cluster: 4D11_24; n=1; Brassica rapa subsp. pekinensis|Rep: 4D11_24 - Brassica rapa subsp. pekinensis (Chinese cabbage), partial (35%)	1
UUUGGAUUGAAGGGAGCUCUA	TC1132	3.0	-1.0	1	21	661	681	UUUGGAUUGAAGGGAGCUCUA	: ::::: .::::: ::::::	UUGAGCUAUCUUCACUCCAAA	Cleavage	similar to UniRef100_A7PUE0 Cluster: Chromosome chr7 scaffold_31, whole genome shotgun sequence; n=1; Vitis vinifera|Rep: Chromosome chr7 scaffold_31, whole genome shotgun sequence - Vitis vinifera (Grape), partial (82%)	1
UUUGGAUUGAAGGGAGCUCUA	TC504	3.5	-1.0	1	21	127	147	UUUGGAUUGAAGGGAGCUCUA	:: .:::::.::::::.:::	UAUGGCUCCUUUCAAUUCAAU	Cleavage	similar to UniRef100_A7PXB3 Cluster: Chromosome chr12 scaffold_36, whole genome shotgun sequence; n=1; Vitis vinifera|Rep: Chromosome chr12 scaffold_36, whole genome shotgun sequence - Vitis vinifera (Grape), partial (93%)	1
UUUGGAUUGAAGGGAGCUCUA	CO112892	3.5	-1.0	1	21	110	130	UUUGGAUUGAAGGGAGCUCUA	::::::: :::::::::. :.	UAGAGCUGCCUUCAAUCUUAG	Cleavage	similar to UniRef100_Q6U6I9 Cluster: Pectate lyase-like protein; n=1; Brassica napus|Rep: Pectate lyase-like protein - Brassica napus (Rape), partial (35%)	1
UUUGGAUUGAAGGGAGCUCUA	CO090450	3.5	-1.0	1	21	200	220	UUUGGAUUGAAGGGAGCUCUA	.:.:::...::.:::..:::	AGGGGCUUUUUUUAAUUUAAA	Cleavage	M.musculus 45S pre rRNA gene	1
UUUGGAUUGAAGGGAGCUCUA	CO124375	3.5	-1.0	1	21	535	555	UUUGGAUUGAAGGGAGCUCUA	: ::::.:::::..:.:.::	AAAAGCUUCCUUCGGUUCGAA	Cleavage		1
UUUGGAUUGAAGGGAGCUCUA	TC1081	3.5	-1.0	1	21	431	451	UUUGGAUUGAAGGGAGCUCUA	: .::::::::..:::..::	AACGGCUCCCUUUGAUCUGAA	Cleavage	weakly similar to UniRef100_A7PU50 Cluster: Chromosome chr7 scaffold_31, whole genome shotgun sequence; n=1; Vitis vinifera|Rep: Chromosome chr7 scaffold_31, whole genome shotgun sequence - Vitis vinifera (Grape), partial (87%)	1
UUUGGAUUGAAGGGAGCUCUA	CO110825	3.5	-1.0	1	21	277	297	UUUGGAUUGAAGGGAGCUCUA	::::.::::::::. :::	CCAAGCUUCCUUCAAUUGAAA	Cleavage	similar to UniRef100_A7Q8L2 Cluster: Chromosome chr5 scaffold_64, whole genome shotgun sequence; n=1; Vitis vinifera|Rep: Chromosome chr5 scaffold_64, whole genome shotgun sequence - Vitis vinifera (Grape), partial (17%)	1
UUUGGAUUGAAGGGAGCUCUA	CO115769	3.5	-1.0	1	21	101	121	UUUGGAUUGAAGGGAGCUCUA	: ::::::.:: ..::.::::	UUGAGCUCUCUAUGAUUCAAA	Translation	similar to UniRef100_A7PYI6 Cluster: Chromosome chr12 scaffold_38, whole genome shotgun sequence; n=1; Vitis vinifera|Rep: Chromosome chr12 scaffold_38, whole genome shotgun sequence - Vitis vinifera (Grape), partial (14%)	1
UUUGGAUUGAAGGGAGCUCUA	TC4186	3.5	-1.0	1	21	512	532	UUUGGAUUGAAGGGAGCUCUA	:::::::. :..::.::::	GCGAGCUCCUAUUGAUUCAAA	Translation	homologue to UniRef100_A7QPR8 Cluster: Chromosome chr10 scaffold_138, whole genome shotgun sequence; n=1; Vitis vinifera|Rep: Chromosome chr10 scaffold_138, whole genome shotgun sequence - Vitis vinifera (Grape), partial (55%)	1
UUUGGAUUGAAGGGAGCUCUA	TC4746	3.5	-1.0	1	21	877	897	UUUGGAUUGAAGGGAGCUCUA	:::::::.:::.::. ::.	CUGAGCUCCUUUCGAUUAAAG	Cleavage	similar to UniRef100_A7QKD6 Cluster: Chromosome chr2 scaffold_112, whole genome shotgun sequence; n=1; Vitis vinifera|Rep: Chromosome chr2 scaffold_112, whole genome shotgun sequence - Vitis vinifera (Grape), complete	1
UUUGGAUUGAAGGGAGCUCUA	CO086794	3.5	-1.0	1	21	109	129	UUUGGAUUGAAGGGAGCUCUA	.:.:: ::.::::: :::::	GGGGGCCCCUUUCAAACCAAA	Cleavage	similar to UniRef100_A8NYM5 Cluster: Predicted protein; n=1; Coprinopsis cinerea okayama7#130|Rep: Predicted protein - Coprinopsis cinerea okayama7#130, partial (11%)	1
UUUGGAUUGAAGGGAGCUCUA	CO116644	3.5	-1.0	1	21	263	283	UUUGGAUUGAAGGGAGCUCUA	: .::::::..:::::::	UCUACUUCCCUUUGAUCCAAA	Cleavage	similar to UniRef100_A7P8W6 Cluster: Chromosome chr3 scaffold_8, whole genome shotgun sequence; n=1; Vitis vinifera|Rep: Chromosome chr3 scaffold_8, whole genome shotgun sequence - Vitis vinifera (Grape), partial (11%)	1
UUUGGAUUGAAGGGAGCUCUA	CO071325	3.5	-1.0	1	21	57	77	UUUGGAUUGAAGGGAGCUCUA	: :::::::::::.:.:.	CCUAUCUCCCUUCAAUUCGAG	Cleavage	similar to UniRef100_A7QAM8 Cluster: Chromosome chr5 scaffold_72, whole genome shotgun sequence; n=1; Vitis vinifera|Rep: Chromosome chr5 scaffold_72, whole genome shotgun sequence - Vitis vinifera (Grape), partial (41%)	1
UUUGGAUUGAAGGGAGCUCUA	TC6893	3.5	-1.0	1	21	29	49	UUUGGAUUGAAGGGAGCUCUA	: :: .:.::::: :::::::	UUGAUUUUCCUUCCAUCCAAA	Cleavage	weakly similar to UniRef100_Q9C9C9 Cluster: Sulfotransferase 18; n=1; Arabidopsis thaliana|Rep: Sulfotransferase 18 - Arabidopsis thaliana (Mouse-ear cress), partial (40%)	1
UUUGGAUUGAAGGGAGCUCUA	CO125310	3.5	-1.0	1	21	156	176	UUUGGAUUGAAGGGAGCUCUA	::: ::..::::::::: :	GCGAGGUCUUUUCAAUCCACA	Cleavage		1
UUUGGAUUGAAGGGAGCUCUA	TC6262	3.5	-1.0	1	21	4	24	UUUGGAUUGAAGGGAGCUCUA	:. .:..:::.::::::::	AUGGUUUUUCUUUAAUCCAAA	Cleavage	homologue to UniRef100_Q9M2F1 Cluster: 40S ribosomal protein S27-2; n=1; Arabidopsis thaliana|Rep: 40S ribosomal protein S27-2 - Arabidopsis thaliana (Mouse-ear cress), complete	1
UUUGGAUUGAAGGGAGCUCUA	CO092529	3.5	-1.0	1	21	102	122	UUUGGAUUGAAGGGAGCUCUA	.::: ::.::.:::.::::	CGGAGGCCCUUUUAAUUCAAA	Cleavage	homologue to UniRef100_Q32291 Cluster: Chlorophyll A/B binding protein precursor; n=2; eurosids II|Rep: Chlorophyll A/B binding protein precursor - Gossypium hirsutum (Upland cotton) (Gossypium mexicanum), partial (34%)	1
UUUGGAUUGAAGGGAGCUCUA	CO122980	3.5	-1.0	1	21	90	110	UUUGGAUUGAAGGGAGCUCUA	: : ::::::::::.:::	GCAACCCCCCUUCAAUCUAAA	Cleavage	weakly similar to UniRef100_A7NZ23 Cluster: Chromosome chr6 scaffold_3, whole genome shotgun sequence; n=1; Vitis vinifera|Rep: Chromosome chr6 scaffold_3, whole genome shotgun sequence - Vitis vinifera (Grape), partial (12%)	2
UUUGGAUUGAAGGGAGCUCUA	TC6861	4.0	-1.0	1	21	633	653	UUUGGAUUGAAGGGAGCUCUA	:.::::::.:::...: .:::	UGGAGCUCUCUUUGGUGUAAA	Cleavage	similar to UniRef100_Q8L586 Cluster: Uncharacterized membrane protein At4g09580; n=1; Arabidopsis thaliana|Rep: Uncharacterized membrane protein At4g09580 - Arabidopsis thaliana (Mouse-ear cress), partial (84%)	1
UUUGGAUUGAAGGGAGCUCUA	TC4118	4.0	-1.0	1	21	1125	1145	UUUGGAUUGAAGGGAGCUCUA	:.:::.::. :::..:.::::	UGGAGUUCUGUUCGGUUCAAA	Cleavage	similar to UniRef100_Q42967 Cluster: Uroporphyrinogen decarboxylase, chloroplast precursor; n=1; Nicotiana tabacum|Rep: Uroporphyrinogen decarboxylase, chloroplast precursor - Nicotiana tabacum (Common tobacco), partial (87%)	1
UUUGGAUUGAAGGGAGCUCUA	CO115886	4.0	-1.0	1	21	26	46	UUUGGAUUGAAGGGAGCUCUA	::.:::::::::::::	CCAAGUUCCCUUCAAUCCAUU	Cleavage	weakly similar to UniRef100_Q944N6 Cluster: Cytochrome P450; n=1; Citrus sinensis|Rep: Cytochrome P450 - Citrus sinensis (Sweet orange), partial (20%)	1
UUUGGAUUGAAGGGAGCUCUA	TC158	4.0	-1.0	1	21	21	41	UUUGGAUUGAAGGGAGCUCUA	::.:::::.:::. :::::	CAGGGCUCCUUUCGCUCCAAC	Cleavage	similar to UniRef100_A7QZ28 Cluster: Chromosome chr17 scaffold_263, whole genome shotgun sequence; n=1; Vitis vinifera|Rep: Chromosome chr17 scaffold_263, whole genome shotgun sequence - Vitis vinifera (Grape), partial (68%)	1
UUUGGAUUGAAGGGAGCUCUA	CO102678	4.0	-1.0	1	21	253	273	UUUGGAUUGAAGGGAGCUCUA	::: :::.::::::::...:	UAGCCCUCUCUUCAAUCUGGA	Cleavage	weakly similar to UniRef100_Q2HVL8 Cluster: Regulator of chromosome condensation/beta-lactamase-inhibitor protein II; n=1; Medicago truncatula|Rep: Regulator of chromosome condensation/beta-lactamase-inhibitor protein II - Medicago truncatula (Barrel medic), partial (6%)	1
UUUGGAUUGAAGGGAGCUCUA	TC5797	4.0	-1.0	1	21	1028	1048	UUUGGAUUGAAGGGAGCUCUA	:.:: .:...::.:::::::.	UGGAUUUUUUUUUAAUCCAAG	Cleavage	similar to UniRef100_A7Q9B1 Cluster: Chromosome chr19 scaffold_66, whole genome shotgun sequence; n=1; Vitis vinifera|Rep: Chromosome chr19 scaffold_66, whole genome shotgun sequence - Vitis vinifera (Grape), partial (74%)	1
UUUGGAUUGAAGGGAGCUCUA	TC6143	4.0	-1.0	1	21	764	784	UUUGGAUUGAAGGGAGCUCUA	:.::: :.::::..:::..:.	UGGAGAUUCCUUUGAUCUGAG	Cleavage	similar to UniRef100_A7PM93 Cluster: Chromosome chr14 scaffold_21, whole genome shotgun sequence; n=1; Vitis vinifera|Rep: Chromosome chr14 scaffold_21, whole genome shotgun sequence - Vitis vinifera (Grape), partial (82%)	1
UUUGGAUUGAAGGGAGCUCUA	CO099062	4.0	-1.0	1	21	449	469	UUUGGAUUGAAGGGAGCUCUA	: ::::...:::::::.::	AAAAGCUUUUUUCAAUCUAAU	Cleavage		1
UUUGGAUUGAAGGGAGCUCUA	CO090499	4.0	-1.0	1	21	63	83	UUUGGAUUGAAGGGAGCUCUA	.:.:::::::::::::	UAAUUUUUCCUUCAAUCCAAA	Cleavage	similar to UniRef100_A7PQL7 Cluster: Chromosome chr6 scaffold_25, whole genome shotgun sequence; n=1; Vitis vinifera|Rep: Chromosome chr6 scaffold_25, whole genome shotgun sequence - Vitis vinifera (Grape), partial (38%)	1
UUUGGAUUGAAGGGAGCUCUA	CO122041	4.0	-1.0	1	21	504	524	UUUGGAUUGAAGGGAGCUCUA	: ::.:::::::::::...	CACAGUUCCCUUCAAUCUGGU	Cleavage	similar to UniRef100_A7PAE4 Cluster: Chromosome chr14 scaffold_9, whole genome shotgun sequence; n=1; Vitis vinifera|Rep: Chromosome chr14 scaffold_9, whole genome shotgun sequence - Vitis vinifera (Grape), partial (59%)	1
UUUGGAUUGAAGGGAGCUCUA	TC8885	4.0	-1.0	1	21	1132	1152	UUUGGAUUGAAGGGAGCUCUA	:::::.::::::.:::	CGUUGCUCCUUUCAAUUCAAU	Cleavage	homologue to UniRef100_A7PV91 Cluster: Chromosome chr4 scaffold_32, whole genome shotgun sequence; n=1; Vitis vinifera|Rep: Chromosome chr4 scaffold_32, whole genome shotgun sequence - Vitis vinifera (Grape), partial (74%)	1
UUUGGAUUGAAGGGAGCUCUA	TC6028	4.0	-1.0	1	21	972	992	UUUGGAUUGAAGGGAGCUCUA	.::::::::::::.::	CAACCUUCCCUUCAAUCCGAA	Cleavage	similar to UniRef100_A7PIW1 Cluster: Chromosome chr13 scaffold_17, whole genome shotgun sequence; n=1; Vitis vinifera|Rep: Chromosome chr13 scaffold_17, whole genome shotgun sequence - Vitis vinifera (Grape), partial (85%)	1
UUUGGAUUGAAGGGAGCUCUA	CO070306	4.0	-1.0	1	21	352	372	UUUGGAUUGAAGGGAGCUCUA	.:.:.:...::..::::::.	CGGGGUUUUUUUUGAUCCAAG	Cleavage	similar to UniRef100_A7SLQ1 Cluster: Predicted protein; n=1; Nematostella vectensis|Rep: Predicted protein - Nematostella vectensis (Starlet sea anemone), partial (4%)	1
UUUGGAUUGAAGGGAGCUCUA	CO132055	4.0	-1.0	1	21	721	741	UUUGGAUUGAAGGGAGCUCUA	::: ::.::: .:::.::::	CAGAUCUUCCUCUAAUUCAAA	Translation	similar to UniRef100_Q8VGU2 Cluster: Olfactory receptor MOR160-1; n=1; Mus musculus|Rep: Olfactory receptor MOR160-1 - Mus musculus (Mouse), partial (6%)	1
UUUGGAUUGAAGGGAGCUCUA	TC5480	4.0	-1.0	1	21	702	722	UUUGGAUUGAAGGGAGCUCUA	::: .:.::::::: :.:::	GAGACUUUCCUUCAAGCUAAA	Cleavage	similar to UniRef100_A7QNE4 Cluster: Chromosome chr2 scaffold_132, whole genome shotgun sequence; n=1; Vitis vinifera|Rep: Chromosome chr2 scaffold_132, whole genome shotgun sequence - Vitis vinifera (Grape), partial (38%)	1
UUUGGAUUGAAGGGAGCUCUA	TC1909	4.0	-1.0	1	21	468	488	UUUGGAUUGAAGGGAGCUCUA	.:::::.:.::::: ..:.:	AGGAGCUUCUUUCAAAUUAGA	Cleavage	similar to UniRef100_A7QHE7 Cluster: Chromosome chr2 scaffold_97, whole genome shotgun sequence; n=1; Vitis vinifera|Rep: Chromosome chr2 scaffold_97, whole genome shotgun sequence - Vitis vinifera (Grape), partial (76%)	1
UUUGGAUUGAAGGGAGCUCUA	TC2101	4.0	-1.0	1	21	594	614	UUUGGAUUGAAGGGAGCUCUA	: ::::.:::: ::::..::	GAUAGCUUCCUUGAAUCUGAA	Cleavage	similar to UniRef100_A7PSV9 Cluster: Chromosome chr8 scaffold_29, whole genome shotgun sequence; n=1; Vitis vinifera|Rep: Chromosome chr8 scaffold_29, whole genome shotgun sequence - Vitis vinifera (Grape), partial (51%)	1
UUUGGAUUGAAGGGAGCUCUA	CO096017	4.0	-1.0	1	21	227	247	UUUGGAUUGAAGGGAGCUCUA	:.:: : :::::: :::.:::	UGGACCCCCCUUCCAUCUAAA	Cleavage	weakly similar to UniRef100_A7NZ23 Cluster: Chromosome chr6 scaffold_3, whole genome shotgun sequence; n=1; Vitis vinifera|Rep: Chromosome chr6 scaffold_3, whole genome shotgun sequence - Vitis vinifera (Grape), partial (12%)	1
UUUGGAUUGAAGGGAGCUCUA	CO075424	4.0	-1.0	1	21	627	647	UUUGGAUUGAAGGGAGCUCUA	::::.::::::: :::..	ACCAGCUUCCUUCAAGCCAGG	Cleavage	similar to UniRef100_Q9AR19 Cluster: Histone acetyltransferase GCN5; n=1; Arabidopsis thaliana|Rep: Histone acetyltransferase GCN5 - Arabidopsis thaliana (Mouse-ear cress), partial (24%)	1
UUUGGAUUGAAGGGAGCUCUA	CO123334	4.0	-1.0	1	21	577	597	UUUGGAUUGAAGGGAGCUCUA	:.:.: :::::::::...::	UGGGGGCCCCUUCAAUUUGAA	Cleavage	similar to UniRef100_A7P9K7 Cluster: Chromosome chr3 scaffold_8, whole genome shotgun sequence; n=1; Vitis vinifera|Rep: Chromosome chr3 scaffold_8, whole genome shotgun sequence - Vitis vinifera (Grape), partial (17%)	1
UUUGGAUUGAAGGGAGCUCUA	CO117444	4.0	-1.0	1	21	651	671	UUUGGAUUGAAGGGAGCUCUA	:::.::..: ::::::::	AUGAGUUCUUUACAAUCCAAU	Translation	similar to UniRef100_Q8W181 Cluster: Senescence-associated cysteine protease; n=1; Brassica oleracea|Rep: Senescence-associated cysteine protease - Brassica oleracea (Wild cabbage), partial (30%)	1
UUUGGAUUGAAGGGAGCUCUA	CO078784	4.0	-1.0	1	21	623	643	UUUGGAUUGAAGGGAGCUCUA	: :.:::.::::::.: ..::	UUGGGCUUCCUUCAGUGUGAA	Cleavage	similar to UniRef100_UPI00001630C7 Cluster: ATRBP47A (ARABIDOPSIS THALIANA RNA-BINDING PROTEIN 47A); RNA binding; n=1; Arabidopsis thaliana|Rep: ATRBP47A (ARABIDOPSIS THALIANA RNA-BINDING PROTEIN 47A); RNA binding - Arabidopsis thaliana, partial (40%)	1
UUUGGAUUGAAGGGAGCUCUA	TC2628	4.0	-1.0	1	21	689	709	UUUGGAUUGAAGGGAGCUCUA	.:::...::::::.:::.	CCAGGCUUUUUUCAAUUCAAG	Cleavage	similar to UniRef100_A7PC89 Cluster: Chromosome chr2 scaffold_11, whole genome shotgun sequence; n=1; Vitis vinifera|Rep: Chromosome chr2 scaffold_11, whole genome shotgun sequence - Vitis vinifera (Grape), partial (44%)	1
UUUGGAUUGAAGGGAGCUCUA	TC3911	4.0	-1.0	1	21	871	891	UUUGGAUUGAAGGGAGCUCUA	: :::.:: ::::.::::::	UUGAGUUCGAUUCAGUCCAAA	Cleavage	similar to UniRef100_A7QE15 Cluster: Chromosome chr4 scaffold_83, whole genome shotgun sequence; n=1; Vitis vinifera|Rep: Chromosome chr4 scaffold_83, whole genome shotgun sequence - Vitis vinifera (Grape), partial (78%)	1
UUUGGAUUGAAGGGAGCUCUA	TC203	4.0	-1.0	1	21	58	78	UUUGGAUUGAAGGGAGCUCUA	:.:: :: :::: :::::::.	UGGAUCUACCUUAAAUCCAAG	Cleavage	similar to UniRef100_A7QVB6 Cluster: Chromosome chr2 scaffold_187, whole genome shotgun sequence; n=1; Vitis vinifera|Rep: Chromosome chr2 scaffold_187, whole genome shotgun sequence - Vitis vinifera (Grape), partial (43%)	1
UUUGGAUUGAAGGGAGCUCUA	TC622	4.0	-1.0	1	21	267	287	UUUGGAUUGAAGGGAGCUCUA	.:.::.:::::::.:.:.	CUCGGUUCUCUUCAAUUCGAG	Cleavage	similar to UniRef100_A7Q1F8 Cluster: Chromosome chr7 scaffold_44, whole genome shotgun sequence; n=1; Vitis vinifera|Rep: Chromosome chr7 scaffold_44, whole genome shotgun sequence - Vitis vinifera (Grape), partial (55%)	1
UUUGGAUUGAAGGGAGCUCUA	TC3868	4.0	-1.0	1	21	75	95	UUUGGAUUGAAGGGAGCUCUA	::::::.::.: :.::::	ACCAGCUCCUUUUACUUCAAA	Cleavage	similar to UniRef100_A7NW80 Cluster: Chromosome chr5 scaffold_2, whole genome shotgun sequence; n=1; Vitis vinifera|Rep: Chromosome chr5 scaffold_2, whole genome shotgun sequence - Vitis vinifera (Grape), partial (85%)	1
UUUGGAUUGAAGGGAGCUCUA	CO098183	4.0	-1.0	1	21	119	139	UUUGGAUUGAAGGGAGCUCUA	:::::.:.:: ::::...:	CUGAGCUUCUUUAAAUCUGGA	Cleavage	homologue to UniRef100_A7QMW5 Cluster: Chromosome chr14 scaffold_128, whole genome shotgun sequence; n=1; Vitis vinifera|Rep: Chromosome chr14 scaffold_128, whole genome shotgun sequence - Vitis vinifera (Grape), partial (17%)	1
UUUGGAUUGAAGGGAGCUCUA	CO083968	4.0	-1.0	1	21	311	331	UUUGGAUUGAAGGGAGCUCUA	: :: ::.:::::::.:::	GAAAGAUCUCUUCAAUUCAAC	Cleavage	similar to UniRef100_Q9M9Z2 Cluster: Probable thylakoidal processing peptidase 2, chloroplast precursor; n=1; Arabidopsis thaliana|Rep: Probable thylakoidal processing peptidase 2, chloroplast precursor - Arabidopsis thaliana (Mouse-ear cress), partial (16%)	1
UUUGGAUUGAAGGGAGCUCUA	TC1962	4.0	-1.0	1	21	594	614	UUUGGAUUGAAGGGAGCUCUA	:.:::::. :..::.::::	GCGGGCUCCUAUUGAUUCAAA	Translation	homologue to UniRef100_A7QPR8 Cluster: Chromosome chr10 scaffold_138, whole genome shotgun sequence; n=1; Vitis vinifera|Rep: Chromosome chr10 scaffold_138, whole genome shotgun sequence - Vitis vinifera (Grape), partial (88%)	1
UUUGGAUUGAAGGGAGCUCUA	CO098102	4.0	-1.0	1	21	265	285	UUUGGAUUGAAGGGAGCUCUA	.:.:: :..::.:::..:::	GGGGGCACUUUUUAAUUUAAA	Cleavage	UniRef100_Q6DRE5 Cluster: NOP56; n=2; Danio rerio|Rep: NOP56 - Danio rerio (Zebrafish) (Brachydanio rerio), partial (3%)	1
UUUGGAUUGAAGGGAGCUCUA	CO085189	4.0	-1.0	1	21	162	182	UUUGGAUUGAAGGGAGCUCUA	::.: ::.::.::::.:::	AAGGGGGCCUUUUAAUCUAAA	Cleavage	similar to UniRef100_A7P9Y1 Cluster: Chromosome chr14 scaffold_9, whole genome shotgun sequence; n=1; Vitis vinifera|Rep: Chromosome chr14 scaffold_9, whole genome shotgun sequence - Vitis vinifera (Grape), partial (39%)	1
UUUGGAUUGAAGGGAGCUCUA	TC1500	4.0	-1.0	1	21	654	674	UUUGGAUUGAAGGGAGCUCUA	.:: :::: ::::.:.::.:	AGGAUCUCCAUUCAGUUCAGA	Cleavage	similar to UniRef100_A7P4X7 Cluster: Chromosome chr4 scaffold_6, whole genome shotgun sequence; n=1; Vitis vinifera|Rep: Chromosome chr4 scaffold_6, whole genome shotgun sequence - Vitis vinifera (Grape), partial (44%)	1
UUUGGAUUGAAGGGAGCUCUA	TC5342	4.0	-1.0	1	21	141	161	UUUGGAUUGAAGGGAGCUCUA	:: :::::::.:::.::	CUCCGCGCCCUUCAGUCCGAA	Cleavage		1
UUUGGAUUGAAGGGAGCUCUA	CO122980	4.0	-1.0	1	21	220	240	UUUGGAUUGAAGGGAGCUCUA	.:: : :::::: :::.:::	GGGACCCCCCUUCCAUCUAAA	Cleavage	weakly similar to UniRef100_A7NZ23 Cluster: Chromosome chr6 scaffold_3, whole genome shotgun sequence; n=1; Vitis vinifera|Rep: Chromosome chr6 scaffold_3, whole genome shotgun sequence - Vitis vinifera (Grape), partial (12%)	2
UUUGGAUUGAAGGGAGCUCUA	CO115690	4.0	-1.0	1	21	460	480	UUUGGAUUGAAGGGAGCUCUA	:::: :.::::.:::.:.	GCCAGCUACUUUCAGUCCGAG	Cleavage	similar to UniRef100_A7NTG9 Cluster: Chromosome chr18 scaffold_1, whole genome shotgun sequence; n=1; Vitis vinifera|Rep: Chromosome chr18 scaffold_1, whole genome shotgun sequence - Vitis vinifera (Grape), partial (43%)	1
UUUGGAUUGAAGGGAGCUCUA	CO125436	4.5	-1.0	1	21	676	696	UUUGGAUUGAAGGGAGCUCUA	:::.:::..:::: .:.:.::	UAGGGCUUUCUUCCGUUCGAA	Cleavage	similar to UniRef100_Q84V85 Cluster: Allene oxide synthase; n=1; Citrus sinensis|Rep: Allene oxide synthase - Citrus sinensis (Sweet orange), partial (39%)	1
UUUGGAUUGAAGGGAGCUCUA	TC6263	4.5	-1.0	1	21	1003	1023	UUUGGAUUGAAGGGAGCUCUA	:::::::: :: ..:::::.:	UAGAGCUCGCUCUGAUCCAGA	Translation	weakly similar to UniRef100_Q024G4 Cluster: Secretion protein HlyD family protein; n=1; Solibacter usitatus Ellin6076|Rep: Secretion protein HlyD family protein - Solibacter usitatus (strain Ellin6076), partial (4%)	1
UUUGGAUUGAAGGGAGCUCUA	TC8524	4.5	-1.0	1	21	92	112	UUUGGAUUGAAGGGAGCUCUA	:: :::::::::.: ::.::	UACAGCUCCCUUUACUCUAAU	Cleavage	similar to UniRef100_A7QAL5 Cluster: Chromosome chr5 scaffold_72, whole genome shotgun sequence; n=1; Vitis vinifera|Rep: Chromosome chr5 scaffold_72, whole genome shotgun sequence - Vitis vinifera (Grape), partial (80%)	1
UUUGGAUUGAAGGGAGCUCUA	TC1916	4.5	-1.0	1	21	1514	1534	UUUGGAUUGAAGGGAGCUCUA	:.:::.::: :::.::.::.	UGGAGUUCCGUUCGAUUCAGU	Cleavage	similar to UniRef100_A7Q3H7 Cluster: Chromosome chr13 scaffold_48, whole genome shotgun sequence; n=1; Vitis vinifera|Rep: Chromosome chr13 scaffold_48, whole genome shotgun sequence - Vitis vinifera (Grape), partial (89%)	1
UUUGGAUUGAAGGGAGCUCUA	CO112686	4.5	-1.0	1	21	622	642	UUUGGAUUGAAGGGAGCUCUA	:.:.:::...:::: ::::..	UGGGGCUUUUUUCAUUCCAGG	Cleavage	similar to UniRef100_A7PFW2 Cluster: Chromosome chr6 scaffold_15, whole genome shotgun sequence; n=1; Vitis vinifera|Rep: Chromosome chr6 scaffold_15, whole genome shotgun sequence - Vitis vinifera (Grape), partial (7%)	1
UUUGGAUUGAAGGGAGCUCUA	TC7540	4.5	-1.0	1	21	1690	1710	UUUGGAUUGAAGGGAGCUCUA	::::: :..:::.:.:...::	UAGAGAUUUCUUUAGUUUGAA	Cleavage	similar to UniRef100_A7QSR8 Cluster: Chromosome chr4 scaffold_162, whole genome shotgun sequence; n=1; Vitis vinifera|Rep: Chromosome chr4 scaffold_162, whole genome shotgun sequence - Vitis vinifera (Grape), partial (43%)	1
UUUGGAUUGAAGGGAGCUCUA	CO092631	4.5	-1.0	1	21	450	470	UUUGGAUUGAAGGGAGCUCUA	::::.::::: ..:::.::	GAGAGUUCCCUGUGAUCUAAU	Translation	similar to UniRef100_Q0WMU8 Cluster: RNA helicase like protein; n=1; Arabidopsis thaliana|Rep: RNA helicase like protein - Arabidopsis thaliana (Mouse-ear cress), partial (24%)	1
UUUGGAUUGAAGGGAGCUCUA	CO091552	4.5	-1.0	1	21	412	432	UUUGGAUUGAAGGGAGCUCUA	:. ::.::.:::.:::..::	UGAAGUUCUCUUUAAUUUAAU	Cleavage		1
UUUGGAUUGAAGGGAGCUCUA	TC9128	4.5	-1.0	1	21	1123	1143	UUUGGAUUGAAGGGAGCUCUA	::::.:...::.:::. :::	AAGAGUUUUUUUUAAUUGAAA	Cleavage	similar to UniRef100_Q9FHM7 Cluster: Gb|AAF03497.1; n=1; Arabidopsis thaliana|Rep: Gb|AAF03497.1 - Arabidopsis thaliana (Mouse-ear cress), partial (97%)	1
UUUGGAUUGAAGGGAGCUCUA	TC7554	4.5	-1.0	1	21	310	330	UUUGGAUUGAAGGGAGCUCUA	:. :::::..::::.::. ::	UGUAGCUCUUUUCAGUCUCAA	Cleavage	similar to UniRef100_Q5I3E2 Cluster: Metallothionein-like; n=1; Gossypium hirsutum|Rep: Metallothionein-like - Gossypium hirsutum (Upland cotton) (Gossypium mexicanum), complete	1
UUUGGAUUGAAGGGAGCUCUA	CO122798	4.5	-1.0	1	21	690	710	UUUGGAUUGAAGGGAGCUCUA	::.::::::::::::	UGCCUCUUCCUUCAAUCCAAU	Cleavage	homologue to UniRef100_O64966 Cluster: 3-hydroxy-3-methylglutaryl-coenzyme A reductase 1; n=1; Gossypium hirsutum|Rep: 3-hydroxy-3-methylglutaryl-coenzyme A reductase 1 - Gossypium hirsutum (Upland cotton) (Gossypium mexicanum), partial (34%)	2
UUUGGAUUGAAGGGAGCUCUA	CO072613	4.5	-1.0	1	21	45	65	UUUGGAUUGAAGGGAGCUCUA	:.:. .::.:: :.:::::::	UGGGUUUCUCUCCGAUCCAAA	Translation	similar to UniRef100_A7P2P7 Cluster: Chromosome chr1 scaffold_5, whole genome shotgun sequence; n=1; Vitis vinifera|Rep: Chromosome chr1 scaffold_5, whole genome shotgun sequence - Vitis vinifera (Grape), partial (17%)	2
UUUGGAUUGAAGGGAGCUCUA	TC8637	4.5	-1.0	1	21	621	641	UUUGGAUUGAAGGGAGCUCUA	::::::::::::.::	CAGUUGUCCCUUCAAUCCGAA	Cleavage	similar to UniRef100_A7PIW1 Cluster: Chromosome chr13 scaffold_17, whole genome shotgun sequence; n=1; Vitis vinifera|Rep: Chromosome chr13 scaffold_17, whole genome shotgun sequence - Vitis vinifera (Grape), partial (78%)	1
UUUGGAUUGAAGGGAGCUCUA	TC3518	4.5	-1.0	1	21	985	1005	UUUGGAUUGAAGGGAGCUCUA	:.: :.::::::..:::: .:	UGGCGUUCCCUUUGAUCCUGA	Cleavage	weakly similar to UniRef100_Q43043 Cluster: Pectinesterase precursor; n=1; Petunia integrifolia|Rep: Pectinesterase precursor - Petunia integrifolia (Violet-flowered petunia) (Petunia inflata), partial (49%)	1
UUUGGAUUGAAGGGAGCUCUA	TC9073	4.5	-1.0	1	21	860	880	UUUGGAUUGAAGGGAGCUCUA	:.::: :... :::.::::::	UGGAGGUUUUAUCAGUCCAAA	Translation	similar to UniRef100_A7PHM0 Cluster: Chromosome chr17 scaffold_16, whole genome shotgun sequence; n=1; Vitis vinifera|Rep: Chromosome chr17 scaffold_16, whole genome shotgun sequence - Vitis vinifera (Grape), partial (74%)	1
UUUGGAUUGAAGGGAGCUCUA	TC1867	4.5	-1.0	1	21	324	344	UUUGGAUUGAAGGGAGCUCUA	:.::::: :.::::::: : :	UGGAGCUGCUUUCAAUCAACA	Cleavage	similar to UniRef100_Q84VV2 Cluster: At4g03120; n=1; Arabidopsis thaliana|Rep: At4g03120 - Arabidopsis thaliana (Mouse-ear cress), partial (68%)	1
UUUGGAUUGAAGGGAGCUCUA	TC779	4.5	-1.0	1	21	1173	1193	UUUGGAUUGAAGGGAGCUCUA	:.:::. :.: ::..::::::	UGGAGUCCUCAUCGGUCCAAA	Translation	weakly similar to UniRef100_A7NZX7 Cluster: Chromosome chr6 scaffold_3, whole genome shotgun sequence; n=1; Vitis vinifera|Rep: Chromosome chr6 scaffold_3, whole genome shotgun sequence - Vitis vinifera (Grape), partial (68%)	1
UUUGGAUUGAAGGGAGCUCUA	CO087167	4.5	-1.0	1	21	410	430	UUUGGAUUGAAGGGAGCUCUA	.::::::..:::::::	UCUCCUUCCCUUUGAUCCAAA	Cleavage	similar to UniRef100_A7P8W6 Cluster: Chromosome chr3 scaffold_8, whole genome shotgun sequence; n=1; Vitis vinifera|Rep: Chromosome chr3 scaffold_8, whole genome shotgun sequence - Vitis vinifera (Grape), partial (7%)	1
UUUGGAUUGAAGGGAGCUCUA	CO072201	4.5	-1.0	1	21	319	339	UUUGGAUUGAAGGGAGCUCUA	::.:: .:.::::::.::.	AAGGGCCUCUUUCAAUUCAGU	Cleavage	similar to UniRef100_A7PLZ2 Cluster: Chromosome chr14 scaffold_21, whole genome shotgun sequence; n=1; Vitis vinifera|Rep: Chromosome chr14 scaffold_21, whole genome shotgun sequence - Vitis vinifera (Grape), partial (23%)	1
UUUGGAUUGAAGGGAGCUCUA	TC5999	4.5	-1.0	1	21	157	177	UUUGGAUUGAAGGGAGCUCUA	::::.: :.::::: ::::	GAGAGUUGCUUUCAAGCCAAC	Cleavage	similar to UniRef100_Q30CZ7 Cluster: Chorismate synthase; n=1; Fagus sylvatica|Rep: Chorismate synthase - Fagus sylvatica (Beechnut), partial (30%)	1
UUUGGAUUGAAGGGAGCUCUA	TC6991	4.5	-1.0	1	21	514	534	UUUGGAUUGAAGGGAGCUCUA	.:::::..:::: .:::.:	CGGAGCUUUCUUCUGUCCGAU	Cleavage	similar to UniRef100_Q6V9I5 Cluster: P18; n=1; Solanum chacoense|Rep: P18 - Solanum chacoense (Chaco potato), partial (79%)	1
UUUGGAUUGAAGGGAGCUCUA	TC2093	4.5	-1.0	1	21	405	425	UUUGGAUUGAAGGGAGCUCUA	::.:: .::::::::: ::	CAGGGCAUCCUUCAAUCAAAC	Cleavage	similar to UniRef100_A7P4P4 Cluster: Chromosome chr4 scaffold_6, whole genome shotgun sequence; n=1; Vitis vinifera|Rep: Chromosome chr4 scaffold_6, whole genome shotgun sequence - Vitis vinifera (Grape), partial (47%)	1
UUUGGAUUGAAGGGAGCUCUA	CO130555	4.5	-1.0	1	21	156	176	UUUGGAUUGAAGGGAGCUCUA	.:.:.:::::::::::	GUCUUUUUCUUUCAAUCCAAA	Cleavage	similar to UniRef100_A7P0Q6 Cluster: Chromosome chr19 scaffold_4, whole genome shotgun sequence; n=1; Vitis vinifera|Rep: Chromosome chr19 scaffold_4, whole genome shotgun sequence - Vitis vinifera (Grape), partial (34%)	1
UUUGGAUUGAAGGGAGCUCUA	CO073869	4.5	-1.0	1	21	830	850	UUUGGAUUGAAGGGAGCUCUA	::.:: ..::::::::..:	CAGGGCCUUCUUCAAUCUGAC	Cleavage	similar to UniRef100_Q9LEH3 Cluster: Peroxidase precursor; n=1; Ipomoea batatas|Rep: Peroxidase precursor - Ipomoea batatas (Sweet potato) (Batate), partial (75%)	1
UUUGGAUUGAAGGGAGCUCUA	CO071423	4.5	-1.0	1	21	322	342	UUUGGAUUGAAGGGAGCUCUA	::..:::::::.::::	GCCCUCUUUCUUCAAUUCAAA	Cleavage	similar to UniRef100_Q9MAG2 Cluster: F12M16.29; n=1; Arabidopsis thaliana|Rep: F12M16.29 - Arabidopsis thaliana, partial (49%)	1
UUUGGAUUGAAGGGAGCUCUA	TC3169	4.5	-1.0	1	21	31	51	UUUGGAUUGAAGGGAGCUCUA	: ::::..:::::.:..::	CAAAGCUUUCUUCAGUUUAAU	Cleavage	similar to UniRef100_O82343 Cluster: Expressed protein; n=1; Arabidopsis thaliana|Rep: Expressed protein - Arabidopsis thaliana (Mouse-ear cress), partial (40%)	1
UUUGGAUUGAAGGGAGCUCUA	TC5966	4.5	-1.0	1	21	1056	1077	UUUGGAUUGAAGGG-AGCUCUA	::::.: ...::.::::::::	AAGAGUUAUUUUUUAAUCCAAA	Cleavage	similar to UniRef100_Q93XM0 Cluster: Xyloglucan endo-transglycosylase; n=1; Carica papaya|Rep: Xyloglucan endo-transglycosylase - Carica papaya (Papaya), partial (61%)	1
UUUGGAUUGAAGGGAGCUCUA	CO074258	4.5	-1.0	1	21	408	428	UUUGGAUUGAAGGGAGCUCUA	.:.:.:::.: :: ::::::	AGGGGUUCCUUCCAUUCCAAA	Translation	weakly similar to UniRef100_A9TMR8 Cluster: Predicted protein; n=1; Physcomitrella patens subsp. patens|Rep: Predicted protein - Physcomitrella patens subsp. patens, partial (6%)	1
UUUGGAUUGAAGGGAGCUCUA	CO104399	4.5	-1.0	1	21	17	37	UUUGGAUUGAAGGGAGCUCUA	:::::.:::::::. ::	CGUUGCUCCUUUCAAUCUCAA	Cleavage	similar to UniRef100_A7QNA3 Cluster: Chromosome chr2 scaffold_132, whole genome shotgun sequence; n=1; Vitis vinifera|Rep: Chromosome chr2 scaffold_132, whole genome shotgun sequence - Vitis vinifera (Grape), partial (33%)	1
UUUGGAUUGAAGGGAGCUCUA	CO078246	4.5	-1.0	1	21	491	511	UUUGGAUUGAAGGGAGCUCUA	::: .:::: :::::::::	CAGAAUUCCCAACAAUCCAAA	Translation	similar to UniRef100_A7P4N6 Cluster: Chromosome chr4 scaffold_6, whole genome shotgun sequence; n=1; Vitis vinifera|Rep: Chromosome chr4 scaffold_6, whole genome shotgun sequence - Vitis vinifera (Grape), partial (31%)	1
UUUGGAUUGAAGGGAGCUCUA	CO122124	4.5	-1.0	1	21	139	159	UUUGGAUUGAAGGGAGCUCUA	.:.:.::::::.:: ::::	GGGGGUUCCCUUUAAAACAAA	Cleavage	similar to UniRef100_A8J1Y9 Cluster: Predicted protein; n=1; Chlamydomonas reinhardtii|Rep: Predicted protein - Chlamydomonas reinhardtii, partial (9%)	1
UUUGGAUUGAAGGGAGCUCUA	CO122498	4.5	-1.0	1	21	439	459	UUUGGAUUGAAGGGAGCUCUA	:::.:.:::::::: ::	AUUUGCUUCUUUCAAUCCUAA	Cleavage	weakly similar to UniRef100_A7NX39 Cluster: Chromosome chr5 scaffold_2, whole genome shotgun sequence; n=1; Vitis vinifera|Rep: Chromosome chr5 scaffold_2, whole genome shotgun sequence - Vitis vinifera (Grape), partial (5%)	1
UUUGGAUUGAAGGGAGCUCUA	CO121860	4.5	-1.0	1	21	139	159	UUUGGAUUGAAGGGAGCUCUA	.:.:.::::::.:: ::::	AGGGGUUCCCUUUAAAACAAA	Cleavage		1
UUUGGAUUGAAGGGAGCUCUA	CO070755	4.5	-1.0	1	21	173	193	UUUGGAUUGAAGGGAGCUCUA	:: :::.: ::::::: :::	CAGUGCUUCAUUCAAUCAAAA	Cleavage	similar to UniRef100_A7NTX3 Cluster: Chromosome chr18 scaffold_1, whole genome shotgun sequence; n=1; Vitis vinifera|Rep: Chromosome chr18 scaffold_1, whole genome shotgun sequence - Vitis vinifera (Grape), partial (19%)	1
UUUGGAUUGAAGGGAGCUCUA	CO117503	4.5	-1.0	1	21	514	534	UUUGGAUUGAAGGGAGCUCUA	:::.:.:::::::: ::	AUUUGCUUCUUUCAAUCCUAA	Cleavage	weakly similar to UniRef100_A7NX39 Cluster: Chromosome chr5 scaffold_2, whole genome shotgun sequence; n=1; Vitis vinifera|Rep: Chromosome chr5 scaffold_2, whole genome shotgun sequence - Vitis vinifera (Grape), partial (11%)	1
UUUGGAUUGAAGGGAGCUCUA	CO096493	4.5	-1.0	1	21	91	111	UUUGGAUUGAAGGGAGCUCUA	:::: :::. :.:.:.::::	CAGAGAUCCUGUUAGUUCAAA	Translation	similar to UniRef100_A7NY58 Cluster: Chromosome chr6 scaffold_3, whole genome shotgun sequence; n=1; Vitis vinifera|Rep: Chromosome chr6 scaffold_3, whole genome shotgun sequence - Vitis vinifera (Grape), partial (24%)	1
UUUGGAUUGAAGGGAGCUCUA	CO127793	4.5	-1.0	1	21	137	157	UUUGGAUUGAAGGGAGCUCUA	::::: .:::.::::::	ACAAGCUCAUUUCGAUCCAAC	Cleavage		1
UUUGGAUUGAAGGGAGCUCUA	CO097886	4.5	-1.0	1	21	520	540	UUUGGAUUGAAGGGAGCUCUA	::: ::::.: ::.::..::	GAGAUCUCCUUCCAGUCUGAA	Translation	similar to UniRef100_A7QKL7 Cluster: Chromosome chr2 scaffold_113, whole genome shotgun sequence; n=1; Vitis vinifera|Rep: Chromosome chr2 scaffold_113, whole genome shotgun sequence - Vitis vinifera (Grape), partial (10%)	1
UUUGGAUUGAAGGGAGCUCUA	TC4019	4.5	-1.0	1	21	27	47	UUUGGAUUGAAGGGAGCUCUA	:.::::::::.:..::.	CCCCGUUCCCUUCAGUUUAAG	Cleavage	similar to UniRef100_A7PBF2 Cluster: Chromosome chr16 scaffold_10, whole genome shotgun sequence; n=1; Vitis vinifera|Rep: Chromosome chr16 scaffold_10, whole genome shotgun sequence - Vitis vinifera (Grape), partial (38%)	1
UUUGGAUUGAAGGGAGCUCUA	TC4995	4.5	-1.0	1	21	190	210	UUUGGAUUGAAGGGAGCUCUA	.::::. ::::::::::	UCUGGCUCUAUUCAAUCCAAC	Cleavage	similar to UniRef100_A7NWE4 Cluster: Chromosome chr5 scaffold_2, whole genome shotgun sequence; n=1; Vitis vinifera|Rep: Chromosome chr5 scaffold_2, whole genome shotgun sequence - Vitis vinifera (Grape), complete	1
UUUGGAUUGAAGGGAGCUCUA	TC4674	4.5	-1.0	1	21	90	110	UUUGGAUUGAAGGGAGCUCUA	:::...::::::.:::.	CGUUGCUUUUUUCAAUUCAAG	Cleavage	similar to UniRef100_Q2V9A0 Cluster: Tic20-like protein; n=1; Solanum tuberosum|Rep: Tic20-like protein - Solanum tuberosum (Potato), partial (77%)	1
UUUGGAUUGAAGGGAGCUCUA	TC8131	4.5	-1.0	1	21	814	834	UUUGGAUUGAAGGGAGCUCUA	: .:.:.:.::.:.:::::.	AACGGUUUCUUUUAGUCCAAG	Cleavage	weakly similar to UniRef100_A9SY52 Cluster: Predicted protein; n=1; Physcomitrella patens subsp. patens|Rep: Predicted protein - Physcomitrella patens subsp. patens, partial (39%)	1
UUUGGAUUGAAGGGAGCUCUA	TC264	4.5	-1.0	1	21	1073	1093	UUUGGAUUGAAGGGAGCUCUA	.:::.:::. :::: .::::	AGGAGUUCCUAUCAAAUCAAA	Translation	homologue to UniRef100_A7Q7D6 Cluster: Chromosome chr18 scaffold_59, whole genome shotgun sequence; n=1; Vitis vinifera|Rep: Chromosome chr18 scaffold_59, whole genome shotgun sequence - Vitis vinifera (Grape), partial (94%)	1
UUUGGAUUGAAGGGAGCUCUA	TC8772	4.5	-1.0	1	21	909	929	UUUGGAUUGAAGGGAGCUCUA	:::::.:::: ::::.:	AUUAGCUCUCUUCUAUCCGAC	Cleavage	similar to UniRef100_A7PML1 Cluster: Chromosome chr14 scaffold_21, whole genome shotgun sequence; n=1; Vitis vinifera|Rep: Chromosome chr14 scaffold_21, whole genome shotgun sequence - Vitis vinifera (Grape), partial (74%)	1
UUUGGAUUGAAGGGAGCUCUA	TC9236	4.5	-1.0	1	21	195	215	UUUGGAUUGAAGGGAGCUCUA	:: :::.: ::::::: :::	CAGUGCUUCAUUCAAUCAAAA	Cleavage	similar to UniRef100_A7NTX3 Cluster: Chromosome chr18 scaffold_1, whole genome shotgun sequence; n=1; Vitis vinifera|Rep: Chromosome chr18 scaffold_1, whole genome shotgun sequence - Vitis vinifera (Grape), partial (12%)	1
UUUGGAUUGAAGGGAGCUCUA	TC9047	4.5	-1.0	1	21	830	850	UUUGGAUUGAAGGGAGCUCUA	::.: ::.::::..::...:	GAGGGAUCUCUUCGGUCUGGA	Cleavage	similar to UniRef100_A7Q5S9 Cluster: Chromosome chr14 scaffold_54, whole genome shotgun sequence; n=1; Vitis vinifera|Rep: Chromosome chr14 scaffold_54, whole genome shotgun sequence - Vitis vinifera (Grape), partial (12%)	1
UUUGGAUUGAAGGGAGCUCUA	TC6803	4.5	-1.0	1	21	422	442	UUUGGAUUGAAGGGAGCUCUA	: ::.:::.::::. .::::	AACAGUUCCUUUCAGAUCAAA	Cleavage	similar to UniRef100_A7PTZ9 Cluster: Chromosome chr7 scaffold_31, whole genome shotgun sequence; n=1; Vitis vinifera|Rep: Chromosome chr7 scaffold_31, whole genome shotgun sequence - Vitis vinifera (Grape), partial (68%)	1
UUUGGAUUGAAGGGAGCUCUA	TC6298	4.5	-1.0	1	21	1215	1235	UUUGGAUUGAAGGGAGCUCUA	: ::::. .:::.::.::::	AACAGCUUGUUUCGAUUCAAA	Cleavage	similar to UniRef100_A7QEQ3 Cluster: Chromosome chr16 scaffold_86, whole genome shotgun sequence; n=1; Vitis vinifera|Rep: Chromosome chr16 scaffold_86, whole genome shotgun sequence - Vitis vinifera (Grape), partial (19%)	1
UUUGGAUUGAAGGGAGCUCUA	TC2933	4.5	-1.0	1	21	386	406	UUUGGAUUGAAGGGAGCUCUA	::: ::. .::..:::::::	CAGAACUUAUUUUGAUCCAAA	Cleavage	homologue to UniRef100_A7PCU9 Cluster: Chromosome chr17 scaffold_12, whole genome shotgun sequence; n=1; Vitis vinifera|Rep: Chromosome chr17 scaffold_12, whole genome shotgun sequence - Vitis vinifera (Grape), complete	1
UUUGGAUUGAAGGGAGCUCUA	TC7708	4.5	-1.0	1	21	1195	1215	UUUGGAUUGAAGGGAGCUCUA	.:::.::::::.: :.:::	AGGAGUUCCCUUUAUACUAAA	Cleavage	similar to UniRef100_A7YVW2 Cluster: Glucose-6-phosphate 1-dehydrogenase; n=1; Actinidia chinensis|Rep: Glucose-6-phosphate 1-dehydrogenase - Actinidia chinensis (Kiwi) (Yangtao), partial (93%)	1
UUUGGAUUGAAGGGAGCUCUA	CO094939	4.5	-1.0	1	21	62	82	UUUGGAUUGAAGGGAGCUCUA	: :::.::..: ::: :::::	UUGAGUUCUUUCCAACCCAAA	Translation	similar to UniRef100_A7QIU0 Cluster: Chromosome chr2 scaffold_105, whole genome shotgun sequence; n=1; Vitis vinifera|Rep: Chromosome chr2 scaffold_105, whole genome shotgun sequence - Vitis vinifera (Grape), partial (9%)	1
UUUGGAUUGAAGGGAGCUCUA	CO126266	4.5	-1.0	1	21	386	406	UUUGGAUUGAAGGGAGCUCUA	: :::::.:: :::: ::..:	UUGAGCUUCCCUCAAACCGGA	Translation	similar to UniRef100_A7QFW6 Cluster: Chromosome undetermined scaffold_89, whole genome shotgun sequence; n=1; Vitis vinifera|Rep: Chromosome undetermined scaffold_89, whole genome shotgun sequence - Vitis vinifera (Grape), partial (10%)	1
UUUGGAUUGAAGGGAGCUCUA	TC3336	4.5	-1.0	1	21	554	574	UUUGGAUUGAAGGGAGCUCUA	: :::::. .::...:.::::	UUGAGCUUAUUUUGGUUCAAA	Cleavage	similar to UniRef100_A5AMZ9 Cluster: Peptidyl-prolyl cis-trans isomerase; n=2; Vitis vinifera|Rep: Peptidyl-prolyl cis-trans isomerase - Vitis vinifera (Grape), partial (11%)	1
UUUGGAUUGAAGGGAGCUCUA	CO115726	4.5	-1.0	1	21	587	607	UUUGGAUUGAAGGGAGCUCUA	::::.:.::::.: .:::	GCUAGCUUCUUUCAGUGUAAA	Cleavage	similar to UniRef100_A7PX23 Cluster: Chromosome chr12 scaffold_36, whole genome shotgun sequence; n=1; Vitis vinifera|Rep: Chromosome chr12 scaffold_36, whole genome shotgun sequence - Vitis vinifera (Grape), partial (62%)	1
UUUGGAUUGAAGGGAGCUCUA	TC4604	4.5	-1.0	1	21	588	608	UUUGGAUUGAAGGGAGCUCUA	::.:::: :::::::::	CCCAGUUCCCCGCAAUCCAAA	Translation	similar to UniRef100_Q8LBA3 Cluster: Phosphoserine aminotransferase; n=1; Arabidopsis thaliana|Rep: Phosphoserine aminotransferase - Arabidopsis thaliana (Mouse-ear cress), partial (48%)	1
UUUGGAUUGAAGGGAGCUCUA	CO108520	4.5	-1.0	1	21	688	708	UUUGGAUUGAAGGGAGCUCUA	: :.:::::: : .::.::::	UCGGGCUCCCAUGGAUUCAAA	Translation	similar to UniRef100_Q8S8L7 Cluster: Expressed protein; n=1; Arabidopsis thaliana|Rep: Expressed protein - Arabidopsis thaliana (Mouse-ear cress), partial (43%)	1
UUUGGAUUGAAGGGAGCUCUA	CO098346	4.5	-1.0	1	21	546	566	UUUGGAUUGAAGGGAGCUCUA	:. .:: ..:::.:::.::::	UGAGGCGUUCUUUAAUUCAAA	Cleavage	similar to UniRef100_A7QE25 Cluster: Chromosome chr4 scaffold_83, whole genome shotgun sequence; n=1; Vitis vinifera|Rep: Chromosome chr4 scaffold_83, whole genome shotgun sequence - Vitis vinifera (Grape), partial (19%)	1
UUUGGAUUGAAGGGAGCUCUA	CO074784	4.5	-1.0	1	21	92	112	UUUGGAUUGAAGGGAGCUCUA	::.:..::::.: :::::	AGCAGUUUUCUUCGAACCAAA	Cleavage	similar to UniRef100_A7P3T5 Cluster: Chromosome chr1 scaffold_5, whole genome shotgun sequence; n=1; Vitis vinifera|Rep: Chromosome chr1 scaffold_5, whole genome shotgun sequence - Vitis vinifera (Grape), partial (7%)	1
UUUGGAUUGAAGGGAGCUCUA	TC2738	5.0	-1.0	1	21	446	466	UUUGGAUUGAAGGGAGCUCUA	:.:::.:.::::::::::	UGGAGUUUCCUUCAAUCCCUC	Cleavage	similar to UniRef100_A7PU61 Cluster: Chromosome chr7 scaffold_31, whole genome shotgun sequence; n=1; Vitis vinifera|Rep: Chromosome chr7 scaffold_31, whole genome shotgun sequence - Vitis vinifera (Grape), partial (22%)	1
UUUGGAUUGAAGGGAGCUCUA	TC758	5.0	-1.0	1	21	95	115	UUUGGAUUGAAGGGAGCUCUA	:::::.:::.: :: :.:.::	UAGAGUUCCUUCCACUUCGAA	Translation	similar to UniRef100_P29450 Cluster: Thioredoxin F-type, chloroplast precursor; n=1; Pisum sativum|Rep: Thioredoxin F-type, chloroplast precursor - Pisum sativum (Garden pea), partial (65%)	1
UUUGGAUUGAAGGGAGCUCUA	CO069773	5.0	-1.0	1	21	289	309	UUUGGAUUGAAGGGAGCUCUA	:. ::::..:::::::.::	UGAAGCUUUCUUCAAUUCAUG	Cleavage	similar to UniRef100_A7P4B3 Cluster: Chromosome chr1 scaffold_5, whole genome shotgun sequence; n=1; Vitis vinifera|Rep: Chromosome chr1 scaffold_5, whole genome shotgun sequence - Vitis vinifera (Grape), partial (17%)	1
UUUGGAUUGAAGGGAGCUCUA	TC8679	5.0	-1.0	1	21	327	347	UUUGGAUUGAAGGGAGCUCUA	:::::: .:: :...:.::::	UAGAGCCUCCCUUGGUUCAAA	Translation	similar to UniRef100_A7QYA5 Cluster: Chromosome chr2 scaffold_241, whole genome shotgun sequence; n=1; Vitis vinifera|Rep: Chromosome chr2 scaffold_241, whole genome shotgun sequence - Vitis vinifera (Grape), partial (9%)	1
UUUGGAUUGAAGGGAGCUCUA	CO076738	5.0	-1.0	1	21	281	301	UUUGGAUUGAAGGGAGCUCUA	:.:.:.:...:: :::..:::	UGGGGUUUUUUUAAAUUUAAA	Cleavage	UniRef100_A7RR11 Cluster: Predicted protein; n=1; Nematostella vectensis|Rep: Predicted protein - Nematostella, partial (3%)	1
UUUGGAUUGAAGGGAGCUCUA	CO132685	5.0	-1.0	1	21	446	466	UUUGGAUUGAAGGGAGCUCUA	:: ::.::::: . :::::::	UAUAGUUCCCUGUCAUCCAAA	Translation	similar to UniRef100_A7QNJ7 Cluster: Chromosome chr2 scaffold_132, whole genome shotgun sequence; n=1; Vitis vinifera|Rep: Chromosome chr2 scaffold_132, whole genome shotgun sequence - Vitis vinifera (Grape), partial (31%)	1
UUUGGAUUGAAGGGAGCUCUA	CO101095	5.0	-1.0	1	21	154	174	UUUGGAUUGAAGGGAGCUCUA	:.:.:.::.::: ::: :.::	UGGGGUUCUCUUAAAUACGAA	Cleavage	similar to UniRef100_A7QAW1 Cluster: Chromosome chr5 scaffold_72, whole genome shotgun sequence; n=1; Vitis vinifera|Rep: Chromosome chr5 scaffold_72, whole genome shotgun sequence - Vitis vinifera (Grape), partial (21%)	1
UUUGGAUUGAAGGGAGCUCUA	CO080254	5.0	-1.0	1	21	436	456	UUUGGAUUGAAGGGAGCUCUA	:: .:.::::: :..:::.::	UACGGUUCCCUGCGGUCCGAA	Translation	similar to UniRef100_Q6NMF6 Cluster: At2g07733; n=1; Arabidopsis thaliana|Rep: At2g07733 - Arabidopsis thaliana (Mouse-ear cress), partial (96%)	1
UUUGGAUUGAAGGGAGCUCUA	CO122798	5.0	-1.0	1	21	322	342	UUUGGAUUGAAGGGAGCUCUA	:: ::::::: :::::.	GCUUGCACCCUUCACUCCAAG	Cleavage	homologue to UniRef100_O64966 Cluster: 3-hydroxy-3-methylglutaryl-coenzyme A reductase 1; n=1; Gossypium hirsutum|Rep: 3-hydroxy-3-methylglutaryl-coenzyme A reductase 1 - Gossypium hirsutum (Upland cotton) (Gossypium mexicanum), partial (34%)	2
UUUGGAUUGAAGGGAGCUCUA	CO108829	5.0	-1.0	1	21	17	37	UUUGGAUUGAAGGGAGCUCUA	: :. : .::::::::..::	UUGGACAUCCUUCAAUUUAAU	Cleavage	similar to UniRef100_A7PLB5 Cluster: Chromosome chr7 scaffold_20, whole genome shotgun sequence; n=1; Vitis vinifera|Rep: Chromosome chr7 scaffold_20, whole genome shotgun sequence - Vitis vinifera (Grape), partial (32%)	1
UUUGGAUUGAAGGGAGCUCUA	CO072613	5.0	-1.0	1	21	458	478	UUUGGAUUGAAGGGAGCUCUA	::.:::.::::..::. ::	CAGGGCUUCCUUUGAUUGAAU	Cleavage	similar to UniRef100_A7P2P7 Cluster: Chromosome chr1 scaffold_5, whole genome shotgun sequence; n=1; Vitis vinifera|Rep: Chromosome chr1 scaffold_5, whole genome shotgun sequence - Vitis vinifera (Grape), partial (17%)	2
UUUGGAUUGAAGGGAGCUCUA	CO102001	5.0	-1.0	1	21	575	595	UUUGGAUUGAAGGGAGCUCUA	:.:::.:.::: .:: :.:::	UGGAGUUUCCUCUAAACUAAA	Translation	similar to UniRef100_A7QQ28 Cluster: Chromosome chr2 scaffold_140, whole genome shotgun sequence; n=1; Vitis vinifera|Rep: Chromosome chr2 scaffold_140, whole genome shotgun sequence - Vitis vinifera (Grape), partial (22%)	1
UUUGGAUUGAAGGGAGCUCUA	CO082136	5.0	-1.0	1	21	167	187	UUUGGAUUGAAGGGAGCUCUA	:: .::::.. :.::::::.:	UAAGGCUCUUAUUAAUCCAGA	Translation	similar to UniRef100_Q948K1 Cluster: Zeta-carotene desaturase; n=1; Citrus unshiu|Rep: Zeta-carotene desaturase - Citrus unshiu (Satsuma orange), partial (49%)	1
UUUGGAUUGAAGGGAGCUCUA	TC1289	5.0	-1.0	1	21	349	369	UUUGGAUUGAAGGGAGCUCUA	:::.::: .::: .::..:::	UAGGGCUAUCUUGGAUUUAAA	Cleavage	similar to UniRef100_Q6IVL3 Cluster: Transcription factor DRE-binding factor 2; n=1; Gossypium hirsutum|Rep: Transcription factor DRE-binding factor 2 - Gossypium hirsutum (Upland cotton) (Gossypium mexicanum), partial (83%)	1
UUUGGAUUGAAGGGAGCUCUA	CO116146	5.0	-1.0	1	21	257	277	UUUGGAUUGAAGGGAGCUCUA	: :.:.:..::::.:::::	UUGGGUUUUCUUCGAUCCAUC	Cleavage	similar to UniRef100_Q08145 Cluster: GTP-binding protein; n=1; Pisum sativum|Rep: GTP-binding protein - Pisum sativum (Garden pea), partial (46%)	1
UUUGGAUUGAAGGGAGCUCUA	TC6438	5.0	-1.0	1	21	346	366	UUUGGAUUGAAGGGAGCUCUA	::.:::. ::: :::::::	AAGGGCUUACUUGAAUCCAAU	Cleavage	similar to UniRef100_Q9SAA2 Cluster: ATP-dependent Clp protease proteolytic subunit 6, chloroplast precursor; n=1; Arabidopsis thaliana|Rep: ATP-dependent Clp protease proteolytic subunit 6, chloroplast precursor - Arabidopsis thaliana (Mouse-ear cress), partial (83%)	1
UUUGGAUUGAAGGGAGCUCUA	TC2748	5.0	-1.0	1	21	44	64	UUUGGAUUGAAGGGAGCUCUA	:::::::::::: :::	ACAAGCUCCCUUCAAGCCACC	Cleavage	similar to UniRef100_A7PL90 Cluster: Chromosome chr7 scaffold_20, whole genome shotgun sequence; n=1; Vitis vinifera|Rep: Chromosome chr7 scaffold_20, whole genome shotgun sequence - Vitis vinifera (Grape), partial (14%)	1
UUUGGAUUGAAGGGAGCUCUA	CO101220	5.0	-1.0	1	21	138	158	UUUGGAUUGAAGGGAGCUCUA	::.:.::.. :::::::::	GAGGGUUCUUAACAAUCCAAA	Translation	similar to UniRef100_Q5DKU9 Cluster: Adenosine kinase isoform 1S; n=2; Nicotiana|Rep: Adenosine kinase isoform 1S - Nicotiana tabacum (Common tobacco), partial (20%)	1
UUUGGAUUGAAGGGAGCUCUA	CO102557	5.0	-1.0	1	21	431	451	UUUGGAUUGAAGGGAGCUCUA	::::.::::: :.::. ::.	CAGAGUUCCCUCCGAUUGAAG	Translation	similar to UniRef100_Q9LYX8 Cluster: Importin alpha-like protein; n=1; Arabidopsis thaliana|Rep: Importin alpha-like protein - Arabidopsis thaliana (Mouse-ear cress), partial (28%)	1
UUUGGAUUGAAGGGAGCUCUA	CO096314	5.0	-1.0	1	21	116	136	UUUGGAUUGAAGGGAGCUCUA	::::::...:::: :.: ::	GAGAGCUUUUUUCAUUUCUAA	Cleavage	similar to UniRef100_Q8W2B8 Cluster: Serine acetyltransferase 4; n=1; Arabidopsis thaliana|Rep: Serine acetyltransferase 4 - Arabidopsis thaliana (Mouse-ear cress), partial (35%)	1
UUUGGAUUGAAGGGAGCUCUA	CO113003	5.0	-1.0	1	21	425	446	UUUG-GAUUGAAGGGAGCUCUA	: ::::::::: ::::. ::::	UUGAGCUCCCUCCAAUUGCAAA	Translation	similar to UniRef100_A7PF96 Cluster: Chromosome chr11 scaffold_13, whole genome shotgun sequence; n=1; Vitis vinifera|Rep: Chromosome chr11 scaffold_13, whole genome shotgun sequence - Vitis vinifera (Grape), partial (46%)	1
UUUGGAUUGAAGGGAGCUCUA	CO124300	5.0	-1.0	1	21	196	216	UUUGGAUUGAAGGGAGCUCUA	::::.:.:.: ...::.:::	GAGAGUUUCUUAUGGUCUAAA	Translation	similar to UniRef100_A7P4U3 Cluster: Chromosome chr4 scaffold_6, whole genome shotgun sequence; n=1; Vitis vinifera|Rep: Chromosome chr4 scaffold_6, whole genome shotgun sequence - Vitis vinifera (Grape), partial (19%)	1
UUUGGAUUGAAGGGAGCUCUA	CO118924	5.0	-1.0	1	21	718	738	UUUGGAUUGAAGGGAGCUCUA	:.: ::::.:::: .:.:::	UGGUGCUCUCUUCCGUUCAAU	Cleavage	similar to UniRef100_A8Y909 Cluster: D3-type cyclin; n=1; Populus trichocarpa|Rep: D3-type cyclin - Populus trichocarpa (Western balsam poplar) (Populus balsamiferasubsp. trichocarpa), partial (54%)	1
UUUGGAUUGAAGGGAGCUCUA	CO116764	5.0	-1.0	1	21	810	830	UUUGGAUUGAAGGGAGCUCUA	::.:::..::::::: :.:	AAGGGCUUUCUUCAAUAGAGA	Cleavage	similar to UniRef100_A7QJQ6 Cluster: Chromosome undetermined scaffold_107, whole genome shotgun sequence; n=1; Vitis vinifera|Rep: Chromosome undetermined scaffold_107, whole genome shotgun sequence - Vitis vinifera (Grape), partial (59%)	1
UUUGGAUUGAAGGGAGCUCUA	TC5382	5.0	-1.0	1	21	387	407	UUUGGAUUGAAGGGAGCUCUA	::.:.:. :::::.::: ::	AAGGGUUUACUUCAGUCCCAA	Cleavage	similar to UniRef100_A7NWA0 Cluster: Chromosome chr5 scaffold_2, whole genome shotgun sequence; n=1; Vitis vinifera|Rep: Chromosome chr5 scaffold_2, whole genome shotgun sequence - Vitis vinifera (Grape), partial (22%)	1
UUUGGAUUGAAGGGAGCUCUA	TC3092	5.0	-1.0	1	21	675	695	UUUGGAUUGAAGGGAGCUCUA	::::::...: ::::....:	AAGAGCUUUUUACAAUUUGGA	Translation	similar to UniRef100_Q0J0L9 Cluster: Os09g0493600 protein; n=1; Oryza sativa Japonica Group|Rep: Os09g0493600 protein - Oryza sativa subsp. japonica (Rice), partial (53%)	1
UUUGGAUUGAAGGGAGCUCUA	TC8132	5.0	-1.0	1	21	350	370	UUUGGAUUGAAGGGAGCUCUA	::::::. . :..:::::::	GAGAGCUUGUGUUGAUCCAAA	Translation	similar to UniRef100_Q9M9E6 Cluster: F3F9.20; n=1; Arabidopsis thaliana|Rep: F3F9.20 - Arabidopsis thaliana (Mouse-ear cress), partial (37%)	1
UUUGGAUUGAAGGGAGCUCUA	TC4709	5.0	-1.0	1	21	1073	1093	UUUGGAUUGAAGGGAGCUCUA	:.:: ::.: ::.:::.:::	UGGAUCUUCAUUUAAUUCAAU	Cleavage	similar to UniRef100_A7NYI1 Cluster: Chromosome chr6 scaffold_3, whole genome shotgun sequence; n=1; Vitis vinifera|Rep: Chromosome chr6 scaffold_3, whole genome shotgun sequence - Vitis vinifera (Grape), partial (39%)	1
UUUGGAUUGAAGGGAGCUCUA	TC9473	5.0	-1.0	1	21	415	436	UUUG-GAUUGAAGGGAGCUCUA	: ::::::::: ::::. ::::	UUGAGCUCCCUCCAAUUGCAAA	Translation	weakly similar to UniRef100_Q9LIE8 Cluster: Similarity to cell wall-plasma membrane linker protein; n=1; Arabidopsis thaliana|Rep: Similarity to cell wall-plasma membrane linker protein - Arabidopsis thaliana (Mouse-ear cress), partial (19%)	1
UUUGGAUUGAAGGGAGCUCUA	TC8726	5.0	-1.0	1	21	1185	1205	UUUGGAUUGAAGGGAGCUCUA	:.:. .::::::::: .:::	UGGGAUUCCCUUCAACUCAAU	Cleavage	similar to UniRef100_A7Q686 Cluster: Chromosome undetermined scaffold_55, whole genome shotgun sequence; n=1; Vitis vinifera|Rep: Chromosome undetermined scaffold_55, whole genome shotgun sequence - Vitis vinifera (Grape), partial (79%)	1
UUUGGAUUGAAGGGAGCUCUA	TC1980	5.0	-1.0	1	21	634	655	UUUG-GAUUGAAGGGAGCUCUA	: ::::::::: ::::. ::::	UUGAGCUCCCUCCAAUUGCAAA	Translation	similar to UniRef100_A7PF96 Cluster: Chromosome chr11 scaffold_13, whole genome shotgun sequence; n=1; Vitis vinifera|Rep: Chromosome chr11 scaffold_13, whole genome shotgun sequence - Vitis vinifera (Grape), partial (80%)	1
UUUGGAUUGAAGGGAGCUCUA	TC6682	5.0	-1.0	1	21	1290	1310	UUUGGAUUGAAGGGAGCUCUA	::.::::.:: :::::.. :	AAGGGCUCUCUCCAAUCUGUA	Translation	similar to UniRef100_A7P496 Cluster: Chromosome chr1 scaffold_5, whole genome shotgun sequence; n=1; Vitis vinifera|Rep: Chromosome chr1 scaffold_5, whole genome shotgun sequence - Vitis vinifera (Grape), partial (46%)	1
UUUGGAUUGAAGGGAGCUCUA	TC3210	5.0	-1.0	1	21	596	616	UUUGGAUUGAAGGGAGCUCUA	:.::: :::::::: :: ::	UGGAGAUCCCUUCACUCGAAU	Cleavage	similar to UniRef100_UPI000034F022 Cluster: peptidase S41 family protein; n=1; Arabidopsis thaliana|Rep: peptidase S41 family protein - Arabidopsis thaliana, partial (79%)	1
UUUGGAUUGAAGGGAGCUCUA	TC6910	5.0	-1.0	1	21	528	548	UUUGGAUUGAAGGGAGCUCUA	::::.::.::::.. ::::	CAGAGUUCUCUUCGGAACAAA	Cleavage	similar to UniRef100_A7NUX8 Cluster: Chromosome chr18 scaffold_1, whole genome shotgun sequence; n=1; Vitis vinifera|Rep: Chromosome chr18 scaffold_1, whole genome shotgun sequence - Vitis vinifera (Grape), partial (69%)	2
UUUGGAUUGAAGGGAGCUCUA	TC6910	5.0	-1.0	1	21	353	373	UUUGGAUUGAAGGGAGCUCUA	: :.:.::::.:.::::	GAUUGGUUCUUUCAGUUCAAA	Cleavage	similar to UniRef100_A7NUX8 Cluster: Chromosome chr18 scaffold_1, whole genome shotgun sequence; n=1; Vitis vinifera|Rep: Chromosome chr18 scaffold_1, whole genome shotgun sequence - Vitis vinifera (Grape), partial (69%)	2
UUUGGAUUGAAGGGAGCUCUA	TC7910	5.0	-1.0	1	21	287	307	UUUGGAUUGAAGGGAGCUCUA	:. :::::.. ::::::: ::	UGUAGCUCUUCUCAAUCCCAA	Translation	weakly similar to UniRef100_Q9XET5 Cluster: Metallothionein-like protein; n=1; Gossypium hirsutum|Rep: Metallothionein-like protein - Gossypium hirsutum (Upland cotton) (Gossypium mexicanum), partial (71%)	1
UUUGGAUUGAAGGGAGCUCUA	CO103073	5.0	-1.0	1	21	148	168	UUUGGAUUGAAGGGAGCUCUA	:: ::: .:::::: :.:::.	UACAGCCUCCUUCAUUUCAAG	Cleavage	weakly similar to UniRef100_A7P9M2 Cluster: Chromosome chr3 scaffold_8, whole genome shotgun sequence; n=1; Vitis vinifera|Rep: Chromosome chr3 scaffold_8, whole genome shotgun sequence - Vitis vinifera (Grape), partial (52%)	1
miR159-3p
CUUGGACUGAAGGGAGCUCCC	CO076957	2.0	-1.0	1	21	393	413	CUUGGACUGAAGGGAGCUCCC	:::::::.::::::: :::::	GGGAGCUUCCUUCAGGCCAAG	Cleavage	similar to UniRef100_Q9BDH4 Cluster: Amphiregulin long form; n=2; Sus scrofa|Rep: Amphiregulin long form - Sus scrofa (Pig), partial (6%)	1
CUUGGACUGAAGGGAGCUCCC	TC9277	2.0	-1.0	1	21	778	798	CUUGGACUGAAGGGAGCUCCC	:::.:::::::: ::::::	AAGAGUUCCCUUCAAUCCAAG	Cleavage	homologue to UniRef100_Q5C849 Cluster: ATP synthase F0 subunit 6; n=1; Nesomachilis australica|Rep: ATP synthase F0 subunit 6 - Nesomachilis australica, partial (7%)	1
CUUGGACUGAAGGGAGCUCCC	TC9019	2.5	-1.0	1	21	707	727	CUUGGACUGAAGGGAGCUCCC	:::::.:::::: ::.:::	CUGAGCUUCCUUCAUUCUAAG	Cleavage	similar to UniRef100_A7QET5 Cluster: Chromosome chr16 scaffold_86, whole genome shotgun sequence; n=1; Vitis vinifera|Rep: Chromosome chr16 scaffold_86, whole genome shotgun sequence - Vitis vinifera (Grape), partial (52%)	1
CUUGGACUGAAGGGAGCUCCC	TC440	3.0	-1.0	1	21	438	458	CUUGGACUGAAGGGAGCUCCC	:::: :.::::::::.::	GCCAGCUACUUUCAGUCCGAG	Cleavage	similar to UniRef100_A7NTG9 Cluster: Chromosome chr18 scaffold_1, whole genome shotgun sequence; n=1; Vitis vinifera|Rep: Chromosome chr18 scaffold_1, whole genome shotgun sequence - Vitis vinifera (Grape), partial (75%)	1
CUUGGACUGAAGGGAGCUCCC	TC4407	3.0	-1.0	1	21	490	510	CUUGGACUGAAGGGAGCUCCC	:::: :.::::::::.::	GCCAGCUACUUUCAGUCCGAG	Cleavage	similar to UniRef100_A7NTG9 Cluster: Chromosome chr18 scaffold_1, whole genome shotgun sequence; n=1; Vitis vinifera|Rep: Chromosome chr18 scaffold_1, whole genome shotgun sequence - Vitis vinifera (Grape), partial (50%)	1
CUUGGACUGAAGGGAGCUCCC	CO115690	3.0	-1.0	1	21	460	480	CUUGGACUGAAGGGAGCUCCC	:::: :.::::::::.::	GCCAGCUACUUUCAGUCCGAG	Cleavage	similar to UniRef100_A7NTG9 Cluster: Chromosome chr18 scaffold_1, whole genome shotgun sequence; n=1; Vitis vinifera|Rep: Chromosome chr18 scaffold_1, whole genome shotgun sequence - Vitis vinifera (Grape), partial (43%)	1
CUUGGACUGAAGGGAGCUCCC	TC1278	3.5	-1.0	1	21	652	672	CUUGGACUGAAGGGAGCUCCC	::::: .::::::::....:	AGGAGCCUCCUUCAGUUUGGG	Cleavage	similar to UniRef100_A7PX87 Cluster: Chromosome chr12 scaffold_36, whole genome shotgun sequence; n=1; Vitis vinifera|Rep: Chromosome chr12 scaffold_36, whole genome shotgun sequence - Vitis vinifera (Grape), complete	1
CUUGGACUGAAGGGAGCUCCC	TC4019	3.5	-1.0	1	21	27	47	CUUGGACUGAAGGGAGCUCCC	:.::::::::::..:::	CCCCGUUCCCUUCAGUUUAAG	Cleavage	similar to UniRef100_A7PBF2 Cluster: Chromosome chr16 scaffold_10, whole genome shotgun sequence; n=1; Vitis vinifera|Rep: Chromosome chr16 scaffold_10, whole genome shotgun sequence - Vitis vinifera (Grape), partial (38%)	1
CUUGGACUGAAGGGAGCUCCC	TC6989	3.5	-1.0	1	21	443	463	CUUGGACUGAAGGGAGCUCCC	:::::.:::..::::::	GUCAGCUCUCUUUGGUCCAAA	Cleavage	weakly similar to UniRef100_Q8S9K8 Cluster: AT3g50440/T20E23_40; n=3; Arabidopsis thaliana|Rep: AT3g50440/T20E23_40 - Arabidopsis thaliana (Mouse-ear cress), partial (45%)	1
CUUGGACUGAAGGGAGCUCCC	TC8131	3.5	-1.0	1	21	814	834	CUUGGACUGAAGGGAGCUCCC	.:.:.:.::.::::::::	AACGGUUUCUUUUAGUCCAAG	Cleavage	weakly similar to UniRef100_A9SY52 Cluster: Predicted protein; n=1; Physcomitrella patens subsp. patens|Rep: Predicted protein - Physcomitrella patens subsp. patens, partial (39%)	1
CUUGGACUGAAGGGAGCUCCC	TC1193	3.5	-1.0	1	21	1370	1390	CUUGGACUGAAGGGAGCUCCC	::.: :::::::::::::	AGGGGGACCCUUCAGUCCAAU	Cleavage	similar to UniRef100_A7Q165 Cluster: Chromosome chr10 scaffold_43, whole genome shotgun sequence; n=2; Vitis vinifera|Rep: Chromosome chr10 scaffold_43, whole genome shotgun sequence - Vitis vinifera (Grape), partial (60%)	1
CUUGGACUGAAGGGAGCUCCC	TC2698	3.5	-1.0	1	21	1008	1028	CUUGGACUGAAGGGAGCUCCC	::.: :::::::::::::	AGGGGGACCCUUCAGUCCAAU	Cleavage	similar to UniRef100_A7Q165 Cluster: Chromosome chr10 scaffold_43, whole genome shotgun sequence; n=2; Vitis vinifera|Rep: Chromosome chr10 scaffold_43, whole genome shotgun sequence - Vitis vinifera (Grape), partial (69%)	1
CUUGGACUGAAGGGAGCUCCC	CO088228	3.5	-1.0	1	21	295	315	CUUGGACUGAAGGGAGCUCCC	::: : :..::::::.::::	AGGAUCACUUUUCAGUUCAAG	Cleavage	similar to UniRef100_Q8VXD3 Cluster: N-acetylglucosaminyltransferase I; n=1; Nicotiana tabacum|Rep: N-acetylglucosaminyltransferase I - Nicotiana tabacum (Common tobacco), partial (32%)	1
CUUGGACUGAAGGGAGCUCCC	CO103671	3.5	-1.0	1	21	412	432	CUUGGACUGAAGGGAGCUCCC	::. :::::::::..:::	AACAGUACCCUUCAGUUUAAG	Cleavage	similar to UniRef100_A7QAD6 Cluster: Chromosome undetermined scaffold_70, whole genome shotgun sequence; n=1; Vitis vinifera|Rep: Chromosome undetermined scaffold_70, whole genome shotgun sequence - Vitis vinifera (Grape), partial (15%)	1
CUUGGACUGAAGGGAGCUCCC	CO070617	3.5	-1.0	1	21	413	433	CUUGGACUGAAGGGAGCUCCC	::. :::::::::..:::	AACAGUACCCUUCAGUUUAAG	Cleavage	similar to UniRef100_Q9LRX3 Cluster: Arabidopsis thaliana genomic DNA, chromosome 3, TAC clone:K7P8; n=1; Arabidopsis thaliana|Rep: Arabidopsis thaliana genomic DNA, chromosome 3, TAC clone:K7P8 - Arabidopsis thaliana (Mouse-ear cress), partial (10%)	1
CUUGGACUGAAGGGAGCUCCC	CO105776	3.5	-1.0	1	21	442	462	CUUGGACUGAAGGGAGCUCCC	::: ::::::::::...:	AAAAGCCCCCUUCAGUCUGGG	Cleavage	weakly similar to UniRef100_A7R0I5 Cluster: Chromosome undetermined scaffold_309, whole genome shotgun sequence; n=1; Vitis vinifera|Rep: Chromosome undetermined scaffold_309, whole genome shotgun sequence - Vitis vinifera (Grape), partial (41%)	1
CUUGGACUGAAGGGAGCUCCC	TC5637	3.5	-1.0	1	21	563	583	CUUGGACUGAAGGGAGCUCCC	:.:: .::::.:::.::.:	CUGGGCAUCCUUUAGUUCAGG	Cleavage	similar to UniRef100_A7P0R8 Cluster: Chromosome chr19 scaffold_4, whole genome shotgun sequence; n=1; Vitis vinifera|Rep: Chromosome chr19 scaffold_4, whole genome shotgun sequence - Vitis vinifera (Grape), partial (91%)	1
CUUGGACUGAAGGGAGCUCCC	TC6991	4.0	-1.0	1	21	514	534	CUUGGACUGAAGGGAGCUCCC	::::::..:::: ::::.:	CGGAGCUUUCUUCUGUCCGAU	Cleavage	similar to UniRef100_Q6V9I5 Cluster: P18; n=1; Solanum chacoense|Rep: P18 - Solanum chacoense (Chaco potato), partial (79%)	1
CUUGGACUGAAGGGAGCUCCC	CO112686	4.0	-1.0	1	21	622	642	CUUGGACUGAAGGGAGCUCCC	::.:::...:::: ::::.:	UGGGGCUUUUUUCAUUCCAGG	Cleavage	similar to UniRef100_A7PFW2 Cluster: Chromosome chr6 scaffold_15, whole genome shotgun sequence; n=1; Vitis vinifera|Rep: Chromosome chr6 scaffold_15, whole genome shotgun sequence - Vitis vinifera (Grape), partial (7%)	1
CUUGGACUGAAGGGAGCUCCC	CO084132	4.0	-1.0	1	21	399	419	CUUGGACUGAAGGGAGCUCCC	::::::::.:::::: .: :	AGGAGCUCCUUUCAGUGUAUG	Cleavage	similar to UniRef100_Q307Z7 Cluster: Acidic ribosomal protein P1a-like; n=1; Solanum tuberosum|Rep: Acidic ribosomal protein P1a-like - Solanum tuberosum (Potato), complete	1
CUUGGACUGAAGGGAGCUCCC	CO128414	4.0	-1.0	1	21	56	76	CUUGGACUGAAGGGAGCUCCC	::.::::.::::::::	GCCUCCUUCCUUUAGUCCAAG	Cleavage	weakly similar to UniRef100_Q8H2A7 Cluster: PFE18 protein; n=1; Ananas comosus|Rep: PFE18 protein - Ananas comosus (Pineapple), partial (33%)	1
CUUGGACUGAAGGGAGCUCCC	CO083557	4.0	-1.0	1	21	50	70	CUUGGACUGAAGGGAGCUCCC	:::.:::::::.::::	GACGCCUCUCUUCAGUUCAAG	Cleavage	similar to UniRef100_A7Q8S3 Cluster: Chromosome chr5 scaffold_64, whole genome shotgun sequence; n=1; Vitis vinifera|Rep: Chromosome chr5 scaffold_64, whole genome shotgun sequence - Vitis vinifera (Grape), partial (37%)	1
CUUGGACUGAAGGGAGCUCCC	TC3169	4.0	-1.0	1	21	31	51	CUUGGACUGAAGGGAGCUCCC	::::..:::::::..::	CAAAGCUUUCUUCAGUUUAAU	Cleavage	similar to UniRef100_O82343 Cluster: Expressed protein; n=1; Arabidopsis thaliana|Rep: Expressed protein - Arabidopsis thaliana (Mouse-ear cress), partial (40%)	1
CUUGGACUGAAGGGAGCUCCC	CO098670	4.0	-1.0	1	21	306	326	CUUGGACUGAAGGGAGCUCCC	:: :::.:: :::::.::.:	UGGUGCUUCCAUCAGUUCAGG	Translation	similar to UniRef100_A7QS05 Cluster: Chromosome undetermined scaffold_155, whole genome shotgun sequence; n=1; Vitis vinifera|Rep: Chromosome undetermined scaffold_155, whole genome shotgun sequence - Vitis vinifera (Grape), partial (14%)	1
CUUGGACUGAAGGGAGCUCCC	CO124375	4.0	-1.0	1	21	535	555	CUUGGACUGAAGGGAGCUCCC	::::.:::::.::.:.:	AAAAGCUUCCUUCGGUUCGAA	Cleavage		1
CUUGGACUGAAGGGAGCUCCC	CO097901	4.0	-1.0	1	21	230	250	CUUGGACUGAAGGGAGCUCCC	::: .::::::..::...::	CGGACUUCCCUUUGGUUUGAG	Cleavage	similar to UniRef100_Q41387 Cluster: Photosystem II reaction center W protein, chloroplast precursor; n=1; Spinacia oleracea|Rep: Photosystem II reaction center W protein, chloroplast precursor - Spinacia oleracea (Spinach), partial (54%)	1
CUUGGACUGAAGGGAGCUCCC	TC158	4.0	-1.0	1	21	21	41	CUUGGACUGAAGGGAGCUCCC	:.:::::.:::. :::::	CAGGGCUCCUUUCGCUCCAAC	Cleavage	similar to UniRef100_A7QZ28 Cluster: Chromosome chr17 scaffold_263, whole genome shotgun sequence; n=1; Vitis vinifera|Rep: Chromosome chr17 scaffold_263, whole genome shotgun sequence - Vitis vinifera (Grape), partial (68%)	1
CUUGGACUGAAGGGAGCUCCC	TC3107	4.0	-1.0	1	21	1124	1144	CUUGGACUGAAGGGAGCUCCC	::.: ::::::::::::.	AGGGGACCCCUUCAGUCCAGU	Cleavage	similar to UniRef100_A7P1X1 Cluster: Chromosome chr19 scaffold_4, whole genome shotgun sequence; n=1; Vitis vinifera|Rep: Chromosome chr19 scaffold_4, whole genome shotgun sequence - Vitis vinifera (Grape), partial (38%)	1
CUUGGACUGAAGGGAGCUCCC	TC899	4.0	-1.0	1	21	398	418	CUUGGACUGAAGGGAGCUCCC	::::::.:::: :::.::	UCGAGCUCUCUUCCCUCCGAG	Cleavage	weakly similar to UniRef100_A7PQB4 Cluster: Chromosome chr18 scaffold_24, whole genome shotgun sequence; n=1; Vitis vinifera|Rep: Chromosome chr18 scaffold_24, whole genome shotgun sequence - Vitis vinifera (Grape), partial (28%)	1
CUUGGACUGAAGGGAGCUCCC	CO084423	4.0	-1.0	1	21	233	253	CUUGGACUGAAGGGAGCUCCC	:::::.:.: :::::: ::	UUGAGCUUCUUCCAGUCCCAG	Translation	similar to UniRef100_A7QG87 Cluster: Chromosome undetermined scaffold_91, whole genome shotgun sequence; n=1; Vitis vinifera|Rep: Chromosome undetermined scaffold_91, whole genome shotgun sequence - Vitis vinifera (Grape), partial (56%)	1
CUUGGACUGAAGGGAGCUCCC	TC2794	4.0	-1.0	1	21	36	56	CUUGGACUGAAGGGAGCUCCC	: ::::::::: ::::.:	UUCAACUCCCUUCAUUCCAGG	Cleavage	weakly similar to UniRef100_Q2MJ16 Cluster: Cytochrome P450 monooxygenase CYP71D64; n=1; Medicago truncatula|Rep: Cytochrome P450 monooxygenase CYP71D64 - Medicago truncatula (Barrel medic), partial (75%)	2
CUUGGACUGAAGGGAGCUCCC	TC4582	4.0	-1.0	1	21	1026	1046	CUUGGACUGAAGGGAGCUCCC	:::: .::::: ::::::	UUAAGCUAUCUUCAUUCCAAG	Cleavage	homologue to UniRef100_A7PMB2 Cluster: Chromosome chr14 scaffold_21, whole genome shotgun sequence; n=1; Vitis vinifera|Rep: Chromosome chr14 scaffold_21, whole genome shotgun sequence - Vitis vinifera (Grape), partial (97%)	1
CUUGGACUGAAGGGAGCUCCC	TC1132	4.0	-1.0	1	21	661	681	CUUGGACUGAAGGGAGCUCCC	::::: .::::: :::::	UUGAGCUAUCUUCACUCCAAA	Cleavage	similar to UniRef100_A7PUE0 Cluster: Chromosome chr7 scaffold_31, whole genome shotgun sequence; n=1; Vitis vinifera|Rep: Chromosome chr7 scaffold_31, whole genome shotgun sequence - Vitis vinifera (Grape), partial (82%)	1
CUUGGACUGAAGGGAGCUCCC	CO114723	4.0	-1.0	1	21	337	357	CUUGGACUGAAGGGAGCUCCC	::: . ::::::::::::	CAAAGCCUACUUCAGUCCAAG	Cleavage	similar to UniRef100_A7Q2M4 Cluster: Chromosome chr1 scaffold_46, whole genome shotgun sequence; n=1; Vitis vinifera|Rep: Chromosome chr1 scaffold_46, whole genome shotgun sequence - Vitis vinifera (Grape), partial (70%)	1
CUUGGACUGAAGGGAGCUCCC	TC5356	4.0	-1.0	1	19	1	19	CUUGGACUGAAGGGAGCUC	::::: :.:::: :.::.:	GAGCUGCUUUCACUUCAGG	Cleavage	similar to UniRef100_A7PYF4 Cluster: Chromosome chr15 scaffold_37, whole genome shotgun sequence; n=1; Vitis vinifera|Rep: Chromosome chr15 scaffold_37, whole genome shotgun sequence - Vitis vinifera (Grape), partial (38%)	1
CUUGGACUGAAGGGAGCUCCC	TC1522	4.0	-1.0	1	21	587	607	CUUGGACUGAAGGGAGCUCCC	:::.: :::: :::.:.::	CCGAGUUGCCUUAAGUUCGAG	Cleavage	similar to UniRef100_A7QM96 Cluster: Chromosome chr5 scaffold_124, whole genome shotgun sequence; n=1; Vitis vinifera|Rep: Chromosome chr5 scaffold_124, whole genome shotgun sequence - Vitis vinifera (Grape), partial (95%)	1
CUUGGACUGAAGGGAGCUCCC	CO130874	4.0	-1.0	1	21	679	699	CUUGGACUGAAGGGAGCUCCC	:::.: :::: :::.:.::	CCGAGUUGCCUUAAGUUCGAG	Cleavage	similar to UniRef100_A7QM96 Cluster: Chromosome chr5 scaffold_124, whole genome shotgun sequence; n=1; Vitis vinifera|Rep: Chromosome chr5 scaffold_124, whole genome shotgun sequence - Vitis vinifera (Grape), partial (65%)	1
CUUGGACUGAAGGGAGCUCCC	CO093969	4.0	-1.0	1	21	36	56	CUUGGACUGAAGGGAGCUCCC	:: ::..::::: :.::::	AUGACCUUUCUUCACUUCAAG	Cleavage	similar to UniRef100_A7PEE8 Cluster: Chromosome chr11 scaffold_13, whole genome shotgun sequence; n=1; Vitis vinifera|Rep: Chromosome chr11 scaffold_13, whole genome shotgun sequence - Vitis vinifera (Grape), partial (78%)	1
CUUGGACUGAAGGGAGCUCCC	TC1618	4.0	-1.0	1	21	499	519	CUUGGACUGAAGGGAGCUCCC	::::: ..::::::.:: :	UUGAGCUGUUUUCAGUUCAUG	Cleavage	homologue to UniRef100_Q8VXK6 Cluster: F6 protein; n=1; Gossypium hirsutum|Rep: F6 protein - Gossypium hirsutum (Upland cotton) (Gossypium mexicanum), partial (94%)	1
CUUGGACUGAAGGGAGCUCCC	TC9118	4.5	-1.0	1	21	247	267	CUUGGACUGAAGGGAGCUCCC	:::::.:..:: .:::.:.::	GGGAGUUUUCUAUAGUUCGAG	Translation	weakly similar to UniRef100_A7QBT0 Cluster: Chromosome chr1 scaffold_75, whole genome shotgun sequence; n=1; Vitis vinifera|Rep: Chromosome chr1 scaffold_75, whole genome shotgun sequence - Vitis vinifera (Grape), partial (70%)	1
CUUGGACUGAAGGGAGCUCCC	CO075992	4.5	-1.0	1	21	132	152	CUUGGACUGAAGGGAGCUCCC	:::.:.:::::: : :.::::	GGGGGUUCCCUUGAUUUCAAG	Cleavage		1
CUUGGACUGAAGGGAGCUCCC	TC4118	4.5	-1.0	1	21	1125	1145	CUUGGACUGAAGGGAGCUCCC	::::.::. :::.::.:::	UGGAGUUCUGUUCGGUUCAAA	Cleavage	similar to UniRef100_Q42967 Cluster: Uroporphyrinogen decarboxylase, chloroplast precursor; n=1; Nicotiana tabacum|Rep: Uroporphyrinogen decarboxylase, chloroplast precursor - Nicotiana tabacum (Common tobacco), partial (87%)	1
CUUGGACUGAAGGGAGCUCCC	TC6861	4.5	-1.0	1	21	633	653	CUUGGACUGAAGGGAGCUCCC	:::::::.:::..:: .::	UGGAGCUCUCUUUGGUGUAAA	Cleavage	similar to UniRef100_Q8L586 Cluster: Uncharacterized membrane protein At4g09580; n=1; Arabidopsis thaliana|Rep: Uncharacterized membrane protein At4g09580 - Arabidopsis thaliana (Mouse-ear cress), partial (84%)	1
CUUGGACUGAAGGGAGCUCCC	CO090474	4.5	-1.0	1	21	744	764	CUUGGACUGAAGGGAGCUCCC	::::.::: ::.::::. ::	AGGAGUUCCAUUUAGUCUCAG	Cleavage	similar to UniRef100_Q8VYU3 Cluster: GTP cyclohydrolase I; n=1; Solanum lycopersicum|Rep: GTP cyclohydrolase I - Solanum lycopersicum (Tomato) (Lycopersicon esculentum), partial (33%)	1
CUUGGACUGAAGGGAGCUCCC	TC3332	4.5	-1.0	1	21	583	603	CUUGGACUGAAGGGAGCUCCC	::::: : :.:::.::::.:	GGGAGAUGCUUUCGGUCCGAC	Cleavage	similar to UniRef100_UPI000034F44C Cluster: SPla/RYanodine receptor (SPRY) domain-containing protein; n=1; Arabidopsis thaliana|Rep: SPla/RYanodine receptor (SPRY) domain-containing protein - Arabidopsis thaliana, partial (36%)	1
CUUGGACUGAAGGGAGCUCCC	CO074268	4.5	-1.0	1	21	500	520	CUUGGACUGAAGGGAGCUCCC	:: :.:::.:::: ::::::	GGUUGUUCCUUUCACUCCAAG	Cleavage	similar to UniRef100_A7PD07 Cluster: Chromosome chr17 scaffold_12, whole genome shotgun sequence; n=1; Vitis vinifera|Rep: Chromosome chr17 scaffold_12, whole genome shotgun sequence - Vitis vinifera (Grape), partial (21%)	1
CUUGGACUGAAGGGAGCUCCC	CO129627	4.5	-1.0	1	21	344	364	CUUGGACUGAAGGGAGCUCCC	::::::.::::::::	GUACUAUCCCUUUAGUCCAAG	Cleavage	similar to UniRef100_Q0ZII2 Cluster: Joka2; n=1; Nicotiana plumbaginifolia|Rep: Joka2 - Nicotiana plumbaginifolia (Leadwort-leaved tobacco), partial (13%)	1
CUUGGACUGAAGGGAGCUCCC	TC4584	4.5	-1.0	1	21	326	346	CUUGGACUGAAGGGAGCUCCC	::::.::..:::::::	UAAUCCUCCUUUUGGUCCAAG	Cleavage	similar to UniRef100_Q6ATQ2 Cluster: Expressed protein; n=1; Oryza sativa Japonica Group|Rep: Expressed protein - Oryza sativa subsp. japonica (Rice), partial (51%)	1
CUUGGACUGAAGGGAGCUCCC	TC1500	4.5	-1.0	1	21	654	674	CUUGGACUGAAGGGAGCUCCC	::: :::: ::::::.::.	AGGAUCUCCAUUCAGUUCAGA	Cleavage	similar to UniRef100_A7P4X7 Cluster: Chromosome chr4 scaffold_6, whole genome shotgun sequence; n=1; Vitis vinifera|Rep: Chromosome chr4 scaffold_6, whole genome shotgun sequence - Vitis vinifera (Grape), partial (44%)	1
CUUGGACUGAAGGGAGCUCCC	CO118924	4.5	-1.0	1	21	718	738	CUUGGACUGAAGGGAGCUCCC	:: ::::.:::: ::.:::	UGGUGCUCUCUUCCGUUCAAU	Cleavage	similar to UniRef100_A8Y909 Cluster: D3-type cyclin; n=1; Populus trichocarpa|Rep: D3-type cyclin - Populus trichocarpa (Western balsam poplar) (Populus balsamiferasubsp. trichocarpa), partial (54%)	1
CUUGGACUGAAGGGAGCUCCC	TC8524	4.5	-1.0	1	21	92	112	CUUGGACUGAAGGGAGCUCCC	:::::::::.: ::.::	UACAGCUCCCUUUACUCUAAU	Cleavage	similar to UniRef100_A7QAL5 Cluster: Chromosome chr5 scaffold_72, whole genome shotgun sequence; n=1; Vitis vinifera|Rep: Chromosome chr5 scaffold_72, whole genome shotgun sequence - Vitis vinifera (Grape), partial (80%)	1
CUUGGACUGAAGGGAGCUCCC	CO103022	4.5	-1.0	1	21	339	359	CUUGGACUGAAGGGAGCUCCC	::.::::::::::: :.	AUAAGUUCCCUUCAGUCAAGU	Cleavage	UniRef100_Q2QBT2 Cluster: NsuE; n=1; Streptococcus uberis|Rep: NsuE - Streptococcus uberis, partial (3%)	1
CUUGGACUGAAGGGAGCUCCC	TC7276	4.5	-1.0	1	21	216	236	CUUGGACUGAAGGGAGCUCCC	.:.:.:::::: :.::::	ACCGGUUUCCUUCACUUCAAG	Cleavage	similar to UniRef100_A1XX45 Cluster: Carbonic anhydrase; n=1; Pachysandra terminalis|Rep: Carbonic anhydrase - Pachysandra terminalis, partial (77%)	1
CUUGGACUGAAGGGAGCUCCC	TC3911	4.5	-1.0	1	21	871	891	CUUGGACUGAAGGGAGCUCCC	:::.:: ::::::::::	UUGAGUUCGAUUCAGUCCAAA	Cleavage	similar to UniRef100_A7QE15 Cluster: Chromosome chr4 scaffold_83, whole genome shotgun sequence; n=1; Vitis vinifera|Rep: Chromosome chr4 scaffold_83, whole genome shotgun sequence - Vitis vinifera (Grape), partial (78%)	1
CUUGGACUGAAGGGAGCUCCC	CO078784	4.5	-1.0	1	21	623	643	CUUGGACUGAAGGGAGCUCCC	:.:::.:::::::: ..:	UUGGGCUUCCUUCAGUGUGAA	Cleavage	similar to UniRef100_UPI00001630C7 Cluster: ATRBP47A (ARABIDOPSIS THALIANA RNA-BINDING PROTEIN 47A); RNA binding; n=1; Arabidopsis thaliana|Rep: ATRBP47A (ARABIDOPSIS THALIANA RNA-BINDING PROTEIN 47A); RNA binding - Arabidopsis thaliana, partial (40%)	1
CUUGGACUGAAGGGAGCUCCC	CO077027	4.5	-1.0	1	21	549	569	CUUGGACUGAAGGGAGCUCCC	::.:::.: .:::.::::	ACAAGUUCCUUAUAGUUCAAG	Translation	similar to UniRef100_A7PGE3 Cluster: Chromosome chr6 scaffold_15, whole genome shotgun sequence; n=1; Vitis vinifera|Rep: Chromosome chr6 scaffold_15, whole genome shotgun sequence - Vitis vinifera (Grape), partial (6%)	1
CUUGGACUGAAGGGAGCUCCC	CO116943	4.5	-1.0	1	21	126	146	CUUGGACUGAAGGGAGCUCCC	: :::.::..: ::: :::::	GCGAGUUCUUUGCAGCCCAAG	Translation	weakly similar to UniRef100_A7PX79 Cluster: Chromosome chr12 scaffold_36, whole genome shotgun sequence; n=1; Vitis vinifera|Rep: Chromosome chr12 scaffold_36, whole genome shotgun sequence - Vitis vinifera (Grape), partial (28%)	1
CUUGGACUGAAGGGAGCUCCC	TC3655	4.5	-1.0	1	21	1037	1057	CUUGGACUGAAGGGAGCUCCC	:::.:::.: :.: :::::	UCGAGUUCCUUGCGGGCCAAG	Translation	similar to UniRef100_A7QII9 Cluster: Chromosome chr9 scaffold_104, whole genome shotgun sequence; n=1; Vitis vinifera|Rep: Chromosome chr9 scaffold_104, whole genome shotgun sequence - Vitis vinifera (Grape), partial (24%)	1
CUUGGACUGAAGGGAGCUCCC	TC3670	4.5	-1.0	1	21	519	539	CUUGGACUGAAGGGAGCUCCC	:: ::.::::::::::	UCACGCGCCUUUCAGUCCAAC	Cleavage	similar to UniRef100_A7P8R4 Cluster: Chromosome chr3 scaffold_8, whole genome shotgun sequence; n=1; Vitis vinifera|Rep: Chromosome chr3 scaffold_8, whole genome shotgun sequence - Vitis vinifera (Grape), partial (90%)	1
CUUGGACUGAAGGGAGCUCCC	TC1545	4.5	-1.0	1	21	341	361	CUUGGACUGAAGGGAGCUCCC	:::.:::.: :.: :::::	UCGAGUUCCUUGCGGGCCAAG	Translation	similar to UniRef100_A7QII9 Cluster: Chromosome chr9 scaffold_104, whole genome shotgun sequence; n=1; Vitis vinifera|Rep: Chromosome chr9 scaffold_104, whole genome shotgun sequence - Vitis vinifera (Grape), partial (23%)	1
CUUGGACUGAAGGGAGCUCCC	TC5342	4.5	-1.0	1	21	141	161	CUUGGACUGAAGGGAGCUCCC	:: :::::::::::.:	CUCCGCGCCCUUCAGUCCGAA	Cleavage		1
CUUGGACUGAAGGGAGCUCCC	TC4746	4.5	-1.0	1	21	877	897	CUUGGACUGAAGGGAGCUCCC	:::::::.:::. :. :::	CUGAGCUCCUUUCGAUUAAAG	Cleavage	similar to UniRef100_A7QKD6 Cluster: Chromosome chr2 scaffold_112, whole genome shotgun sequence; n=1; Vitis vinifera|Rep: Chromosome chr2 scaffold_112, whole genome shotgun sequence - Vitis vinifera (Grape), complete	2
CUUGGACUGAAGGGAGCUCCC	TC6331	4.5	-1.0	1	21	418	438	CUUGGACUGAAGGGAGCUCCC	: :::::::::.::::	CUGUACCCCCUUCAGUUCAAG	Cleavage		1
CUUGGACUGAAGGGAGCUCCC	CO132618	4.5	-1.0	1	21	511	531	CUUGGACUGAAGGGAGCUCCC	::::::. ::.. ::::::	UUGAGCUCUAUUUGCUCCAAG	Cleavage	similar to UniRef100_A0ELU8 Cluster: Cullin 1-like protein G; n=1; Petunia integrifolia subsp. inflata|Rep: Cullin 1-like, partial (1%)	1
CUUGGACUGAAGGGAGCUCCC	TC3156	4.5	-1.0	1	21	406	426	CUUGGACUGAAGGGAGCUCCC	::: : :.:::..::.::.:	AGGAUCGCUCUUUGGUUCAGG	Cleavage	homologue to UniRef100_A7QSN3 Cluster: Chromosome undetermined scaffold_161, whole genome shotgun sequence; n=1; Vitis vinifera|Rep: Chromosome undetermined scaffold_161, whole genome shotgun sequence - Vitis vinifera (Grape), partial (94%)	1
CUUGGACUGAAGGGAGCUCCC	TC4615	4.5	-1.0	1	21	841	861	CUUGGACUGAAGGGAGCUCCC	::. :::::::::.::.	ACAAGUACCCUUCAGUUCAGA	Cleavage	similar to UniRef100_Q1W7J5 Cluster: At1g04030; n=1; Capsicum annuum|Rep: At1g04030 - Capsicum annuum (Bell pepper), partial (28%)	1
CUUGGACUGAAGGGAGCUCCC	CO122798	4.5	-1.0	1	21	322	342	CUUGGACUGAAGGGAGCUCCC	:: ::::::: ::::::	GCUUGCACCCUUCACUCCAAG	Cleavage	homologue to UniRef100_O64966 Cluster: 3-hydroxy-3-methylglutaryl-coenzyme A reductase 1; n=1; Gossypium hirsutum|Rep: 3-hydroxy-3-methylglutaryl-coenzyme A reductase 1 - Gossypium hirsutum (Upland cotton) (Gossypium mexicanum), partial (34%)	1
CUUGGACUGAAGGGAGCUCCC	CO105057	4.5	-1.0	1	21	363	383	CUUGGACUGAAGGGAGCUCCC	::: : ::.::::::.:: :	CGGAACGCCUUUCAGUUCAUG	Cleavage	homologue to UniRef100_P43288 Cluster: Shaggy-related protein kinase alpha; n=1; Arabidopsis thaliana|Rep: Shaggy-related protein kinase alpha - Arabidopsis thaliana (Mouse-ear cress), partial (29%)	1
CUUGGACUGAAGGGAGCUCCC	TC5773	4.5	-1.0	1	21	200	220	CUUGGACUGAAGGGAGCUCCC	: :::. :::::: ::::::	GCGAGUGCCCUUCCCUCCAAG	Cleavage		1
CUUGGACUGAAGGGAGCUCCC	CO081089	4.5	-1.0	1	21	425	445	CUUGGACUGAAGGGAGCUCCC	: ::::: :.::..:::.: :	GUGAGCUACUUUUGGUCUAUG	Cleavage	similar to UniRef100_Q7Y0Y5 Cluster: Receptor kinase Lecrk; n=1; Gossypium hirsutum|Rep: Receptor kinase Lecrk - Gossypium hirsutum (Upland cotton) (Gossypium mexicanum), partial (42%)	1
CUUGGACUGAAGGGAGCUCCC	CO096076	4.5	-1.0	1	21	97	117	CUUGGACUGAAGGGAGCUCCC	.: :...:::::::::.:	AAUGGGUUUUUUCAGUCCAGG	Cleavage	weakly similar to UniRef100_A7P167 Cluster: Chromosome chr19 scaffold_4, whole genome shotgun sequence; n=1; Vitis vinifera|Rep: Chromosome chr19 scaffold_4, whole genome shotgun sequence - Vitis vinifera (Grape), partial (18%)	1
CUUGGACUGAAGGGAGCUCCC	TC836	5.0	-1.0	1	21	802	822	CUUGGACUGAAGGGAGCUCCC	::::: :: :::.:: .::::	GGGAGAUCACUUUAGCUCAAG	Cleavage	similar to UniRef100_A7QG49 Cluster: Chromosome undetermined scaffold_91, whole genome shotgun sequence; n=1; Vitis vinifera|Rep: Chromosome undetermined scaffold_91, whole genome shotgun sequence - Vitis vinifera (Grape), partial (88%)	1
CUUGGACUGAAGGGAGCUCCC	CO119702	5.0	-1.0	1	21	459	479	CUUGGACUGAAGGGAGCUCCC	: ::::::.::: .:::::	GCGAGCUCUCUUGGGUCCAUU	Cleavage	similar to UniRef100_A7PNQ0 Cluster: Chromosome chr8 scaffold_23, whole genome shotgun sequence; n=1; Vitis vinifera|Rep: Chromosome chr8 scaffold_23, whole genome shotgun sequence - Vitis vinifera (Grape), partial (25%)	1
CUUGGACUGAAGGGAGCUCCC	TC4433	5.0	-1.0	1	21	128	148	CUUGGACUGAAGGGAGCUCCC	::::.::::::. ::. .::	AGGAGUUCCCUUUUGUUAGAG	Cleavage	similar to UniRef100_A7PI52 Cluster: Chromosome chr13 scaffold_17, whole genome shotgun sequence; n=1; Vitis vinifera|Rep: Chromosome chr13 scaffold_17, whole genome shotgun sequence - Vitis vinifera (Grape), partial (46%)	1
CUUGGACUGAAGGGAGCUCCC	CO128688	5.0	-1.0	1	21	73	93	CUUGGACUGAAGGGAGCUCCC	:::: :: .:::::: ::::	GGGAACUGUCUUCAGGCCAAC	Cleavage	similar to UniRef100_A7QIT9 Cluster: Chromosome chr2 scaffold_105, whole genome shotgun sequence; n=1; Vitis vinifera|Rep: Chromosome chr2 scaffold_105, whole genome shotgun sequence - Vitis vinifera (Grape), partial (34%)	1
CUUGGACUGAAGGGAGCUCCC	TC5335	5.0	-1.0	1	21	735	755	CUUGGACUGAAGGGAGCUCCC	:: :.::::.:::.: ::	AAUAGAUUCCUUUAGUUCUAG	Cleavage	similar to UniRef100_A7QYN8 Cluster: Chromosome undetermined scaffold_252, whole genome shotgun sequence; n=1; Vitis vinifera|Rep: Chromosome undetermined scaffold_252, whole genome shotgun sequence - Vitis vinifera (Grape), partial (11%)	1
CUUGGACUGAAGGGAGCUCCC	CO070306	5.0	-1.0	1	21	352	372	CUUGGACUGAAGGGAGCUCCC	::.:.:...::.. ::::::	CGGGGUUUUUUUUGAUCCAAG	Cleavage	similar to UniRef100_A7SLQ1 Cluster: Predicted protein; n=1; Nematostella vectensis|Rep: Predicted protein - Nematostella vectensis (Starlet sea anemone), partial (4%)	1
CUUGGACUGAAGGGAGCUCCC	CO112321	5.0	-1.0	1	21	493	513	CUUGGACUGAAGGGAGCUCCC	::.:::...::..: :::.:	AGGGGCUUUUUUUGGGCCAGG	Cleavage	weakly similar to UniRef100_Q8LF21 Cluster: Dynamin-related protein 1C; n=1; Arabidopsis thaliana|Rep: Dynamin-related protein 1C - Arabidopsis thaliana (Mouse-ear cress), partial (14%)	1
CUUGGACUGAAGGGAGCUCCC	TC2794	5.0	-1.0	1	21	1389	1409	CUUGGACUGAAGGGAGCUCCC	::::: ::::..: :::.	UCGAGCUGCCUUUGGCCCAGC	Cleavage	weakly similar to UniRef100_Q2MJ16 Cluster: Cytochrome P450 monooxygenase CYP71D64; n=1; Medicago truncatula|Rep: Cytochrome P450 monooxygenase CYP71D64 - Medicago truncatula (Barrel medic), partial (75%)	2
CUUGGACUGAAGGGAGCUCCC	CO101196	5.0	-1.0	1	21	295	314	CUUGGACUGAAGGGAGCUCCC	::::::.: ::::::::: :	AGGAGCUUC-UUCAGUCCAUG	Cleavage	similar to UniRef100_A7PXL8 Cluster: Chromosome chr12 scaffold_36, whole genome shotgun sequence; n=1; Vitis vinifera|Rep: Chromosome chr12 scaffold_36, whole genome shotgun sequence - Vitis vinifera (Grape), partial (12%)	1
CUUGGACUGAAGGGAGCUCCC	CO131537	5.0	-1.0	1	21	85	105	CUUGGACUGAAGGGAGCUCCC	:::.: :::::.::: .:::	GGGGGACCCCUUUAGUAUAAG	Cleavage	similar to UniRef100_A7Q6Z6 Cluster: Chromosome chr12 scaffold_57, whole genome shotgun sequence; n=1; Vitis vinifera|Rep: Chromosome chr12 scaffold_57, whole genome shotgun sequence - Vitis vinifera (Grape), partial (4%)	1
CUUGGACUGAAGGGAGCUCCC	CO109786	5.0	-1.0	1	21	85	105	CUUGGACUGAAGGGAGCUCCC	:: : ::::.:::::.:	UCGAACGGCCUUUAGUCCGAA	Cleavage	similar to UniRef100_P15976-2 Cluster: Isoform 2 of P15976 ; n=1; Homo sapiens|Rep: Isoform 2 of P15976 - Homo sapiens (Human), partial (6%)	1
CUUGGACUGAAGGGAGCUCCC	TC3210	5.0	-1.0	1	21	596	616	CUUGGACUGAAGGGAGCUCCC	:::: :::::::: :: ::	UGGAGAUCCCUUCACUCGAAU	Cleavage	similar to UniRef100_UPI000034F022 Cluster: peptidase S41 family protein; n=1; Arabidopsis thaliana|Rep: peptidase S41 family protein - Arabidopsis thaliana, partial (79%)	1
CUUGGACUGAAGGGAGCUCCC	TC779	5.0	-1.0	1	21	1173	1193	CUUGGACUGAAGGGAGCUCCC	::::. :.: ::.::::::	UGGAGUCCUCAUCGGUCCAAA	Translation	weakly similar to UniRef100_A7NZX7 Cluster: Chromosome chr6 scaffold_3, whole genome shotgun sequence; n=1; Vitis vinifera|Rep: Chromosome chr6 scaffold_3, whole genome shotgun sequence - Vitis vinifera (Grape), partial (68%)	1
CUUGGACUGAAGGGAGCUCCC	TC9073	5.0	-1.0	1	21	860	880	CUUGGACUGAAGGGAGCUCCC	:::: :... :::::::::	UGGAGGUUUUAUCAGUCCAAA	Translation	similar to UniRef100_A7PHM0 Cluster: Chromosome chr17 scaffold_16, whole genome shotgun sequence; n=1; Vitis vinifera|Rep: Chromosome chr17 scaffold_16, whole genome shotgun sequence - Vitis vinifera (Grape), partial (74%)	1
CUUGGACUGAAGGGAGCUCCC	TC9504	5.0	-1.0	1	21	1046	1066	CUUGGACUGAAGGGAGCUCCC	.::.:::::::.:.::	GUUGAUUCUCUUCAGUUCGAG	Cleavage	similar to UniRef100_A7Q3A5 Cluster: Chromosome chr12 scaffold_47, whole genome shotgun sequence; n=1; Vitis vinifera|Rep: Chromosome chr12 scaffold_47, whole genome shotgun sequence - Vitis vinifera (Grape), partial (85%)	1
CUUGGACUGAAGGGAGCUCCC	TC4746	5.0	-1.0	1	21	465	485	CUUGGACUGAAGGGAGCUCCC	.:.:::.::.: ::.:::	ACCGGUUCCUUUUAUUCUAAG	Cleavage	similar to UniRef100_A7QKD6 Cluster: Chromosome chr2 scaffold_112, whole genome shotgun sequence; n=1; Vitis vinifera|Rep: Chromosome chr2 scaffold_112, whole genome shotgun sequence - Vitis vinifera (Grape), complete	2
CUUGGACUGAAGGGAGCUCCC	TC6576	5.0	-1.0	1	21	366	386	CUUGGACUGAAGGGAGCUCCC	::..::::::::..::	UCGUCCUUUCUUCAGUCUGAG	Cleavage	similar to UniRef100_A7PMK0 Cluster: Chromosome chr14 scaffold_21, whole genome shotgun sequence; n=1; Vitis vinifera|Rep: Chromosome chr14 scaffold_21, whole genome shotgun sequence - Vitis vinifera (Grape), partial (6%)	1
CUUGGACUGAAGGGAGCUCCC	CO122332	5.0	-1.0	1	21	463	483	CUUGGACUGAAGGGAGCUCCC	::::: :::::..::....	AGGAGCCCCCUUUGGUUUGGC	Cleavage		1
CUUGGACUGAAGGGAGCUCCC	TC7554	5.0	-1.0	1	21	310	330	CUUGGACUGAAGGGAGCUCCC	: :::::..:::::::. :	UGUAGCUCUUUUCAGUCUCAA	Cleavage	similar to UniRef100_Q5I3E2 Cluster: Metallothionein-like; n=1; Gossypium hirsutum|Rep: Metallothionein-like - Gossypium hirsutum (Upland cotton) (Gossypium mexicanum), complete	1
CUUGGACUGAAGGGAGCUCCC	TC6143	5.0	-1.0	1	21	764	784	CUUGGACUGAAGGGAGCUCCC	:::: :.::::.. ::..::	UGGAGAUUCCUUUGAUCUGAG	Cleavage	similar to UniRef100_A7PM93 Cluster: Chromosome chr14 scaffold_21, whole genome shotgun sequence; n=1; Vitis vinifera|Rep: Chromosome chr14 scaffold_21, whole genome shotgun sequence - Vitis vinifera (Grape), partial (82%)	1
CUUGGACUGAAGGGAGCUCCC	TC3288	5.0	-1.0	1	21	506	526	CUUGGACUGAAGGGAGCUCCC	:.:.:.::..::.::::	GACUGUUUCUUUUGGUUCAAG	Cleavage	similar to UniRef100_A7PVH6 Cluster: Chromosome chr9 scaffold_33, whole genome shotgun sequence; n=2; Vitis vinifera|Rep: Chromosome chr9 scaffold_33, whole genome shotgun sequence - Vitis vinifera (Grape), complete	1
CUUGGACUGAAGGGAGCUCCC	TC1314	5.0	-1.0	1	21	1514	1534	CUUGGACUGAAGGGAGCUCCC	: :.:.::.::::: :..::	GCGGGUUCUCUUCAUUUUAAU	Cleavage	weakly similar to UniRef100_Q8S997 Cluster: Glucosyltransferase-12; n=1; Vigna angularis|Rep: Glucosyltransferase-12 - Phaseolus angularis (Adzuki bean) (Vigna angularis), partial (60%)	1
CUUGGACUGAAGGGAGCUCCC	TC6803	5.0	-1.0	1	21	422	442	CUUGGACUGAAGGGAGCUCCC	::.:::.::::: .:::	AACAGUUCCUUUCAGAUCAAA	Cleavage	similar to UniRef100_A7PTZ9 Cluster: Chromosome chr7 scaffold_31, whole genome shotgun sequence; n=1; Vitis vinifera|Rep: Chromosome chr7 scaffold_31, whole genome shotgun sequence - Vitis vinifera (Grape), partial (68%)	1
CUUGGACUGAAGGGAGCUCCC	TC3868	5.0	-1.0	1	21	75	95	CUUGGACUGAAGGGAGCUCCC	::::::.::.: :.:::	ACCAGCUCCUUUUACUUCAAA	Cleavage	similar to UniRef100_A7NW80 Cluster: Chromosome chr5 scaffold_2, whole genome shotgun sequence; n=1; Vitis vinifera|Rep: Chromosome chr5 scaffold_2, whole genome shotgun sequence - Vitis vinifera (Grape), partial (85%)	1
CUUGGACUGAAGGGAGCUCCC	TC504	5.0	-1.0	1	21	127	147	CUUGGACUGAAGGGAGCUCCC	.:::::.:::: :.:::	UAUGGCUCCUUUCAAUUCAAU	Cleavage	similar to UniRef100_A7PXB3 Cluster: Chromosome chr12 scaffold_36, whole genome shotgun sequence; n=1; Vitis vinifera|Rep: Chromosome chr12 scaffold_36, whole genome shotgun sequence - Vitis vinifera (Grape), partial (93%)	1
CUUGGACUGAAGGGAGCUCCC	TC5797	5.0	-1.0	1	21	1028	1048	CUUGGACUGAAGGGAGCUCCC	::: .:...::.: ::::::	UGGAUUUUUUUUUAAUCCAAG	Cleavage	similar to UniRef100_A7Q9B1 Cluster: Chromosome chr19 scaffold_66, whole genome shotgun sequence; n=1; Vitis vinifera|Rep: Chromosome chr19 scaffold_66, whole genome shotgun sequence - Vitis vinifera (Grape), partial (74%)	1
CUUGGACUGAAGGGAGCUCCC	TC9503	5.0	-1.0	1	21	713	733	CUUGGACUGAAGGGAGCUCCC	:.:. ::::.:::::::	UACUGUUUGCUUCGGUCCAAG	Cleavage	similar to UniRef100_A7NSJ6 Cluster: Chromosome chr18 scaffold_1, whole genome shotgun sequence; n=1; Vitis vinifera|Rep: Chromosome chr18 scaffold_1, whole genome shotgun sequence - Vitis vinifera (Grape), partial (47%)	1
CUUGGACUGAAGGGAGCUCCC	TC7418	5.0	-1.0	1	21	1168	1188	CUUGGACUGAAGGGAGCUCCC	: :::.:::.::.:: .::.	GCGAGUUCCUUUUAGGUCAGA	Cleavage	similar to UniRef100_Q9SLV8 Cluster: Sucrose synthase; n=1; Citrus unshiu|Rep: Sucrose synthase - Citrus unshiu (Satsuma orange), partial (46%)	1
CUUGGACUGAAGGGAGCUCCC	CO118609	5.0	-1.0	1	21	506	526	CUUGGACUGAAGGGAGCUCCC	:.:.:.::..::.::::	GACUGUUUCUUUUGGUUCAAG	Cleavage	similar to UniRef100_A7PVH6 Cluster: Chromosome chr9 scaffold_33, whole genome shotgun sequence; n=2; Vitis vinifera|Rep: Chromosome chr9 scaffold_33, whole genome shotgun sequence - Vitis vinifera (Grape), partial (54%)	1
CUUGGACUGAAGGGAGCUCCC	TC7304	5.0	-1.0	1	21	25	45	CUUGGACUGAAGGGAGCUCCC	::::.::::.:::. ::	CUUCGCUCUCUUCGGUCUUAG	Cleavage	homologue to UniRef100_Q1NPB1 Cluster: Prevent-host-death protein; n=1; delta proteobacterium MLMS-1|Rep: Prevent-host-death protein - delta proteobacterium MLMS-1, partial (11%)	1
CUUGGACUGAAGGGAGCUCCC	CO093316	5.0	-1.0	1	21	299	319	CUUGGACUGAAGGGAGCUCCC	::.::::: .:::.:::	AACAGUUCCCUCUAGUUCAAU	Translation	similar to UniRef100_A7PYB1 Cluster: Chromosome chr15 scaffold_37, whole genome shotgun sequence; n=1; Vitis vinifera|Rep: Chromosome chr15 scaffold_37, whole genome shotgun sequence - Vitis vinifera (Grape), partial (52%)	1
CUUGGACUGAAGGGAGCUCCC	CO115726	5.0	-1.0	1	21	587	607	CUUGGACUGAAGGGAGCUCCC	::::.:.:::::: .::	GCUAGCUUCUUUCAGUGUAAA	Cleavage	similar to UniRef100_A7PX23 Cluster: Chromosome chr12 scaffold_36, whole genome shotgun sequence; n=1; Vitis vinifera|Rep: Chromosome chr12 scaffold_36, whole genome shotgun sequence - Vitis vinifera (Grape), partial (62%)	1
CUUGGACUGAAGGGAGCUCCC	CO082641	5.0	-1.0	1	21	113	133	CUUGGACUGAAGGGAGCUCCC	::.: :::: :::::::.:	UGGGGGUCCCCCCAGUCCAGG	Translation	weakly similar to UniRef100_A4Q7N1 Cluster: Hly-III related proteins; n=1; Medicago truncatula|Rep: Hly-III related proteins - Medicago truncatula (Barrel medic), partial (53%)	1
CUUGGACUGAAGGGAGCUCCC	CO079541	5.0	-1.0	1	21	511	531	CUUGGACUGAAGGGAGCUCCC	::.:: :..::..: :::::	AGGGGCCCUUUUUGGGCCAAG	Cleavage	similar to UniRef100_Q95JC9-2 Cluster: Isoform 2 of Q95JC9 ; n=1; Sus scrofa|Rep: Isoform 2 of Q95JC9 - Sus scrofa (Pig), partial (11%)	1
CUUGGACUGAAGGGAGCUCCC	CO092021	5.0	-1.0	1	21	532	552	CUUGGACUGAAGGGAGCUCCC	::::: ::: :.:::::.:	AGGAGCCCCCCCCGGUCCAGG	Translation	weakly similar to UniRef100_Q8LDV3 Cluster: Uncharacterized protein At4g13200, chloroplast precursor; n=1; Arabidopsis thaliana|Rep: Uncharacterized protein At4g13200, chloroplast precursor - Arabidopsis thaliana (Mouse-ear cress), partial (41%)	1
CUUGGACUGAAGGGAGCUCCC	TC1383	5.0	-1.0	1	21	1466	1485	CUUGGACUGAAGGGAGCUCCC	::: .:.::::::: :::::	CGGAAUUUCCUUCAG-CCAAG	Cleavage	similar to UniRef100_Q9AU06 Cluster: NADPH-cytochrome P450 oxydoreductase isoform 3; n=1; Populus trichocarpa x Populus deltoides|Rep: NADPH-cytochrome P450 oxydoreductase isoform 3 - Populus jackii (Balm of Gilead) (Populus trichocarpa x Populusdeltoides), partial (94%)	1
CUUGGACUGAAGGGAGCUCCC	TC1280	5.0	-1.0	1	21	1158	1178	CUUGGACUGAAGGGAGCUCCC	::.:::.: ..:::.:::	UUCAGUUCCUUCUGGUCUAAG	Translation	similar to UniRef100_A7P455 Cluster: Chromosome chr1 scaffold_5, whole genome shotgun sequence; n=1; Vitis vinifera|Rep: Chromosome chr1 scaffold_5, whole genome shotgun sequence - Vitis vinifera (Grape), partial (82%)	1
CUUGGACUGAAGGGAGCUCCC	TC4993	5.0	-1.0	1	21	1967	1987	CUUGGACUGAAGGGAGCUCCC	:::.:.:.::. :::.::	UUGAGUUUCUUUUUGUCUAAC	Cleavage	homologue to UniRef100_A7PGR7 Cluster: Chromosome chr17 scaffold_16, whole genome shotgun sequence; n=1; Vitis vinifera|Rep: Chromosome chr17 scaffold_16, whole genome shotgun sequence - Vitis vinifera (Grape), complete	1
CUUGGACUGAAGGGAGCUCCC	TC1955	5.0	-1.0	1	21	1698	1718	CUUGGACUGAAGGGAGCUCCC	::::::::::: :..::	UCAAGCUCCCUUCAUACUGAG	Cleavage		1
CUUGGACUGAAGGGAGCUCCC	TC7316	5.0	-1.0	1	21	392	412	CUUGGACUGAAGGGAGCUCCC	:.:::.: : ::::::::	AUGGGCUUCAUCCAGUCCAAC	Translation	homologue to UniRef100_A0EJL8 Cluster: GDP-D-mannose-3',5'-epimerase; n=1; Malpighia glabra|Rep: GDP-D-mannose-3',5'-epimerase - Malpighia glabra (Barbados cherry), complete	1
CUUGGACUGAAGGGAGCUCCC	TC622	5.0	-1.0	1	21	267	287	CUUGGACUGAAGGGAGCUCCC	.:.::.::::: :.:.::	CUCGGUUCUCUUCAAUUCGAG	Cleavage	similar to UniRef100_A7Q1F8 Cluster: Chromosome chr7 scaffold_44, whole genome shotgun sequence; n=1; Vitis vinifera|Rep: Chromosome chr7 scaffold_44, whole genome shotgun sequence - Vitis vinifera (Grape), partial (55%)	1
CUUGGACUGAAGGGAGCUCCC	TC2628	5.0	-1.0	1	21	689	709	CUUGGACUGAAGGGAGCUCCC	.:::...:::: :.::::	CCAGGCUUUUUUCAAUUCAAG	Cleavage	similar to UniRef100_A7PC89 Cluster: Chromosome chr2 scaffold_11, whole genome shotgun sequence; n=1; Vitis vinifera|Rep: Chromosome chr2 scaffold_11, whole genome shotgun sequence - Vitis vinifera (Grape), partial (44%)	1
CUUGGACUGAAGGGAGCUCCC	CO095243	5.0	-1.0	1	21	341	361	CUUGGACUGAAGGGAGCUCCC	:::::. :::::: ::.:	CAAAGCUCUAUUCAGUACAGG	Cleavage	similar to UniRef100_A7NSM0 Cluster: Chromosome chr18 scaffold_1, whole genome shotgun sequence; n=2; Vitis vinifera|Rep: Chromosome chr18 scaffold_1, whole genome shotgun sequence - Vitis vinifera (Grape), partial (7%)	1
miR160a
UGCCUGGCUCCCUGAAUGCCA	TC8008	1.0	-1.0	1	21	406	426	UGCCUGGCUCCCUGAAUGCCA	::::: ::::::::::::::	AGGCAUACAGGGAGCCAGGCA	Cleavage	similar to UniRef100_A7NZK3 Cluster: Chromosome chr6 scaffold_3, whole genome shotgun sequence; n=1; Vitis vinifera|Rep: Chromosome chr6 scaffold_3, whole genome shotgun sequence - Vitis vinifera (Grape), partial (44%)	1
UGCCUGGCUCCCUGAAUGCCA	TC4570	1.0	-1.0	1	21	1021	1041	UGCCUGGCUCCCUGAAUGCCA	::::: ::::::::::::::	AGGCAUACAGGGAGCCAGGCA	Cleavage	homologue to UniRef100_A4L9W4 Cluster: Auxin response factor 3; n=1; Gossypium hirsutum|Rep: Auxin response factor 3 - Gossypium hirsutum (Upland cotton) (Gossypium mexicanum), partial (85%)	1
UGCCUGGCUCCCUGAAUGCCA	CO072616	2.5	-1.0	1	21	328	348	UGCCUGGCUCCCUGAAUGCCA	:: : :.::::::::::::	CUGCCUACGGGGAGCCAGGCA	Cleavage	similar to UniRef100_A7PZM8 Cluster: Chromosome chr15 scaffold_40, whole genome shotgun sequence; n=1; Vitis vinifera|Rep: Chromosome chr15 scaffold_40, whole genome shotgun sequence - Vitis vinifera (Grape), partial (33%)	1
UGCCUGGCUCCCUGAAUGCCA	CO072821	3.0	-1.0	1	21	809	829	UGCCUGGCUCCCUGAAUGCCA	:: :::.:::::.:::::	AUGCCUUCGGGGAGUCAGGCU	Cleavage	homologue to UniRef100_Q9FIZ3 Cluster: Receptor-like protein kinase; n=1; Arabidopsis thaliana|Rep: Receptor-like protein kinase, partial (1%)	1
UGCCUGGCUCCCUGAAUGCCA	CO126275	3.0	-1.0	1	21	595	615	UGCCUGGCUCCCUGAAUGCCA	::: ::::::::::.: ::	GCGCACUCAGGGAGCCGGACA	Cleavage	similar to UniRef100_A7P114 Cluster: Chromosome chr19 scaffold_4, whole genome shotgun sequence; n=1; Vitis vinifera|Rep: Chromosome chr19 scaffold_4, whole genome shotgun sequence - Vitis vinifera (Grape), partial (10%)	1
UGCCUGGCUCCCUGAAUGCCA	TC4581	3.5	-1.0	1	21	1423	1443	UGCCUGGCUCCCUGAAUGCCA	:.::.::::: :::::::	AAUCGUUUAGGGAACCAGGCA	Cleavage	similar to UniRef100_A7NZ87 Cluster: Chromosome chr6 scaffold_3, whole genome shotgun sequence; n=1; Vitis vinifera|Rep: Chromosome chr6 scaffold_3, whole genome shotgun sequence - Vitis vinifera (Grape), complete	1
UGCCUGGCUCCCUGAAUGCCA	CO081163	4.0	-1.0	1	21	356	376	UGCCUGGCUCCCUGAAUGCCA	::.:::: :::.:::: :::	GGGUAUUCCGGGGGCCAUGCA	Cleavage	similar to UniRef100_UPI000016294D Cluster: Maf family protein; n=1; Arabidopsis thaliana|Rep: Maf family protein - Arabidopsis thaliana, partial (88%)	1
UGCCUGGCUCCCUGAAUGCCA	CO087728	4.0	-1.0	1	21	35	54	UGCCUGGCUCCCUGAAUGCCA	: ::::: :::::::.:::.	UAGCAUU-AGGGAGCUAGGUU	Cleavage	homologue to UniRef100_A7QJA5 Cluster: Chromosome chr8 scaffold_106, whole genome shotgun sequence; n=1; Vitis vinifera|Rep: Chromosome chr8 scaffold_106, whole genome shotgun sequence - Vitis vinifera (Grape), partial (13%)	1
UGCCUGGCUCCCUGAAUGCCA	TC9219	4.5	-1.0	1	21	363	383	UGCCUGGCUCCCUGAAUGCCA	.::::::::::...::.	AAAUAUUCAGGGAGUUGGGUU	Cleavage	weakly similar to UniRef100_A7P2H8 Cluster: Chromosome chr1 scaffold_5, whole genome shotgun sequence; n=1; Vitis vinifera|Rep: Chromosome chr1 scaffold_5, whole genome shotgun sequence - Vitis vinifera (Grape), partial (24%)	1
UGCCUGGCUCCCUGAAUGCCA	TC9049	4.5	-1.0	1	21	1860	1880	UGCCUGGCUCCCUGAAUGCCA	::::::::::..: :::	UUUGAUUCAGGGAGUUACGCA	Cleavage	similar to UniRef100_UPI000004828B Cluster: glycoside hydrolase family 28 protein / polygalacturonase (pectinase) family protein; n=1; Arabidopsis thaliana|Rep: glycoside hydrolase family 28 protein / polygalacturonase (pectinase) family protein - Arabidopsis thaliana, partial (89%)	1
UGCCUGGCUCCCUGAAUGCCA	CO126205	4.5	-1.0	1	21	767	787	UGCCUGGCUCCCUGAAUGCCA	:.::::::: : ::::::	UAUCGUUCAGGGUGACAGGCA	Cleavage	homologue to UniRef100_Q6T5H7 Cluster: Alpha-expansin 1; n=1; Populus tremula x Populus tremuloides|Rep: Alpha-expansin 1 - Populus tremula x Populus tremuloides, partial (87%)	1
UGCCUGGCUCCCUGAAUGCCA	TC8595	4.5	-1.0	1	21	835	855	UGCCUGGCUCCCUGAAUGCCA	::::::: ::::::. ::	CAGCAUUCAUGGAGCCGUGCU	Cleavage	similar to UniRef100_A7P6L1 Cluster: Chromosome chr9 scaffold_7, whole genome shotgun sequence; n=1; Vitis vinifera|Rep: Chromosome chr9 scaffold_7, whole genome shotgun sequence - Vitis vinifera (Grape), partial (30%)	1
UGCCUGGCUCCCUGAAUGCCA	TC7946	4.5	-1.0	1	21	878	898	UGCCUGGCUCCCUGAAUGCCA	:::: .:: :::::.::::	AGGCAGCUAGAGAGCCGGGCA	Translation	similar to UniRef100_A7PT61 Cluster: Chromosome chr8 scaffold_29, whole genome shotgun sequence; n=1; Vitis vinifera|Rep: Chromosome chr8 scaffold_29, whole genome shotgun sequence - Vitis vinifera (Grape), complete	1
UGCCUGGCUCCCUGAAUGCCA	TC5377	4.5	-1.0	1	21	699	719	UGCCUGGCUCCCUGAAUGCCA	: ::: :..::::::..::.	UUGCAGUUGGGGAGCUGGGUU	Cleavage	similar to UniRef100_A7Q3Z7 Cluster: Chromosome chr13 scaffold_48, whole genome shotgun sequence; n=1; Vitis vinifera|Rep: Chromosome chr13 scaffold_48, whole genome shotgun sequence - Vitis vinifera (Grape), partial (71%)	1
UGCCUGGCUCCCUGAAUGCCA	CO092387	4.5	-1.0	1	21	509	529	UGCCUGGCUCCCUGAAUGCCA	: ::. :::::: : ::::::	UUGCGAUCAGGGUGGCAGGCA	Cleavage	similar to UniRef100_A7R385 Cluster: Chromosome undetermined scaffold_490, whole genome shotgun sequence; n=1; Vitis vinifera|Rep: Chromosome undetermined scaffold_490, whole genome shotgun sequence - Vitis vinifera (Grape), partial (97%)	1
UGCCUGGCUCCCUGAAUGCCA	CO074862	4.5	-1.0	1	21	453	473	UGCCUGGCUCCCUGAAUGCCA	: : ::::::: :::::: :.	UUGGAUUCAGGAAGCCAGCCG	Translation	homologue to UniRef100_A7PXY2 Cluster: Chromosome chr15 scaffold_37, whole genome shotgun sequence; n=1; Vitis vinifera|Rep: Chromosome chr15 scaffold_37, whole genome shotgun sequence - Vitis vinifera (Grape), partial (66%)	1
UGCCUGGCUCCCUGAAUGCCA	CO082747	4.5	-1.0	1	21	495	515	UGCCUGGCUCCCUGAAUGCCA	: : ::::::: :::::: :.	UUGGAUUCAGGAAGCCAGCCG	Translation	similar to UniRef100_A7PXY2 Cluster: Chromosome chr15 scaffold_37, whole genome shotgun sequence; n=1; Vitis vinifera|Rep: Chromosome chr15 scaffold_37, whole genome shotgun sequence - Vitis vinifera (Grape), partial (57%)	1
UGCCUGGCUCCCUGAAUGCCA	CO118627	4.5	-1.0	1	21	478	498	UGCCUGGCUCCCUGAAUGCCA	: : ::::::: :::::: :.	UUGGAUUCAGGAAGCCAGCCG	Translation	similar to UniRef100_A7PXY2 Cluster: Chromosome chr15 scaffold_37, whole genome shotgun sequence; n=1; Vitis vinifera|Rep: Chromosome chr15 scaffold_37, whole genome shotgun sequence - Vitis vinifera (Grape), partial (61%)	1
UGCCUGGCUCCCUGAAUGCCA	TC8748	4.5	-1.0	1	21	1409	1429	UGCCUGGCUCCCUGAAUGCCA	:: ::: ::::.::::.:	UUUCACUCAUGGAGUCAGGUA	Cleavage	similar to UniRef100_A7P6F2 Cluster: Chromosome chr9 scaffold_7, whole genome shotgun sequence; n=1; Vitis vinifera|Rep: Chromosome chr9 scaffold_7, whole genome shotgun sequence - Vitis vinifera (Grape), partial (85%)	1
UGCCUGGCUCCCUGAAUGCCA	CO083876	4.5	-1.0	1	21	514	534	UGCCUGGCUCCCUGAAUGCCA	: :: :::::: ::::::	AUUCUUUAAGGGAGGCAGGCA	Cleavage	similar to UniRef100_A7Q3D7 Cluster: Chromosome chr13 scaffold_48, whole genome shotgun sequence; n=1; Vitis vinifera|Rep: Chromosome chr13 scaffold_48, whole genome shotgun sequence - Vitis vinifera (Grape), partial (36%)	1
UGCCUGGCUCCCUGAAUGCCA	CO076264	4.5	-1.0	1	21	454	474	UGCCUGGCUCCCUGAAUGCCA	: : :::: :::::::::	UCACUUCCAGGCAGCCAGGCA	Translation	weakly similar to UniRef100_A7NYK5 Cluster: Chromosome chr6 scaffold_3, whole genome shotgun sequence; n=1; Vitis vinifera|Rep: Chromosome chr6 scaffold_3, whole genome shotgun sequence - Vitis vinifera (Grape), partial (19%)	1
UGCCUGGCUCCCUGAAUGCCA	TC5850	4.75	-1.0	1	21	1007	1029	UGCCUG--GCUCCCUGAAUGCCA	::::::::::::. :.::::	AAGCAUUCAGGGAGUUUCGGGCA	Cleavage	similar to UniRef100_A7Q4I8 Cluster: Chromosome chr9 scaffold_49, whole genome shotgun sequence; n=1; Vitis vinifera|Rep: Chromosome chr9 scaffold_49, whole genome shotgun sequence - Vitis vinifera (Grape), partial (92%)	1
UGCCUGGCUCCCUGAAUGCCA	CO101934	5.0	-1.0	1	21	317	339	UGCCUGGCUCCCUG--AAUGCCA	::::.:: :::::. :::::::	UGGCGUUUGCAGGGGACCAGGCA	Cleavage	similar to UniRef100_A7QWI5 Cluster: Chromosome chr10 scaffold_204, whole genome shotgun sequence; n=1; Vitis vinifera|Rep: Chromosome chr10 scaffold_204, whole genome shotgun sequence - Vitis vinifera (Grape), partial (46%)	1
UGCCUGGCUCCCUGAAUGCCA	TC2193	5.0	-1.0	1	21	959	981	UGCCUGGCUCCCUG--AAUGCCA	::::.:: :::::. :::::::	UGGCGUUUGCAGGGGACCAGGCA	Cleavage	similar to UniRef100_A7QWI5 Cluster: Chromosome chr10 scaffold_204, whole genome shotgun sequence; n=1; Vitis vinifera|Rep: Chromosome chr10 scaffold_204, whole genome shotgun sequence - Vitis vinifera (Grape), partial (91%)	1
UGCCUGGCUCCCUGAAUGCCA	TC4264	5.0	-1.0	1	21	812	832	UGCCUGGCUCCCUGAAUGCCA	:::.. ::.::: :..:::::	UGGUGAUCGGGGUGUUAGGCA	Cleavage	similar to UniRef100_A7PI77 Cluster: Chromosome chr13 scaffold_17, whole genome shotgun sequence; n=1; Vitis vinifera|Rep: Chromosome chr13 scaffold_17, whole genome shotgun sequence - Vitis vinifera (Grape), partial (82%)	1
UGCCUGGCUCCCUGAAUGCCA	CO108763	5.0	-1.0	1	21	430	450	UGCCUGGCUCCCUGAAUGCCA	::::::: :: ::.:.:::	GGGCAUUCUGGUAGUCGGGCC	Translation		1
UGCCUGGCUCCCUGAAUGCCA	TC2928	5.0	-1.0	1	21	555	576	UGCCUGGCUCCC-UGAAUGCCA	: ::::::: :::::..::::	UAGCAUUCAUGGGAGUUAGGCU	Cleavage	similar to UniRef100_A7Q161 Cluster: Chromosome chr10 scaffold_43, whole genome shotgun sequence; n=1; Vitis vinifera|Rep: Chromosome chr10 scaffold_43, whole genome shotgun sequence - Vitis vinifera (Grape), partial (19%)	1
UGCCUGGCUCCCUGAAUGCCA	CO088718	5.0	-1.0	1	21	344	364	UGCCUGGCUCCCUGAAUGCCA	:: .::..:::.:..::::	GGGGGUUUGGGGGGUUAGGCC	Cleavage	weakly similar to UniRef100_Q94G50 Cluster: Proline-rich protein-2; n=1; Gossypium hirsutum|Rep: Proline-rich protein-2 - Gossypium hirsutum (Upland cotton) (Gossypium mexicanum), partial (29%)	1
UGCCUGGCUCCCUGAAUGCCA	CO090380	5.0	-1.0	1	21	800	820	UGCCUGGCUCCCUGAAUGCCA	: ::::..:::::...::.	AGUCAUUUGGGGAGUUGGGUU	Cleavage	similar to UniRef100_A7PRR7 Cluster: Chromosome chr14 scaffold_27, whole genome shotgun sequence; n=1; Vitis vinifera|Rep: Chromosome chr14 scaffold_27, whole genome shotgun sequence - Vitis vinifera (Grape), partial (75%)	1
UGCCUGGCUCCCUGAAUGCCA	TC7036	5.0	-1.0	1	21	1092	1112	UGCCUGGCUCCCUGAAUGCCA	:::.::::::..::.:	GAAUUUUCGGGGAGCUGGGUA	Cleavage	similar to UniRef100_A7P4R9 Cluster: Chromosome chr4 scaffold_6, whole genome shotgun sequence; n=1; Vitis vinifera|Rep: Chromosome chr4 scaffold_6, whole genome shotgun sequence - Vitis vinifera (Grape), partial (45%)	1
UGCCUGGCUCCCUGAAUGCCA	TC7680	5.0	-1.0	1	21	487	508	UGCCUGGCUCCCUGA-AUGCCA	::..: :.::::::..::::.	AGGUGUAUUAGGGAGUUAGGCG	Cleavage	similar to UniRef100_A7PCL2 Cluster: Chromosome chr17 scaffold_12, whole genome shotgun sequence; n=1; Vitis vinifera|Rep: Chromosome chr17 scaffold_12, whole genome shotgun sequence - Vitis vinifera (Grape), partial (78%)	1
UGCCUGGCUCCCUGAAUGCCA	CO102136	5.0	-1.0	1	21	135	155	UGCCUGGCUCCCUGAAUGCCA	:: :::..:::.:::.: .:	GGGGAUUUGGGGGGCCGGAUA	Cleavage		1
UGCCUGGCUCCCUGAAUGCCA	CO091025	5.0	-1.0	1	21	486	506	UGCCUGGCUCCCUGAAUGCCA	:::::.:::.:::: :.	CCCCAUUCGGGGGGCCAAGUU	Cleavage	similar to UniRef100_Q8IU42 Cluster: Formin homology protein A; n=1; Dictyostelium discoideum|Rep: Formin homology protein A - Dictyostelium discoideum (Slime mold), partial (3%)	1
UGCCUGGCUCCCUGAAUGCCA	CO123803	5.0	-1.0	1	21	56	76	UGCCUGGCUCCCUGAAUGCCA	:::::: :::::: :::	CAAAAUUCAGAGAGCCAAGCA	Translation	similar to UniRef100_A7PTF9 Cluster: Chromosome chr8 scaffold_29, whole genome shotgun sequence; n=1; Vitis vinifera|Rep: Chromosome chr8 scaffold_29, whole genome shotgun sequence - Vitis vinifera (Grape), partial (29%)	1
UGCCUGGCUCCCUGAAUGCCA	CO099379	5.0	-1.0	1	21	507	527	UGCCUGGCUCCCUGAAUGCCA	:::::: :::::: :::	CAAAAUUCAGAGAGCCAAGCA	Translation	similar to UniRef100_A7PTF9 Cluster: Chromosome chr8 scaffold_29, whole genome shotgun sequence; n=1; Vitis vinifera|Rep: Chromosome chr8 scaffold_29, whole genome shotgun sequence - Vitis vinifera (Grape), partial (77%)	1
UGCCUGGCUCCCUGAAUGCCA	TC6638	5.0	-1.0	1	21	408	428	UGCCUGGCUCCCUGAAUGCCA	:::::: :::::: :::	CAAAAUUCAGAGAGCCAAGCA	Translation	similar to UniRef100_A7PTF9 Cluster: Chromosome chr8 scaffold_29, whole genome shotgun sequence; n=1; Vitis vinifera|Rep: Chromosome chr8 scaffold_29, whole genome shotgun sequence - Vitis vinifera (Grape), partial (75%)	1
UGCCUGGCUCCCUGAAUGCCA	CO073778	5.0	-1.0	1	21	339	359	UGCCUGGCUCCCUGAAUGCCA	:.::::::::::.: : :	AUUCGUUCAGGGAGCUAUGGA	Cleavage	similar to UniRef100_A7R4V6 Cluster: Chromosome undetermined scaffold_791, whole genome shotgun sequence; n=1; Vitis vinifera|Rep: Chromosome undetermined scaffold_791, whole genome shotgun sequence - Vitis vinifera (Grape), partial (16%)	1
UGCCUGGCUCCCUGAAUGCCA	TC704	5.0	-1.0	1	21	748	768	UGCCUGGCUCCCUGAAUGCCA	..::::: :::: :::::	CCUUGUUCAGUGAGCAAGGCA	Translation	similar to UniRef100_A7PT43 Cluster: Chromosome chr8 scaffold_29, whole genome shotgun sequence; n=1; Vitis vinifera|Rep: Chromosome chr8 scaffold_29, whole genome shotgun sequence - Vitis vinifera (Grape), partial (67%)	1
UGCCUGGCUCCCUGAAUGCCA	TC4195	5.0	-1.0	1	21	746	766	UGCCUGGCUCCCUGAAUGCCA	..::::: :::: :::::	CCUUGUUCAGUGAGCAAGGCA	Translation	similar to UniRef100_A7PT43 Cluster: Chromosome chr8 scaffold_29, whole genome shotgun sequence; n=1; Vitis vinifera|Rep: Chromosome chr8 scaffold_29, whole genome shotgun sequence - Vitis vinifera (Grape), partial (72%)	1
UGCCUGGCUCCCUGAAUGCCA	TC437	5.0	-1.0	1	21	724	744	UGCCUGGCUCCCUGAAUGCCA	..::::: :::: :::::	CCUUGUUCAGUGAGCAAGGCA	Translation	similar to UniRef100_A7PT43 Cluster: Chromosome chr8 scaffold_29, whole genome shotgun sequence; n=1; Vitis vinifera|Rep: Chromosome chr8 scaffold_29, whole genome shotgun sequence - Vitis vinifera (Grape), partial (68%)	1
UGCCUGGCUCCCUGAAUGCCA	TC4561	5.0	-1.0	1	21	664	684	UGCCUGGCUCCCUGAAUGCCA	..::::: :::: :::::	CCUUGUUCAGUGAGCAAGGCA	Translation	similar to UniRef100_Q08937 Cluster: 29 kDa ribonucleoprotein B, chloroplast precursor; n=3; Nicotiana|Rep: 29 kDa ribonucleoprotein B, chloroplast precursor - Nicotiana sylvestris (Wood tobacco), partial (63%)	1
UGCCUGGCUCCCUGAAUGCCA	TC5109	5.0	-1.0	1	21	1157	1177	UGCCUGGCUCCCUGAAUGCCA	..::::: :::: :::::	CCUUGUUCAGUGAGCAAGGCA	Translation	similar to UniRef100_Q08937 Cluster: 29 kDa ribonucleoprotein B, chloroplast precursor; n=3; Nicotiana|Rep: 29 kDa ribonucleoprotein B, chloroplast precursor - Nicotiana sylvestris (Wood tobacco), partial (56%)	1
UGCCUGGCUCCCUGAAUGCCA	CO071313	5.0	-1.0	1	21	138	158	UGCCUGGCUCCCUGAAUGCCA	: : .:::.::::: ::::.	UUGAGUUCGGGGAGGCAGGUU	Cleavage	similar to UniRef100_A7PS88 Cluster: Chromosome chr14 scaffold_27, whole genome shotgun sequence; n=2; Vitis vinifera|Rep: Chromosome chr14 scaffold_27, whole genome shotgun sequence - Vitis vinifera (Grape), partial (39%)	1
UGCCUGGCUCCCUGAAUGCCA	CO124417	5.0	-1.0	1	21	743	763	UGCCUGGCUCCCUGAAUGCCA	: :: ::.::: ::. :::::	UUGCCUUUAGGAAGUAAGGCA	Translation	similar to UniRef100_A7PV16 Cluster: Chromosome chr4 scaffold_32, whole genome shotgun sequence; n=1; Vitis vinifera|Rep: Chromosome chr4 scaffold_32, whole genome shotgun sequence - Vitis vinifera (Grape), partial (67%)	1
UGCCUGGCUCCCUGAAUGCCA	TC8632	5.0	-1.0	1	21	1224	1244	UGCCUGGCUCCCUGAAUGCCA	: .:::::::::..:: :	CUGGGUUCAGGGAGUUAGUCU	Cleavage	similar to UniRef100_A7P3Y3 Cluster: Chromosome chr1 scaffold_5, whole genome shotgun sequence; n=1; Vitis vinifera|Rep: Chromosome chr1 scaffold_5, whole genome shotgun sequence - Vitis vinifera (Grape), partial (54%)	1
UGCCUGGCUCCCUGAAUGCCA	TC1727	5.0	-1.0	1	21	1137	1157	UGCCUGGCUCCCUGAAUGCCA	::: ::.:: ::::: ::.	CUGCACUCGGGAAGCCAUGCG	Translation	similar to UniRef100_A7PEP6 Cluster: Chromosome chr11 scaffold_13, whole genome shotgun sequence; n=1; Vitis vinifera|Rep: Chromosome chr11 scaffold_13, whole genome shotgun sequence - Vitis vinifera (Grape), partial (60%)	1
miR160b-5p
UGCCUGGCUCCCUGUAUGCCG	TC8008	0.0	-1.0	1	21	406	426	UGCCUGGCUCCCUGUAUGCCG	::::::::::::::::::::	AGGCAUACAGGGAGCCAGGCA	Cleavage	similar to UniRef100_A7NZK3 Cluster: Chromosome chr6 scaffold_3, whole genome shotgun sequence; n=1; Vitis vinifera|Rep: Chromosome chr6 scaffold_3, whole genome shotgun sequence - Vitis vinifera (Grape), partial (44%)	1
UGCCUGGCUCCCUGUAUGCCG	TC4570	0.0	-1.0	1	21	1021	1041	UGCCUGGCUCCCUGUAUGCCG	::::::::::::::::::::	AGGCAUACAGGGAGCCAGGCA	Cleavage	homologue to UniRef100_A4L9W4 Cluster: Auxin response factor 3; n=1; Gossypium hirsutum|Rep: Auxin response factor 3 - Gossypium hirsutum (Upland cotton) (Gossypium mexicanum), partial (85%)	1
UGCCUGGCUCCCUGUAUGCCG	CO072616	1.5	-1.0	1	21	328	348	UGCCUGGCUCCCUGUAUGCCG	: :: :::.::::::::::::	CUGCCUACGGGGAGCCAGGCA	Cleavage	similar to UniRef100_A7PZM8 Cluster: Chromosome chr15 scaffold_40, whole genome shotgun sequence; n=1; Vitis vinifera|Rep: Chromosome chr15 scaffold_40, whole genome shotgun sequence - Vitis vinifera (Grape), partial (33%)	1
UGCCUGGCUCCCUGUAUGCCG	CO101934	4.0	-1.0	1	21	319	339	UGCCUGGCUCCCUGUAUGCCG	:. :.:::::. :::::::	GCGUUUGCAGGGGACCAGGCA	Cleavage	similar to UniRef100_A7QWI5 Cluster: Chromosome chr10 scaffold_204, whole genome shotgun sequence; n=1; Vitis vinifera|Rep: Chromosome chr10 scaffold_204, whole genome shotgun sequence - Vitis vinifera (Grape), partial (46%)	1
UGCCUGGCUCCCUGUAUGCCG	TC2193	4.0	-1.0	1	21	961	981	UGCCUGGCUCCCUGUAUGCCG	:. :.:::::. :::::::	GCGUUUGCAGGGGACCAGGCA	Cleavage	similar to UniRef100_A7QWI5 Cluster: Chromosome chr10 scaffold_204, whole genome shotgun sequence; n=1; Vitis vinifera|Rep: Chromosome chr10 scaffold_204, whole genome shotgun sequence - Vitis vinifera (Grape), partial (91%)	1
UGCCUGGCUCCCUGUAUGCCG	TC101	4.0	-1.0	1	21	767	787	UGCCUGGCUCCCUGUAUGCCG	:.. :::::::: ::::.:	UAGUGAACAGGGAGACAGGUA	Cleavage	homologue to UniRef100_A7R7I3 Cluster: Chromosome undetermined scaffold_1804, whole genome shotgun sequence; n=2; Vitis vinifera|Rep: Chromosome undetermined scaffold_1804, whole genome shotgun sequence - Vitis vinifera (Grape), partial (88%)	1
UGCCUGGCUCCCUGUAUGCCG	CO072821	4.0	-1.0	1	21	809	829	UGCCUGGCUCCCUGUAUGCCG	:: : :.:::::.:::::	AUGCCUUCGGGGAGUCAGGCU	Cleavage	homologue to UniRef100_Q9FIZ3 Cluster: Receptor-like protein kinase; n=1; Arabidopsis thaliana|Rep: Receptor-like protein kinase, partial (1%)	1
UGCCUGGCUCCCUGUAUGCCG	CO126275	4.0	-1.0	1	21	595	615	UGCCUGGCUCCCUGUAUGCCG	::: :::::::::.: ::	GCGCACUCAGGGAGCCGGACA	Cleavage	similar to UniRef100_A7P114 Cluster: Chromosome chr19 scaffold_4, whole genome shotgun sequence; n=1; Vitis vinifera|Rep: Chromosome chr19 scaffold_4, whole genome shotgun sequence - Vitis vinifera (Grape), partial (10%)	1
UGCCUGGCUCCCUGUAUGCCG	CO087066	4.5	-1.0	1	21	554	574	UGCCUGGCUCCCUGUAUGCCG	:::::: .:::: ::: :::	GGGCAUAAGGGGAUCCACGCA	Cleavage		1
UGCCUGGCUCCCUGUAUGCCG	CO101639	4.5	-1.0	1	21	233	253	UGCCUGGCUCCCUGUAUGCCG	::.. ::::::: ..:::::	GGGUGCACAGGGAAUUAGGCA	Cleavage	similar to UniRef100_A7PT03 Cluster: Chromosome chr8 scaffold_29, whole genome shotgun sequence; n=1; Vitis vinifera|Rep: Chromosome chr8 scaffold_29, whole genome shotgun sequence - Vitis vinifera (Grape), partial (39%)	1
UGCCUGGCUCCCUGUAUGCCG	TC7946	4.5	-1.0	1	21	878	898	UGCCUGGCUCCCUGUAUGCCG	:::: .:: :::::.::::	AGGCAGCUAGAGAGCCGGGCA	Translation	similar to UniRef100_A7PT61 Cluster: Chromosome chr8 scaffold_29, whole genome shotgun sequence; n=1; Vitis vinifera|Rep: Chromosome chr8 scaffold_29, whole genome shotgun sequence - Vitis vinifera (Grape), complete	1
UGCCUGGCUCCCUGUAUGCCG	TC3189	4.5	-1.0	1	21	830	850	UGCCUGGCUCCCUGUAUGCCG	: ::. .::::::: .:::.:	CAGCGAGCAGGGAGAUAGGUA	Cleavage	homologue to UniRef100_A7NUV4 Cluster: Chromosome chr18 scaffold_1, whole genome shotgun sequence; n=1; Vitis vinifera|Rep: Chromosome chr18 scaffold_1, whole genome shotgun sequence - Vitis vinifera (Grape), partial (87%)	1
UGCCUGGCUCCCUGUAUGCCG	TC4581	4.5	-1.0	1	21	1423	1443	UGCCUGGCUCCCUGUAUGCCG	:.: .::::: :::::::	AAUCGUUUAGGGAACCAGGCA	Cleavage	similar to UniRef100_A7NZ87 Cluster: Chromosome chr6 scaffold_3, whole genome shotgun sequence; n=1; Vitis vinifera|Rep: Chromosome chr6 scaffold_3, whole genome shotgun sequence - Vitis vinifera (Grape), complete	1
UGCCUGGCUCCCUGUAUGCCG	CO073656	4.5	-1.0	1	21	90	110	UGCCUGGCUCCCUGUAUGCCG	:: ::..:::.:...::.:	AAGCCUAUGGGGGGUUGGGUA	Cleavage		1
UGCCUGGCUCCCUGUAUGCCG	CO076264	4.5	-1.0	1	21	454	474	UGCCUGGCUCCCUGUAUGCCG	: : :::: :::::::::	UCACUUCCAGGCAGCCAGGCA	Translation	weakly similar to UniRef100_A7NYK5 Cluster: Chromosome chr6 scaffold_3, whole genome shotgun sequence; n=1; Vitis vinifera|Rep: Chromosome chr6 scaffold_3, whole genome shotgun sequence - Vitis vinifera (Grape), partial (19%)	1
UGCCUGGCUCCCUGUAUGCCG	CO087728	4.5	-1.0	1	21	35	54	UGCCUGGCUCCCUGUAUGCCG	:::: .:::::::.:::.	UAGCAU-UAGGGAGCUAGGUU	Cleavage	homologue to UniRef100_A7QJA5 Cluster: Chromosome chr8 scaffold_106, whole genome shotgun sequence; n=1; Vitis vinifera|Rep: Chromosome chr8 scaffold_106, whole genome shotgun sequence - Vitis vinifera (Grape), partial (13%)	1
UGCCUGGCUCCCUGUAUGCCG	TC2068	4.5	-1.0	1	21	278	298	UGCCUGGCUCCCUGUAUGCCG	::: : ::::::..::::	UCGCAAAACGGGAGCUGGGCA	Cleavage	similar to UniRef100_A7PTF2 Cluster: Chromosome chr8 scaffold_29, whole genome shotgun sequence; n=1; Vitis vinifera|Rep: Chromosome chr8 scaffold_29, whole genome shotgun sequence - Vitis vinifera (Grape), partial (59%)	1
UGCCUGGCUCCCUGUAUGCCG	CO119991	5.0	-1.0	1	21	620	640	UGCCUGGCUCCCUGUAUGCCG	.::::::::::::::	CCCAGUACAGGGAGCCAGGAG	Cleavage	similar to UniRef100_Q9FY85 Cluster: Branched-chain alpha keto-acid dehydrogenase E1 alpha subunit-like protein; n=2;, partial (46%)	1
UGCCUGGCUCCCUGUAUGCCG	TC6227	5.0	-1.0	1	21	137	157	UGCCUGGCUCCCUGUAUGCCG	.::::::::::::::	CCCAGUACAGGGAGCCAGGAG	Cleavage	similar to UniRef100_A7QSV3 Cluster: Chromosome chr4 scaffold_162, whole genome shotgun sequence; n=1; Vitis vinifera|Rep: Chromosome chr4 scaffold_162, whole genome shotgun sequence - Vitis vinifera (Grape), partial (88%)	1
UGCCUGGCUCCCUGUAUGCCG	TC5290	5.0	-1.0	1	21	1232	1252	UGCCUGGCUCCCUGUAUGCCG	.:::: ..::::: :::: ::	UGGCAAGUAGGGAACCAGACA	Cleavage	similar to UniRef100_A7PDT3 Cluster: Chromosome chr11 scaffold_13, whole genome shotgun sequence; n=1; Vitis vinifera|Rep: Chromosome chr11 scaffold_13, whole genome shotgun sequence - Vitis vinifera (Grape), partial (22%)	1
UGCCUGGCUCCCUGUAUGCCG	TC1892	5.0	-1.0	1	21	1329	1349	UGCCUGGCUCCCUGUAUGCCG	.:::: .:: : .::::::::	UGGCAAGCAAGUGGCCAGGCA	Translation	similar to UniRef100_P12859 Cluster: Glyceraldehyde-3-phosphate dehydrogenase B, chloroplast precursor; n=1; Pisum sativum|Rep: Glyceraldehyde-3-phosphate dehydrogenase B, chloroplast precursor - Pisum sativum (Garden pea), complete	1
UGCCUGGCUCCCUGUAUGCCG	CO081163	5.0	-1.0	1	21	356	376	UGCCUGGCUCCCUGUAUGCCG	::.:: : :::.:::: :::	GGGUAUUCCGGGGGCCAUGCA	Cleavage	similar to UniRef100_UPI000016294D Cluster: Maf family protein; n=1; Arabidopsis thaliana|Rep: Maf family protein - Arabidopsis thaliana, partial (88%)	1
UGCCUGGCUCCCUGUAUGCCG	TC8392	5.0	-1.0	1	21	1091	1111	UGCCUGGCUCCCUGUAUGCCG	::: :::: : :::::::..	GGGCUUACAAGAAGCCAGGUG	Translation	similar to UniRef100_A7PGE3 Cluster: Chromosome chr6 scaffold_15, whole genome shotgun sequence; n=1; Vitis vinifera|Rep: Chromosome chr6 scaffold_15, whole genome shotgun sequence - Vitis vinifera (Grape), partial (40%)	1
UGCCUGGCUCCCUGUAUGCCG	TC4013	5.0	-1.0	1	21	162	182	UGCCUGGCUCCCUGUAUGCCG	: .:::.::::::::: ::	GGUUAUAUAGGGAGCCACACA	Cleavage	similar to UniRef100_O65781 Cluster: UDP-glucose 4-epimerase GEPI48; n=1; Cyamopsis tetragonoloba|Rep: UDP-glucose 4-epimerase GEPI48 - Cyamopsis tetragonoloba (Guar) (Cluster bean), partial (96%)	1
UGCCUGGCUCCCUGUAUGCCG	TC3006	5.0	-1.0	1	21	266	286	UGCCUGGCUCCCUGUAUGCCG	::::..:::.: :.::.:	GUUCAUAUGGGGGGACGGGUA	Cleavage	weakly similar to UniRef100_A7NXF0 Cluster: Chromosome chr5 scaffold_2, whole genome shotgun sequence; n=1; Vitis vinifera|Rep: Chromosome chr5 scaffold_2, whole genome shotgun sequence - Vitis vinifera (Grape), partial (30%)	1
UGCCUGGCUCCCUGUAUGCCG	TC6646	5.0	-1.0	1	21	589	609	UGCCUGGCUCCCUGUAUGCCG	:::.:::: :::.::: :	AUUCAUGCAGGCAGCUAGGAA	Translation	similar to UniRef100_A7QS72 Cluster: Chromosome chr5 scaffold_156, whole genome shotgun sequence; n=1; Vitis vinifera|Rep: Chromosome chr5 scaffold_156, whole genome shotgun sequence - Vitis vinifera (Grape), partial (80%)	1
UGCCUGGCUCCCUGUAUGCCG	CO108479	5.0	-1.0	1	21	110	130	UGCCUGGCUCCCUGUAUGCCG	:: . ::::::.:::.::.	GGGGGAACAGGGGGCCGGGUU	Cleavage		1
UGCCUGGCUCCCUGUAUGCCG	CO101417	5.0	-1.0	1	21	111	131	UGCCUGGCUCCCUGUAUGCCG	:: . ::::::.:::.::.	GGGGGAACAGGGGGCCGGGUU	Cleavage	weakly similar to UniRef100_Q39786 Cluster: Polygalacturonase precursor; n=1; Gossypium hirsutum|Rep: Polygalacturonase precursor - Gossypium hirsutum (Upland cotton) (Gossypium mexicanum), partial (9%)	1
UGCCUGGCUCCCUGUAUGCCG	CO108553	5.0	-1.0	1	21	111	131	UGCCUGGCUCCCUGUAUGCCG	:: . ::::::.:::.::.	GGGGGAACAGGGGGCCGGGUU	Cleavage	similar to UniRef100_Q2GV69 Cluster: Predicted protein; n=1; Chaetomium globosum|Rep: Predicted protein - Chaetomium globosum, partial (3%)	1
UGCCUGGCUCCCUGUAUGCCG	CO098743	5.0	-1.0	1	21	195	215	UGCCUGGCUCCCUGUAUGCCG	::::... ::.:::::: :	AAGCAUGUGCGGGGCCAGGGA	Cleavage	similar to UniRef100_UPI0000162DF4 Cluster: kelch repeat-containing protein; n=1; Arabidopsis thaliana|Rep: kelch repeat-containing protein - Arabidopsis thaliana, partial (33%)	1
UGCCUGGCUCCCUGUAUGCCG	TC6622	5.0	-1.0	1	21	313	333	UGCCUGGCUCCCUGUAUGCCG	:.:::.:: :. .::::::	AUGUAUAUAGUGGCUCAGGCA	Translation	similar to UniRef100_A7NUD5 Cluster: Chromosome chr18 scaffold_1, whole genome shotgun sequence; n=1; Vitis vinifera|Rep: Chromosome chr18 scaffold_1, whole genome shotgun sequence - Vitis vinifera (Grape), partial (96%)	1
UGCCUGGCUCCCUGUAUGCCG	TC655	5.0	-1.0	1	21	1090	1110	UGCCUGGCUCCCUGUAUGCCG	:..::. ::::::. ::::	AUGUGUAUUGGGAGCUUGGCA	Cleavage		1
UGCCUGGCUCCCUGUAUGCCG	CO102113	5.0	-1.0	1	21	416	436	UGCCUGGCUCCCUGUAUGCCG	: ::::::::::: :.:	AUAGACACAGGGAGCCAAGUA	Cleavage	homologue to UniRef100_A7PIS7 Cluster: Chromosome chr13 scaffold_17, whole genome shotgun sequence; n=1; Vitis vinifera|Rep: Chromosome chr13 scaffold_17, whole genome shotgun sequence - Vitis vinifera (Grape), partial (51%)	1
UGCCUGGCUCCCUGUAUGCCG	CO078536	5.0	-1.0	1	21	59	79	UGCCUGGCUCCCUGUAUGCCG	.: ...:::.::.:::::	GCCUAAGUGGGGGGCUAGGCA	Cleavage		1
UGCCUGGCUCCCUGUAUGCCG	CO128444	5.0	-1.0	1	21	420	440	UGCCUGGCUCCCUGUAUGCCG	.: :.::::::: ::::.	UUAUAGAUAGGGAGCAAGGCG	Cleavage	similar to UniRef100_Q42586 Cluster: Uridine 5'-monophosphate synthase (UMP synthase) [Includes: Orotate phosphoribosyltransferase (OPRTase); Orotidine 5'- phosphate decarboxylase (OMPdecase)]; n=1; Arabidopsis thaliana|Rep: Uridine 5'-monophosphate synthase (UMP synthase) [Includes: Orotate phosphoribosyltransferase (OPRTase); Orotidine 5'- phosphate decarboxylase (OMPdecase)] - Arabidopsis thal…	1
UGCCUGGCUCCCUGUAUGCCG	TC328	5.0	-1.0	1	21	487	507	UGCCUGGCUCCCUGUAUGCCG	.: :.::::::: ::::.	UUAUAGAUAGGGAGCAAGGCG	Cleavage	similar to UniRef100_Q42586 Cluster: Uridine 5'-monophosphate synthase (UMP synthase) [Includes: Orotate phosphoribosyltransferase (OPRTase); Orotidine 5'- phosphate decarboxylase (OMPdecase)]; n=1; Arabidopsis thaliana|Rep: Uridine 5'-monophosphate synthase (UMP synthase) [Includes: Orotate phosphoribosyltransferase (OPRTase); Orotidine 5'- phosphate decarboxylase (OMPdecase)] - Arabidopsis thal…	1
UGCCUGGCUCCCUGUAUGCCG	TC6505	5.0	-1.0	1	21	292	312	UGCCUGGCUCCCUGUAUGCCG	: :::: :: ::.::::.:	AUGGAUACUGGCAGUCAGGUA	Translation	homologue to UniRef100_Q6V5L1 Cluster: Cell cycle switch protein CCS52a; n=1; Lupinus luteus|Rep: Cell cycle switch protein CCS52a - Lupinus luteus (European yellow lupin), partial (42%)	1
UGCCUGGCUCCCUGUAUGCCG	CO092619	5.0	-1.0	1	21	211	231	UGCCUGGCUCCCUGUAUGCCG	: :.: .::::::..::::	CUGUACCUAGGGAGUUAGGCU	Cleavage	similar to UniRef100_A5YAI9 Cluster: CBL-interacting protein kinase; n=1; Gossypium hirsutum|Rep: CBL-interacting protein kinase - Gossypium hirsutum (Upland cotton) (Gossypium mexicanum), partial (26%)	1
UGCCUGGCUCCCUGUAUGCCG	CO123678	5.0	-1.0	1	21	307	327	UGCCUGGCUCCCUGUAUGCCG	:: ::::::::.:::.	ACUGAUCAAGGGAGCCGGGCG	Cleavage	similar to UniRef100_A7PJT9 Cluster: Chromosome chr12 scaffold_18, whole genome shotgun sequence; n=1; Vitis vinifera|Rep: Chromosome chr12 scaffold_18, whole genome shotgun sequence - Vitis vinifera (Grape), partial (56%)	1
UGCCUGGCUCCCUGUAUGCCG	TC1145	5.0	-1.0	1	21	238	258	UGCCUGGCUCCCUGUAUGCCG	:: ::::::::.:::.	ACUGAUCAAGGGAGCCGGGCG	Cleavage	similar to UniRef100_A7PJT9 Cluster: Chromosome chr12 scaffold_18, whole genome shotgun sequence; n=1; Vitis vinifera|Rep: Chromosome chr12 scaffold_18, whole genome shotgun sequence - Vitis vinifera (Grape), partial (97%)	1
UGCCUGGCUCCCUGUAUGCCG	TC5875	5.0	-1.0	1	21	228	248	UGCCUGGCUCCCUGUAUGCCG	:: : .:::::.::::..	GAGCCUCGGGGGAGUCAGGUG	Cleavage	similar to UniRef100_A7PC12 Cluster: Chromosome chr2 scaffold_11, whole genome shotgun sequence; n=1; Vitis vinifera|Rep: Chromosome chr2 scaffold_11, whole genome shotgun sequence - Vitis vinifera (Grape), partial (89%)	1
miR164d-5p
UGGAGAAGCAGGGCACGUGCA	CO109521	1.5	-1.0	1	21	690	710	UGGAGAAGCAGGGCACGUGCA	::: :::::::::::::::.	AGCAAGUGCCCUGCUUCUCCG	Cleavage	similar to UniRef100_Q93XA7 Cluster: NAC domain protein NAC1; n=1; Phaseolus vulgaris|Rep: NAC domain protein NAC1 - Phaseolus vulgaris (Kidney bean) (French bean), partial (54%)	1
UGGAGAAGCAGGGCACGUGCA	TC2775	2.0	-1.0	1	21	692	712	UGGAGAAGCAGGGCACGUGCA	:.: ::.::::::::::::	CUCGCUUGUCCUGCUUCUCCA	Cleavage	homologue to UniRef100_A7Q0D4 Cluster: Chromosome chr7 scaffold_42, whole genome shotgun sequence; n=1; Vitis vinifera|Rep: Chromosome chr7 scaffold_42, whole genome shotgun sequence - Vitis vinifera (Grape), partial (92%)	1
UGGAGAAGCAGGGCACGUGCA	TC6347	3.0	-1.0	1	21	786	806	UGGAGAAGCAGGGCACGUGCA	::::: :::::::::::.	CAAACGUGACCUGCUUCUCCG	Cleavage	similar to UniRef100_A7PMY9 Cluster: Chromosome chr14 scaffold_21, whole genome shotgun sequence; n=1; Vitis vinifera|Rep: Chromosome chr14 scaffold_21, whole genome shotgun sequence - Vitis vinifera (Grape), partial (52%)	1
UGGAGAAGCAGGGCACGUGCA	TC2334	3.0	-1.0	1	21	715	735	UGGAGAAGCAGGGCACGUGCA	.::::::::::::: :::	UUAGCGUGCCCUGCUUCACCA	Cleavage	homologue to UniRef100_A7Q0D4 Cluster: Chromosome chr7 scaffold_42, whole genome shotgun sequence; n=1; Vitis vinifera|Rep: Chromosome chr7 scaffold_42, whole genome shotgun sequence - Vitis vinifera (Grape), partial (89%)	1
UGGAGAAGCAGGGCACGUGCA	CO070542	3.0	-1.0	1	21	553	573	UGGAGAAGCAGGGCACGUGCA	: :::.:::::::::.::	UUAAGGUGUCCUGCUUCUUCA	Cleavage	similar to UniRef100_A7NT73 Cluster: Chromosome chr18 scaffold_1, whole genome shotgun sequence; n=1; Vitis vinifera|Rep: Chromosome chr18 scaffold_1, whole genome shotgun sequence - Vitis vinifera (Grape), partial (42%)	1
UGGAGAAGCAGGGCACGUGCA	TC5007	3.0	-1.0	1	21	485	505	UGGAGAAGCAGGGCACGUGCA	::: : :::::.::::.::	CACACUUACCCUGUUUCUUCA	Cleavage	similar to UniRef100_A7PSV8 Cluster: Chromosome chr8 scaffold_29, whole genome shotgun sequence; n=1; Vitis vinifera|Rep: Chromosome chr8 scaffold_29, whole genome shotgun sequence - Vitis vinifera (Grape), partial (55%)	1
UGGAGAAGCAGGGCACGUGCA	CO114114	3.5	-1.0	1	21	465	485	UGGAGAAGCAGGGCACGUGCA	: : ::..:::::::::.:	GACUCUUGUUCUGCUUCUCUA	Cleavage	similar to UniRef100_A7PK61 Cluster: Chromosome chr15 scaffold_19, whole genome shotgun sequence; n=1; Vitis vinifera|Rep: Chromosome chr15 scaffold_19, whole genome shotgun sequence - Vitis vinifera (Grape), partial (36%)	2
UGGAGAAGCAGGGCACGUGCA	CO129678	3.5	-1.0	1	21	380	400	UGGAGAAGCAGGGCACGUGCA	:.:: .:::::::::.::	GCCGCGCCUCCUGCUUCUUCA	Cleavage	similar to UniRef100_A7QXZ7 Cluster: Chromosome undetermined scaffold_235, whole genome shotgun sequence; n=1; Vitis vinifera|Rep: Chromosome undetermined scaffold_235, whole genome shotgun sequence - Vitis vinifera (Grape), partial (12%)	1
UGGAGAAGCAGGGCACGUGCA	CO122304	3.5	-1.0	1	21	566	586	UGGAGAAGCAGGGCACGUGCA	.:: : ::::::::::.:.	GUUACCUUCCCUGCUUCUUCG	Cleavage	similar to UniRef100_A7P3Q9 Cluster: Chromosome chr1 scaffold_5, whole genome shotgun sequence; n=1; Vitis vinifera|Rep: Chromosome chr1 scaffold_5, whole genome shotgun sequence - Vitis vinifera (Grape), partial (55%)	1
UGGAGAAGCAGGGCACGUGCA	CO108738	4.0	-1.0	1	21	214	233	UGGAGAAGCAGGGCACGUGCA	:::::: ::..:::::::::	UGCACG-GCUUUGCUUCUCCU	Cleavage	similar to UniRef100_A7PA48 Cluster: Chromosome chr14 scaffold_9, whole genome shotgun sequence; n=1; Vitis vinifera|Rep: Chromosome chr14 scaffold_9, whole genome shotgun sequence - Vitis vinifera (Grape), partial (43%)	1
UGGAGAAGCAGGGCACGUGCA	CO072510	4.0	-1.0	1	21	38	58	UGGAGAAGCAGGGCACGUGCA	:: :. ::.:::::::.:.::	UGAAUCUGUCCUGCUUUUUCA	Cleavage	similar to UniRef100_Q6EAM9 Cluster: Cryptochrome 2A apoprotein; n=2; Pisum sativum|Rep: Cryptochrome 2A apoprotein - Pisum sativum (Garden pea), partial (25%)	1
UGGAGAAGCAGGGCACGUGCA	CO085243	4.0	-1.0	1	21	590	610	UGGAGAAGCAGGGCACGUGCA	: ::::::..: :.::::..:	UCCACGUGUUCGGUUUCUUUA	Translation	similar to UniRef100_Q84P23 Cluster: 4-coumarate--CoA ligase-like 9; n=1; Arabidopsis thaliana|Rep: 4-coumarate--CoA ligase-like 9 - Arabidopsis thaliana (Mouse-ear cress), partial (27%)	1
UGGAGAAGCAGGGCACGUGCA	CO131206	4.0	-1.0	1	21	717	737	UGGAGAAGCAGGGCACGUGCA	: ::::::..: :.::::..:	UCCACGUGUUCGGUUUCUUUA	Translation	weakly similar to UniRef100_A7PLT1 Cluster: Chromosome chr14 scaffold_21, whole genome shotgun sequence; n=1; Vitis vinifera|Rep: Chromosome chr14 scaffold_21, whole genome shotgun sequence - Vitis vinifera (Grape), partial (22%)	1
UGGAGAAGCAGGGCACGUGCA	TC6639	4.0	-1.0	1	21	1463	1483	UGGAGAAGCAGGGCACGUGCA	: :.:::...::.::.::::	GGGAUGUGUUUUGUUUUUCCA	Cleavage	similar to UniRef100_A7PLS8 Cluster: Chromosome chr14 scaffold_21, whole genome shotgun sequence; n=1; Vitis vinifera|Rep: Chromosome chr14 scaffold_21, whole genome shotgun sequence - Vitis vinifera (Grape), partial (91%)	1
UGGAGAAGCAGGGCACGUGCA	CO116949	4.0	-1.0	1	21	297	317	UGGAGAAGCAGGGCACGUGCA	::.:::.::::. ::::..	ACCAUGUGUCCUGUCUCUCUG	Cleavage	similar to UniRef100_Q153F8 Cluster: Pectin acetylesterase; n=1; Eucalyptus globulus subsp. globulus|Rep: Pectin acetylesterase - Eucalyptus globulus subsp. globulus (Tasmanian blue gum), partial (41%)	1
UGGAGAAGCAGGGCACGUGCA	TC2742	4.0	-1.0	1	21	558	578	UGGAGAAGCAGGGCACGUGCA	.:::::..::: :::::..	CCUACGUGUUCUGGUUCUCUG	Cleavage	similar to UniRef100_Q9SI52 Cluster: Expressed protein; n=1; Arabidopsis thaliana|Rep: Expressed protein - Arabidopsis thaliana (Mouse-ear cress), partial (38%)	1
UGGAGAAGCAGGGCACGUGCA	CO107257	4.0	-1.0	1	21	405	425	UGGAGAAGCAGGGCACGUGCA	:.:: .::::.:::::.:	UUGAUGUUUCCUGUUUCUCUA	Cleavage	similar to UniRef100_Q2V997 Cluster: Adenine phosphoribosyltransferase-like; n=1; Solanum tuberosum|Rep: Adenine phosphoribosyltransferase-like - Solanum tuberosum (Potato), partial (37%)	1
UGGAGAAGCAGGGCACGUGCA	CO071574	4.0	-1.0	1	21	562	582	UGGAGAAGCAGGGCACGUGCA	: ::.:: .:.::.::.::.:	UUCAUGUUUCUUGUUUUUCUA	Cleavage	similar to UniRef100_Q57NF3 Cluster: TypeIII-secreted protein effector: invasion-associated protein; n=2; Salmonella|Rep: TypeIII-secreted protein effector: invasion-associated protein - Salmonella choleraesuis, partial (6%)	1
UGGAGAAGCAGGGCACGUGCA	CO113376	4.0	-1.0	1	21	96	116	UGGAGAAGCAGGGCACGUGCA	:: :::::.:::: ::..:	CACAAGUGCCUUGCUACUUUA	Cleavage	weakly similar to UniRef100_A7QDC5 Cluster: Chromosome chr10 scaffold_81, whole genome shotgun sequence; n=1; Vitis vinifera|Rep: Chromosome chr10 scaffold_81, whole genome shotgun sequence - Vitis vinifera (Grape), partial (55%)	1
UGGAGAAGCAGGGCACGUGCA	CO124300	4.0	-1.0	1	21	516	536	UGGAGAAGCAGGGCACGUGCA	::.:: :::: .::::.::	AUCAUGUACCCUCUUUCUUCA	Cleavage	similar to UniRef100_A7P4U3 Cluster: Chromosome chr4 scaffold_6, whole genome shotgun sequence; n=1; Vitis vinifera|Rep: Chromosome chr4 scaffold_6, whole genome shotgun sequence - Vitis vinifera (Grape), partial (19%)	1
UGGAGAAGCAGGGCACGUGCA	TC7638	4.0	-1.0	1	21	132	152	UGGAGAAGCAGGGCACGUGCA	:: :::::.:::: ::..:	CACAAGUGCCUUGCUACUUUA	Cleavage	weakly similar to UniRef100_A7Q4A9 Cluster: Chromosome chr9 scaffold_49, whole genome shotgun sequence; n=1; Vitis vinifera|Rep: Chromosome chr9 scaffold_49, whole genome shotgun sequence - Vitis vinifera (Grape), partial (58%)	1
UGGAGAAGCAGGGCACGUGCA	TC1991	4.0	-1.0	1	21	132	152	UGGAGAAGCAGGGCACGUGCA	:: :::::.:::: ::..:	CACAAGUGCCUUGCUACUUUA	Cleavage	weakly similar to UniRef100_A7QDC5 Cluster: Chromosome chr10 scaffold_81, whole genome shotgun sequence; n=1; Vitis vinifera|Rep: Chromosome chr10 scaffold_81, whole genome shotgun sequence - Vitis vinifera (Grape), partial (47%)	1
UGGAGAAGCAGGGCACGUGCA	CO089673	4.0	-1.0	1	21	19	39	UGGAGAAGCAGGGCACGUGCA	.:::: .::: :::.::::	CCUACGUUUCCUUCUUUUCCA	Cleavage	homologue to UniRef100_A7PRS4 Cluster: Chromosome chr14 scaffold_27, whole genome shotgun sequence; n=1; Vitis vinifera|Rep: Chromosome chr14 scaffold_27, whole genome shotgun sequence - Vitis vinifera (Grape), partial (33%)	1
UGGAGAAGCAGGGCACGUGCA	TC9312	4.0	-1.0	1	21	73	93	UGGAGAAGCAGGGCACGUGCA	:.: :::.::::::.::.	ACCGCAUGCUCUGCUUUUCUU	Cleavage	similar to UniRef100_Q5CCQ1 Cluster: Beta-galactosidase; n=1; Pyrus pyrifolia|Rep: Beta-galactosidase - Pyrus pyrifolia (Japanese pear) (Pyrus serotina), partial (52%)	1
UGGAGAAGCAGGGCACGUGCA	TC65	4.0	-1.0	1	21	141	161	UGGAGAAGCAGGGCACGUGCA	:: :::::.:::: ::..:	CACAAGUGCCUUGCUACUUUA	Cleavage	weakly similar to UniRef100_A7QDC5 Cluster: Chromosome chr10 scaffold_81, whole genome shotgun sequence; n=1; Vitis vinifera|Rep: Chromosome chr10 scaffold_81, whole genome shotgun sequence - Vitis vinifera (Grape), partial (55%)	1
UGGAGAAGCAGGGCACGUGCA	TC5231	4.0	-1.0	1	21	87	107	UGGAGAAGCAGGGCACGUGCA	:: :::::.:::: ::..:	CACAAGUGCCUUGCUACUUUA	Cleavage	weakly similar to UniRef100_A7QDC5 Cluster: Chromosome chr10 scaffold_81, whole genome shotgun sequence; n=1; Vitis vinifera|Rep: Chromosome chr10 scaffold_81, whole genome shotgun sequence - Vitis vinifera (Grape), partial (47%)	1
UGGAGAAGCAGGGCACGUGCA	CO084443	4.0	-1.0	1	21	489	509	UGGAGAAGCAGGGCACGUGCA	::: : ::::::::.::.	AUCACUUUCCCUGCUUUUCUU	Cleavage		1
UGGAGAAGCAGGGCACGUGCA	CO124328	4.0	-1.0	1	21	244	264	UGGAGAAGCAGGGCACGUGCA	: .:: : ::::::::::: :	UAUACUUUCCCUGCUUCUCAA	Cleavage	similar to UniRef100_A7NUJ3 Cluster: Chromosome chr18 scaffold_1, whole genome shotgun sequence; n=1; Vitis vinifera|Rep: Chromosome chr18 scaffold_1, whole genome shotgun sequence - Vitis vinifera (Grape), partial (26%)	1
UGGAGAAGCAGGGCACGUGCA	CO070779	4.0	-1.0	1	21	256	276	UGGAGAAGCAGGGCACGUGCA	::: ::.:: ::::::::	ACCACAGGCUCUCCUUCUCCA	Cleavage	similar to UniRef100_Q2HU31 Cluster: Glycoside hydrolase, family 18; n=1; Medicago truncatula|Rep: Glycoside hydrolase, family 18 - Medicago truncatula (Barrel medic), partial (57%)	1
UGGAGAAGCAGGGCACGUGCA	CO132600	4.0	-1.0	1	21	630	650	UGGAGAAGCAGGGCACGUGCA	:.:: .:.:::::::.::	AUCGCGGCUCUUGCUUCUUCA	Cleavage	similar to UniRef100_A7P9T6 Cluster: Chromosome chr14 scaffold_9, whole genome shotgun sequence; n=2; Vitis vinifera|Rep: Chromosome chr14 scaffold_9, whole genome shotgun sequence - Vitis vinifera (Grape), partial (18%)	1
UGGAGAAGCAGGGCACGUGCA	TC7399	4.0	-1.0	1	21	714	734	UGGAGAAGCAGGGCACGUGCA	:.: ::::::::::.::	GAAAUGAACCCUGCUUCUUCA	Cleavage	similar to UniRef100_A7PWH1 Cluster: Chromosome chr8 scaffold_34, whole genome shotgun sequence; n=1; Vitis vinifera|Rep: Chromosome chr8 scaffold_34, whole genome shotgun sequence - Vitis vinifera (Grape), partial (36%)	1
UGGAGAAGCAGGGCACGUGCA	TC8940	4.0	-1.0	1	21	1134	1154	UGGAGAAGCAGGGCACGUGCA	: ::.: :.::::::.:.::	UCCAUGAUCUCUGCUUUUUCA	Cleavage		1
UGGAGAAGCAGGGCACGUGCA	TC4871	4.0	-1.0	1	21	225	245	UGGAGAAGCAGGGCACGUGCA	:.: ::::::::::.::	GAAAUGAACCCUGCUUCUUCA	Cleavage	similar to UniRef100_Q5K4L4 Cluster: Villin 2; n=1; Nicotiana tabacum|Rep: Villin 2 - Nicotiana tabacum (Common tobacco), partial (49%)	1
UGGAGAAGCAGGGCACGUGCA	TC8505	4.5	-1.0	1	21	498	518	UGGAGAAGCAGGGCACGUGCA	: ::.:::: :::::::::	UACAUGUGCGCUGCUUCUCGG	Cleavage	similar to UniRef100_A7P5Q4 Cluster: Chromosome chr4 scaffold_6, whole genome shotgun sequence; n=1; Vitis vinifera|Rep: Chromosome chr4 scaffold_6, whole genome shotgun sequence - Vitis vinifera (Grape), partial (55%)	1
UGGAGAAGCAGGGCACGUGCA	TC7148	4.5	-1.0	1	21	20	40	UGGAGAAGCAGGGCACGUGCA	:::::: :..::::::::.	UGCACGCCCUUUGCUUCUCUC	Cleavage	similar to UniRef100_A7P0J9 Cluster: Chromosome chr19 scaffold_4, whole genome shotgun sequence; n=1; Vitis vinifera|Rep: Chromosome chr19 scaffold_4, whole genome shotgun sequence - Vitis vinifera (Grape), partial (70%)	1
UGGAGAAGCAGGGCACGUGCA	CO129141	4.5	-1.0	1	21	745	765	UGGAGAAGCAGGGCACGUGCA	::. . ::::::::::.::..	UGUUUAUGCCCUGCUUUUCUG	Cleavage	similar to UniRef100_A7NZB2 Cluster: Chromosome chr6 scaffold_3, whole genome shotgun sequence; n=1; Vitis vinifera|Rep: Chromosome chr6 scaffold_3, whole genome shotgun sequence - Vitis vinifera (Grape), partial (16%)	1
UGGAGAAGCAGGGCACGUGCA	CO111545	4.5	-1.0	1	21	334	354	UGGAGAAGCAGGGCACGUGCA	::::: ::..:::: ::.:.	AGCACGGGCUUUGCUGCUUCG	Cleavage	weakly similar to UniRef100_O04807 Cluster: Omega-3 fatty acid desaturase; n=1; Perilla frutescens|Rep: Omega-3 fatty acid desaturase - Perilla frutescens (Beefsteak plant) (Chinese basil), partial (25%)	1
UGGAGAAGCAGGGCACGUGCA	CO112382	4.5	-1.0	1	21	389	409	UGGAGAAGCAGGGCACGUGCA	:::.:: :::::: :.::..	AGCAUGUCCCCUGCAUUUCUG	Cleavage	homologue to UniRef100_A7PDA7 Cluster: Chromosome chr17 scaffold_12, whole genome shotgun sequence; n=1; Vitis vinifera|Rep: Chromosome chr17 scaffold_12, whole genome shotgun sequence - Vitis vinifera (Grape), partial (35%)	1
UGGAGAAGCAGGGCACGUGCA	CO108121	4.5	-1.0	1	21	220	240	UGGAGAAGCAGGGCACGUGCA	.:::..:::::::::..	AAGCUGUGUUCUGCUUCUCUG	Cleavage	similar to UniRef100_A9S4L3 Cluster: Predicted protein; n=1; Physcomitrella patens subsp. patens|Rep: Predicted protein - Physcomitrella patens subsp. patens, partial (39%)	1
UGGAGAAGCAGGGCACGUGCA	TC8910	4.5	-1.0	1	21	14	34	UGGAGAAGCAGGGCACGUGCA	:.:: :: :.:::::.:.::	AGUACAUGGCUUGCUUUUUCA	Cleavage	similar to UniRef100_Q6VAG1 Cluster: Tubulin alpha-1 chain; n=1; Gossypium hirsutum|Rep: Tubulin alpha-1 chain - Gossypium hirsutum (Upland cotton) (Gossypium mexicanum), partial (31%)	1
UGGAGAAGCAGGGCACGUGCA	TC91	4.5	-1.0	1	21	220	240	UGGAGAAGCAGGGCACGUGCA	:: ::::.:::.:::::	GUCAAGUGCUCUGUUUCUCAG	Cleavage	homologue to UniRef100_A7PWD3 Cluster: Chromosome chr8 scaffold_34, whole genome shotgun sequence; n=1; Vitis vinifera|Rep: Chromosome chr8 scaffold_34, whole genome shotgun sequence - Vitis vinifera (Grape), partial (38%)	1
UGGAGAAGCAGGGCACGUGCA	TC2618	4.5	-1.0	1	21	165	185	UGGAGAAGCAGGGCACGUGCA	.:::..:::::::::..	AAGCUGUGUUCUGCUUCUCUG	Cleavage		1
UGGAGAAGCAGGGCACGUGCA	TC75	4.5	-1.0	1	21	189	209	UGGAGAAGCAGGGCACGUGCA	:: ::: .:.:::::::::.	UGAACGAUUCUUGCUUCUCCG	Cleavage	similar to UniRef100_A7PF15 Cluster: Chromosome chr11 scaffold_13, whole genome shotgun sequence; n=1; Vitis vinifera|Rep: Chromosome chr11 scaffold_13, whole genome shotgun sequence - Vitis vinifera (Grape), partial (71%)	1
UGGAGAAGCAGGGCACGUGCA	TC2907	4.5	-1.0	1	21	1348	1368	UGGAGAAGCAGGGCACGUGCA	:::: :::: :::: .::::	CGCACCUGCCAUGCUGUUCCA	Translation	similar to UniRef100_A5JPK7 Cluster: Monodehydroascorbate reductase; n=1; Vitis vinifera|Rep: Monodehydroascorbate reductase - Vitis vinifera (Grape), complete	1
UGGAGAAGCAGGGCACGUGCA	TC1967	4.5	-1.0	1	21	400	420	UGGAGAAGCAGGGCACGUGCA	.:.:::::: ::::::. :	GCUAUGUGCCCGGCUUCUUAA	Translation	similar to UniRef100_A7PWA8 Cluster: Chromosome chr8 scaffold_34, whole genome shotgun sequence; n=1; Vitis vinifera|Rep: Chromosome chr8 scaffold_34, whole genome shotgun sequence - Vitis vinifera (Grape), partial (15%)	1
UGGAGAAGCAGGGCACGUGCA	CO070621	4.5	-1.0	1	21	209	229	UGGAGAAGCAGGGCACGUGCA	::: : : :::::::.:.::	GGCAAGGGACCUGCUUUUUCA	Cleavage	similar to UniRef100_A7PJV7 Cluster: Chromosome chr12 scaffold_18, whole genome shotgun sequence; n=1; Vitis vinifera|Rep: Chromosome chr12 scaffold_18, whole genome shotgun sequence - Vitis vinifera (Grape), partial (44%)	1
UGGAGAAGCAGGGCACGUGCA	CO085880	4.5	-1.0	1	21	321	341	UGGAGAAGCAGGGCACGUGCA	:: ::::.::.::::.:	AAAACUUGCCUUGUUUCUUCU	Cleavage	similar to UniRef100_A7NT77 Cluster: Chromosome chr18 scaffold_1, whole genome shotgun sequence; n=1; Vitis vinifera|Rep: Chromosome chr18 scaffold_1, whole genome shotgun sequence - Vitis vinifera (Grape), partial (13%)	1
UGGAGAAGCAGGGCACGUGCA	TC459	4.5	-1.0	1	21	1281	1301	UGGAGAAGCAGGGCACGUGCA	: ::.:::.: ::.:::: ::	UUCAUGUGUCAUGUUUCUGCA	Translation	similar to UniRef100_A7P3E3 Cluster: Chromosome chr1 scaffold_5, whole genome shotgun sequence; n=1; Vitis vinifera|Rep: Chromosome chr1 scaffold_5, whole genome shotgun sequence - Vitis vinifera (Grape), partial (76%)	1
UGGAGAAGCAGGGCACGUGCA	CO093930	4.5	-1.0	1	21	359	379	UGGAGAAGCAGGGCACGUGCA	:::: :.:.::.::.:.::	AGCACUGGUCUUGUUUUUUCA	Cleavage	similar to UniRef100_A0C8H2 Cluster: Chromosome undetermined scaffold_158 whole genome shotgun sequence; n=1; Paramecium, partial (1%)	1
UGGAGAAGCAGGGCACGUGCA	TC2385	4.5	-1.0	1	21	183	203	UGGAGAAGCAGGGCACGUGCA	:: ::: .:.:::::::::.	UGAACGAUUCUUGCUUCUCCG	Cleavage	similar to UniRef100_A7PF15 Cluster: Chromosome chr11 scaffold_13, whole genome shotgun sequence; n=1; Vitis vinifera|Rep: Chromosome chr11 scaffold_13, whole genome shotgun sequence - Vitis vinifera (Grape), partial (86%)	1
UGGAGAAGCAGGGCACGUGCA	CO126928	4.5	-1.0	1	21	658	678	UGGAGAAGCAGGGCACGUGCA	.:::: .::: :::::::	CCUACGUUUCCUUCUUCUCCU	Cleavage	similar to UniRef100_Q51502 Cluster: Large component of pyocin AP41; n=1; Pseudomonas aeruginosa|Rep: Large component of pyocin, partial (1%)	2
UGGAGAAGCAGGGCACGUGCA	CO118445	4.5	-1.0	1	21	585	605	UGGAGAAGCAGGGCACGUGCA	: ::. ::::::: :::: ::	UUCAUUUGCCCUGAUUCUACA	Cleavage	similar to UniRef100_Q1ENV7 Cluster: Protein kinase family protein; n=1; Musa acuminata|Rep: Protein kinase family protein - Musa acuminata (Banana), partial (50%)	1
UGGAGAAGCAGGGCACGUGCA	TC4139	4.5	-1.0	1	21	417	437	UGGAGAAGCAGGGCACGUGCA	::.: :..::::::::..	CUCAUGGGUUCUGCUUCUUUU	Cleavage	homologue to UniRef100_Q6T284 Cluster: Predicted protein; n=1; Populus tremula x Populus alba|Rep: Predicted protein - Populus tremula x Populus alba, partial (37%)	1
UGGAGAAGCAGGGCACGUGCA	TC1854	4.5	-1.0	1	21	816	836	UGGAGAAGCAGGGCACGUGCA	.: ::::::::::: ::.	UUAGCUUGCCCUGCUUCACCG	Cleavage	homologue to UniRef100_Q8VZC0 Cluster: DTDP-glucose 4-6-dehydratase-like protein; n=1; Arabidopsis thaliana|Rep: DTDP-glucose 4-6-dehydratase-like protein - Arabidopsis thaliana (Mouse-ear cress), partial (48%)	1
UGGAGAAGCAGGGCACGUGCA	TC6319	4.5	-1.0	1	21	125	145	UGGAGAAGCAGGGCACGUGCA	.:.: :.:.:::::::.:	CAUAUGGGUCUUGCUUCUUCC	Cleavage	weakly similar to UniRef100_A7QKX5 Cluster: Chromosome chr8 scaffold_115, whole genome shotgun sequence; n=1; Vitis vinifera|Rep: Chromosome chr8 scaffold_115, whole genome shotgun sequence - Vitis vinifera (Grape), partial (57%)	1
UGGAGAAGCAGGGCACGUGCA	CO071687	4.5	-1.0	1	21	8	28	UGGAGAAGCAGGGCACGUGCA	..: :::..:::::.:.:.	GAUGCUUGCUUUGCUUUUUCG	Cleavage	similar to UniRef100_A7Q9G8 Cluster: Chromosome chr19 scaffold_66, whole genome shotgun sequence; n=1; Vitis vinifera|Rep: Chromosome chr19 scaffold_66, whole genome shotgun sequence - Vitis vinifera (Grape), partial (16%)	1
UGGAGAAGCAGGGCACGUGCA	TC5302	4.5	-1.0	1	21	554	574	UGGAGAAGCAGGGCACGUGCA	...:: :::::.:: ::::	CUUGUGUACCCUGUUUGUCCA	Cleavage		1
UGGAGAAGCAGGGCACGUGCA	CO099687	4.5	-1.0	1	21	391	411	UGGAGAAGCAGGGCACGUGCA	:. : : :.::::::::.::	CGUUCUUUCUCUGCUUCUUCA	Cleavage	similar to UniRef100_A7QYR7 Cluster: Chromosome chr5 scaffold_253, whole genome shotgun sequence; n=1; Vitis vinifera|Rep: Chromosome chr5 scaffold_253, whole genome shotgun sequence - Vitis vinifera (Grape), partial (21%)	1
UGGAGAAGCAGGGCACGUGCA	TC9068	4.5	-1.0	1	21	1233	1253	UGGAGAAGCAGGGCACGUGCA	: .:: :::::: .::.::.:	UUUACAUGCCCUAUUUUUCUA	Cleavage	similar to UniRef100_A7PHP0 Cluster: Chromosome chr17 scaffold_16, whole genome shotgun sequence; n=1; Vitis vinifera|Rep: Chromosome chr17 scaffold_16, whole genome shotgun sequence - Vitis vinifera (Grape), partial (64%)	1
UGGAGAAGCAGGGCACGUGCA	TC195	4.5	-1.0	1	21	1380	1400	UGGAGAAGCAGGGCACGUGCA	: ::::: .:::::::: ::	UUCACGUUAUCUGCUUCUGCA	Cleavage	similar to UniRef100_A7NVA7 Cluster: Chromosome chr18 scaffold_1, whole genome shotgun sequence; n=1; Vitis vinifera|Rep: Chromosome chr18 scaffold_1, whole genome shotgun sequence - Vitis vinifera (Grape), partial (90%)	1
UGGAGAAGCAGGGCACGUGCA	TC3334	5.0	-1.0	1	21	1405	1425	UGGAGAAGCAGGGCACGUGCA	::::.:::.::::: :.:..	UGCAUGUGUCCUGCCUUUUUU	Cleavage	weakly similar to UniRef100_Q9SDW3 Cluster: Pectate lyase 2; n=1; Musa acuminata|Rep: Pectate lyase 2 - Musa acuminata (Banana), partial (59%)	1
UGGAGAAGCAGGGCACGUGCA	TC7821	5.0	-1.0	1	21	927	947	UGGAGAAGCAGGGCACGUGCA	::: : ::::::::::::.	UGCCCUUGCCCUGCUUCUUAC	Cleavage	similar to UniRef100_A7QXZ9 Cluster: Chromosome undetermined scaffold_235, whole genome shotgun sequence; n=1; Vitis vinifera|Rep: Chromosome undetermined scaffold_235, whole genome shotgun sequence - Vitis vinifera (Grape), partial (84%)	1
UGGAGAAGCAGGGCACGUGCA	CO092850	5.0	-1.0	1	21	14	34	UGGAGAAGCAGGGCACGUGCA	:::..:: ...:: :::::::	UGCGUGUUUUUUGGUUCUCCA	Cleavage	similar to UniRef100_A7P4U1 Cluster: Chromosome chr4 scaffold_6, whole genome shotgun sequence; n=1; Vitis vinifera|Rep: Chromosome chr4 scaffold_6, whole genome shotgun sequence - Vitis vinifera (Grape), partial (21%)	1
UGGAGAAGCAGGGCACGUGCA	CO086759	5.0	-1.0	1	21	468	488	UGGAGAAGCAGGGCACGUGCA	::::: :::::: .:: :.::	UGCACUUGCCCUAUUUAUUCA	Cleavage	similar to UniRef100_A7P843 Cluster: ER lumen protein retaining receptor; n=1; Vitis vinifera|Rep: ER lumen protein retaining receptor - Vitis vinifera (Grape), partial (83%)	1
UGGAGAAGCAGGGCACGUGCA	CO127016	5.0	-1.0	1	21	500	520	UGGAGAAGCAGGGCACGUGCA	::::: :::::: ::.::.:	UGCACUUGCCCUUAUUUUCUA	Cleavage	similar to UniRef100_A7Q371 Cluster: Chromosome chr12 scaffold_47, whole genome shotgun sequence; n=1; Vitis vinifera|Rep: Chromosome chr12 scaffold_47, whole genome shotgun sequence - Vitis vinifera (Grape), partial (49%)	1
UGGAGAAGCAGGGCACGUGCA	TC367	5.0	-1.0	1	21	838	858	UGGAGAAGCAGGGCACGUGCA	::::: ::::. : ::::.::	UGCACUUGCCUGGGUUCUUCA	Translation	similar to UniRef100_A7Q5Z4 Cluster: Chromosome chr14 scaffold_54, whole genome shotgun sequence; n=1; Vitis vinifera|Rep: Chromosome chr14 scaffold_54, whole genome shotgun sequence - Vitis vinifera (Grape), partial (85%)	1
UGGAGAAGCAGGGCACGUGCA	TC8705	5.0	-1.0	1	21	808	828	UGGAGAAGCAGGGCACGUGCA	::::: ::::. : ::::.::	UGCACUUGCCUGGGUUCUUCA	Translation	similar to UniRef100_A7Q5Z4 Cluster: Chromosome chr14 scaffold_54, whole genome shotgun sequence; n=1; Vitis vinifera|Rep: Chromosome chr14 scaffold_54, whole genome shotgun sequence - Vitis vinifera (Grape), partial (88%)	1
UGGAGAAGCAGGGCACGUGCA	CO102867	5.0	-1.0	1	21	252	272	UGGAGAAGCAGGGCACGUGCA	:::.:::...: : ::::::	AGCAUGUGUUUUACAUCUCCA	Cleavage	similar to UniRef100_A7NZ97 Cluster: Chromosome chr6 scaffold_3, whole genome shotgun sequence; n=1; Vitis vinifera|Rep: Chromosome chr6 scaffold_3, whole genome shotgun sequence - Vitis vinifera (Grape), partial (12%)	1
UGGAGAAGCAGGGCACGUGCA	CO084758	5.0	-1.0	1	21	658	678	UGGAGAAGCAGGGCACGUGCA	::::: :::: :.::::::	UGCACCAGCCCGGUUUCUCCU	Translation	similar to UniRef100_A7P4A9 Cluster: Chromosome chr1 scaffold_5, whole genome shotgun sequence; n=1; Vitis vinifera|Rep: Chromosome chr1 scaffold_5, whole genome shotgun sequence - Vitis vinifera (Grape), partial (37%)	1
UGGAGAAGCAGGGCACGUGCA	TC2250	5.0	-1.0	1	21	630	650	UGGAGAAGCAGGGCACGUGCA	:...:::.::::.::: ::	CGUGUGUGUCCUGUUUCGCCU	Cleavage	similar to UniRef100_Q8VXV8 Cluster: AT3g20300/MQC12_5; n=1; Arabidopsis thaliana|Rep: AT3g20300/MQC12_5 - Arabidopsis thaliana (Mouse-ear cress), partial (87%)	1
UGGAGAAGCAGGGCACGUGCA	CO115354	5.0	-1.0	1	21	456	476	UGGAGAAGCAGGGCACGUGCA	::::. :::.: :::::.::	UGCAUUCGCCUUACUUCUUCA	Cleavage	similar to UniRef100_A7PMS3 Cluster: Chromosome chr14 scaffold_21, whole genome shotgun sequence; n=1; Vitis vinifera|Rep: Chromosome chr14 scaffold_21, whole genome shotgun sequence - Vitis vinifera (Grape), partial (32%)	1
UGGAGAAGCAGGGCACGUGCA	CO073120	5.0	-1.0	1	21	359	379	UGGAGAAGCAGGGCACGUGCA	:::.:::.:::::::	GGAUUUUGCUCUGUUUCUCCA	Cleavage	UniRef100_Q3L7F1 Cluster: Cyclopropane fatty acid synthase; n=1; Gossypium hirsutum|Rep: Cyclopropane fatty acid synthase - Gossypium hirsutum (Upland cotton) (Gossypium mexicanum), partial (22%)	1
UGGAGAAGCAGGGCACGUGCA	TC8377	5.0	-1.0	1	21	592	612	UGGAGAAGCAGGGCACGUGCA	::::.: :...:::::.:: :	UGCAUGGGUUUUGCUUUUCAA	Cleavage	similar to UniRef100_A7PE75 Cluster: Chromosome chr11 scaffold_13, whole genome shotgun sequence; n=1; Vitis vinifera|Rep: Chromosome chr11 scaffold_13, whole genome shotgun sequence - Vitis vinifera (Grape), partial (88%)	1
UGGAGAAGCAGGGCACGUGCA	TC1513	5.0	-1.0	1	21	324	344	UGGAGAAGCAGGGCACGUGCA	::. :::::.::::: ::.:	UGUUGGUGCCUUGCUUGUCUA	Cleavage	similar to UniRef100_A7QPP6 Cluster: Chromosome chr10 scaffold_138, whole genome shotgun sequence; n=1; Vitis vinifera|Rep: Chromosome chr10 scaffold_138, whole genome shotgun sequence - Vitis vinifera (Grape), complete	1
UGGAGAAGCAGGGCACGUGCA	TC5879	5.0	-1.0	1	21	813	833	UGGAGAAGCAGGGCACGUGCA	::. : ::: ::::::::..:	UGUUCUUGCACUGCUUCUUUA	Cleavage	weakly similar to UniRef100_A7PWT6 Cluster: Chromosome chr19 scaffold_35, whole genome shotgun sequence; n=1; Vitis vinifera|Rep: Chromosome chr19 scaffold_35, whole genome shotgun sequence - Vitis vinifera (Grape), partial (14%)	1
UGGAGAAGCAGGGCACGUGCA	CO089806	5.0	-1.0	1	21	298	318	UGGAGAAGCAGGGCACGUGCA	::::::::.::.:::	UCAGGGUGCCCUGUUUUUCCC	Cleavage	similar to UniRef100_Q948P6 Cluster: Ferritin-3, chloroplast precursor; n=1; Glycine max|Rep: Ferritin-3, chloroplast precursor - Glycine max (Soybean), partial (65%)	1
UGGAGAAGCAGGGCACGUGCA	TC6955	5.0	-1.0	1	21	338	358	UGGAGAAGCAGGGCACGUGCA	::. : :::.:: :::::::.	UGUUCUUGCUCUUCUUCUCCG	Cleavage	similar to UniRef100_A7NV05 Cluster: Chromosome chr18 scaffold_1, whole genome shotgun sequence; n=1; Vitis vinifera|Rep: Chromosome chr18 scaffold_1, whole genome shotgun sequence - Vitis vinifera (Grape), partial (61%)	1
UGGAGAAGCAGGGCACGUGCA	TC7464	5.0	-1.0	1	21	545	565	UGGAGAAGCAGGGCACGUGCA	:.::::::.: : ::.:::.	GGUACGUGCUCGGAUUUUCCG	Translation	similar to UniRef100_A7Q0D1 Cluster: Chromosome chr7 scaffold_42, whole genome shotgun sequence; n=1; Vitis vinifera|Rep: Chromosome chr7 scaffold_42, whole genome shotgun sequence - Vitis vinifera (Grape), partial (75%)	1
UGGAGAAGCAGGGCACGUGCA	CO088409	5.0	-1.0	1	21	322	342	UGGAGAAGCAGGGCACGUGCA	::::: :...:::: ::.:.	AGCACGGGUUUUGCUGCUUCG	Cleavage	similar to UniRef100_P93350 Cluster: Omega-3 fatty acid desaturase; n=1; Nicotiana tabacum|Rep: Omega-3 fatty acid desaturase - Nicotiana tabacum (Common tobacco), partial (21%)	1
UGGAGAAGCAGGGCACGUGCA	CO114114	5.0	-1.0	1	21	4	24	UGGAGAAGCAGGGCACGUGCA	: ::. : :.:::.::::.:	UCCAUUUACUCUGUUUCUUCC	Cleavage	similar to UniRef100_A7PK61 Cluster: Chromosome chr15 scaffold_19, whole genome shotgun sequence; n=1; Vitis vinifera|Rep: Chromosome chr15 scaffold_19, whole genome shotgun sequence - Vitis vinifera (Grape), partial (36%)	2
UGGAGAAGCAGGGCACGUGCA	CO093317	5.0	-1.0	1	21	221	241	UGGAGAAGCAGGGCACGUGCA	: .:::: ::.:::::.::	UUUACGUACCUUGCUUUUCGU	Cleavage	weakly similar to UniRef100_Q69MX4 Cluster: Pentatricopeptide (PPR) repeat-containing protein-like; n=1; Oryza sativa Japonica Group|Rep: Pentatricopeptide (PPR) repeat-containing protein-like - Oryza sativa subsp. japonica (Rice), partial (9%)	1
UGGAGAAGCAGGGCACGUGCA	TC1133	5.0	-1.0	1	21	639	659	UGGAGAAGCAGGGCACGUGCA	::::. : .:.: ::::::::	UGCAUAUUUCUUACUUCUCCA	Cleavage	similar to UniRef100_Q9FEW2 Cluster: Histidinol-phosphate aminotransferase, chloroplast precursor; n=1; Nicotiana plumbaginifolia|Rep: Histidinol-phosphate aminotransferase, chloroplast precursor - Nicotiana plumbaginifolia (Leadwort-leaved tobacco), partial (86%)	1
UGGAGAAGCAGGGCACGUGCA	CO090490	5.0	-1.0	1	21	376	396	UGGAGAAGCAGGGCACGUGCA	:.:: ::::: ::::: .::	GGUACCUGCCCCGCUUCCUCA	Translation	similar to UniRef100_A7QBQ3 Cluster: Chromosome chr1 scaffold_75, whole genome shotgun sequence; n=1; Vitis vinifera|Rep: Chromosome chr1 scaffold_75, whole genome shotgun sequence - Vitis vinifera (Grape), partial (24%)	1
UGGAGAAGCAGGGCACGUGCA	CO108364	5.0	-1.0	1	21	375	395	UGGAGAAGCAGGGCACGUGCA	:.:: :: :::::::: .::	GGUACCUGGCCUGCUUCCUCA	Cleavage	weakly similar to UniRef100_A7QBQ3 Cluster: Chromosome chr1 scaffold_75, whole genome shotgun sequence; n=1; Vitis vinifera|Rep: Chromosome chr1 scaffold_75, whole genome shotgun sequence - Vitis vinifera (Grape), partial (26%)	1
UGGAGAAGCAGGGCACGUGCA	TC6694	5.0	-1.0	1	21	405	425	UGGAGAAGCAGGGCACGUGCA	: .:.:::...: :::.:::.	UUUAUGUGUUUUUCUUUUCCG	Cleavage	similar to UniRef100_Q39600 Cluster: Extensin; n=1; Catharanthus roseus|Rep: Extensin - Catharanthus roseus (Rosy periwinkle) (Madagascar periwinkle), partial (20%)	1
UGGAGAAGCAGGGCACGUGCA	CO129759	5.0	-1.0	1	21	174	194	UGGAGAAGCAGGGCACGUGCA	: :.::::..: .::::.::	AGAAUGUGCUUUUUUUCUUCA	Cleavage	weakly similar to UniRef100_UPI0000E0E630 Cluster: phage shock protein E; n=1; alpha proteobacterium HTCC2255|Rep: phage shock protein E - alpha proteobacterium HTCC2255, partial (18%)	1
UGGAGAAGCAGGGCACGUGCA	TC1661	5.0	-1.0	1	21	196	216	UGGAGAAGCAGGGCACGUGCA	.:::.:.::.:::::..	GUUUUGUGUCUUGUUUCUCUG	Cleavage	similar to UniRef100_A7Q282 Cluster: Chromosome chr13 scaffold_45, whole genome shotgun sequence; n=1; Vitis vinifera|Rep: Chromosome chr13 scaffold_45, whole genome shotgun sequence - Vitis vinifera (Grape), partial (64%)	1
UGGAGAAGCAGGGCACGUGCA	TC9076	5.0	-1.0	1	21	966	986	UGGAGAAGCAGGGCACGUGCA	:::: :::::::.:: :..	GGCACUUGCCCUGUUUGUUUU	Cleavage	similar to UniRef100_Q9FHE4 Cluster: Genomic DNA, chromosome 5, TAC clone:K17O22; n=2; Arabidopsis thaliana|Rep: Genomic DNA, chromosome 5, TAC clone:K17O22 - Arabidopsis thaliana (Mouse-ear cress), partial (47%)	1
UGGAGAAGCAGGGCACGUGCA	CO126928	5.0	-1.0	1	21	676	696	UGGAGAAGCAGGGCACGUGCA	.:: : .::: :::.::::	CCUACAUUUCCUUCUUUUCCA	Cleavage	similar to UniRef100_Q51502 Cluster: Large component of pyocin AP41; n=1; Pseudomonas aeruginosa|Rep: Large component of pyocin, partial (1%)	2
UGGAGAAGCAGGGCACGUGCA	TC4016	5.0	-1.0	1	21	1098	1118	UGGAGAAGCAGGGCACGUGCA	:.:: ::. .::.::.::::	AGUACCUGUGUUGUUUUUCCA	Cleavage	similar to UniRef100_A7Q8F5 Cluster: Chromosome chr5 scaffold_64, whole genome shotgun sequence; n=1; Vitis vinifera|Rep: Chromosome chr5 scaffold_64, whole genome shotgun sequence - Vitis vinifera (Grape), partial (82%)	1
UGGAGAAGCAGGGCACGUGCA	CO101205	5.0	-1.0	1	21	518	538	UGGAGAAGCAGGGCACGUGCA	: .::::::.. ::::.:: :	UCUACGUGCUUGGCUUUUCGA	Translation	similar to UniRef100_A7PGE3 Cluster: Chromosome chr6 scaffold_15, whole genome shotgun sequence; n=1; Vitis vinifera|Rep: Chromosome chr6 scaffold_15, whole genome shotgun sequence - Vitis vinifera (Grape), partial (28%)	1
UGGAGAAGCAGGGCACGUGCA	CO123555	5.0	-1.0	1	21	804	824	UGGAGAAGCAGGGCACGUGCA	: ::.:::..: : ::::.::	UUCAUGUGUUCGGGUUCUUCA	Translation	weakly similar to UniRef100_A7QBQ3 Cluster: Chromosome chr1 scaffold_75, whole genome shotgun sequence; n=1; Vitis vinifera|Rep: Chromosome chr1 scaffold_75, whole genome shotgun sequence - Vitis vinifera (Grape), partial (21%)	1
UGGAGAAGCAGGGCACGUGCA	TC1957	5.0	-1.0	1	21	226	246	UGGAGAAGCAGGGCACGUGCA	:.. ::::::::::.::	CACGUCUGCCCUGCUUUUCAG	Cleavage	similar to UniRef100_A7QQW1 Cluster: Chromosome undetermined scaffold_145, whole genome shotgun sequence; n=1; Vitis vinifera|Rep: Chromosome undetermined scaffold_145, whole genome shotgun sequence - Vitis vinifera (Grape), partial (52%)	1
UGGAGAAGCAGGGCACGUGCA	TC3484	5.0	-1.0	1	21	774	794	UGGAGAAGCAGGGCACGUGCA	:.: :::...::: :::.::	GGUAGGUGUUUUGCAUCUUCA	Cleavage	similar to UniRef100_A7PRF7 Cluster: Chromosome chr14 scaffold_27, whole genome shotgun sequence; n=1; Vitis vinifera|Rep: Chromosome chr14 scaffold_27, whole genome shotgun sequence - Vitis vinifera (Grape), partial (86%)	1
UGGAGAAGCAGGGCACGUGCA	CO108490	5.0	-1.0	1	21	494	514	UGGAGAAGCAGGGCACGUGCA	:: : ::::.:::::: ::	CGCUCAUGCCUUGCUUCCCCC	Cleavage	similar to UniRef100_Q39778 Cluster: E6; n=1; Gossypium hirsutum|Rep: E6 - Gossypium hirsutum (Upland cotton) (Gossypium mexicanum), partial (44%)	1
UGGAGAAGCAGGGCACGUGCA	TC4246	5.0	-1.0	1	21	1065	1085	UGGAGAAGCAGGGCACGUGCA	::: :::::: .::::.::	GGCAGGUGCCCCAUUUCUUCA	Translation	homologue to UniRef100_Q9SW94 Cluster: G protein beta subunit; n=1; Pisum sativum|Rep: G protein beta subunit - Pisum sativum (Garden pea), partial (44%)	1
UGGAGAAGCAGGGCACGUGCA	TC1014	5.0	-1.0	1	21	1147	1167	UGGAGAAGCAGGGCACGUGCA	: :.:::..:: .::::.::	AGAAUGUGUUCUUUUUCUUCA	Cleavage	similar to UniRef100_A7Q2M2 Cluster: Chromosome chr1 scaffold_46, whole genome shotgun sequence; n=1; Vitis vinifera|Rep: Chromosome chr1 scaffold_46, whole genome shotgun sequence - Vitis vinifera (Grape), partial (84%)	1
UGGAGAAGCAGGGCACGUGCA	CO111283	5.0	-1.0	1	21	452	472	UGGAGAAGCAGGGCACGUGCA	::::::.:.::. : :::.	CUCACGUGUCUUGUAUGUCCG	Cleavage	similar to UniRef100_A7P8P7 Cluster: Chromosome chr3 scaffold_8, whole genome shotgun sequence; n=1; Vitis vinifera|Rep: Chromosome chr3 scaffold_8, whole genome shotgun sequence - Vitis vinifera (Grape), partial (12%)	1
UGGAGAAGCAGGGCACGUGCA	TC6184	5.0	-1.0	1	21	1418	1438	UGGAGAAGCAGGGCACGUGCA	: ::.:::..::::::. :.	UUCAUGUGUUCUGCUUUCCUU	Cleavage	similar to UniRef100_A7NYD3 Cluster: Chromosome chr6 scaffold_3, whole genome shotgun sequence; n=1; Vitis vinifera|Rep: Chromosome chr6 scaffold_3, whole genome shotgun sequence - Vitis vinifera (Grape), partial (88%)	1
UGGAGAAGCAGGGCACGUGCA	CO127132	5.0	-1.0	1	21	385	405	UGGAGAAGCAGGGCACGUGCA	:: ::: ..: ::::.::::	GGCCCGUCUUCAGCUUUUCCA	Translation	weakly similar to UniRef100_P12412 Cluster: Vignain precursor (Bean endopeptidase) (Cysteine proteinase) (Sulfhydryl-endopeptidase) (SH-EP) [Contains: Vignain-1; Vignain-2]; n=1; Vigna mungo|Rep: Vignain precursor (Bean endopeptidase) (Cysteine proteinase) (Sulfhydryl-endopeptidase) (SH-EP) [Contains: Vignain-1; Vignain-2] - Vigna mungo (Rice bean) (Black gram), partial (18%)	1
UGGAGAAGCAGGGCACGUGCA	TC2509	5.0	-1.0	1	21	338	358	UGGAGAAGCAGGGCACGUGCA	.:::::.:: :.::::. :	CUUACGUGUCCGGUUUCUUAA	Translation	homologue to UniRef100_A7PCC1 Cluster: Chromosome chr2 scaffold_11, whole genome shotgun sequence; n=1; Vitis vinifera|Rep: Chromosome chr2 scaffold_11, whole genome shotgun sequence - Vitis vinifera (Grape), partial (33%)	1
UGGAGAAGCAGGGCACGUGCA	CO076099	5.0	-1.0	1	21	196	216	UGGAGAAGCAGGGCACGUGCA	: .:: :.:.: ::::::::	CGGGCGCGUCUUUCUUCUCCA	Cleavage	similar to UniRef100_Q2RWR7 Cluster: 2-vinyl bacteriochlorophyllide hydratase; n=1; Rhodospirillum rubrum ATCC 11170|Rep: 2-vinyl bacteriochlorophyllide hydratase - Rhodospirillum rubrum (strain ATCC 11170 / NCIB 8255), partial (12%)	1
UGGAGAAGCAGGGCACGUGCA	TC3195	5.0	-1.0	1	21	362	382	UGGAGAAGCAGGGCACGUGCA	.::::::: ::::. :::	AUGGCGUGCCCGGCUUUCCCA	Translation	similar to UniRef100_A7NZP8 Cluster: Chromosome chr6 scaffold_3, whole genome shotgun sequence; n=1; Vitis vinifera|Rep: Chromosome chr6 scaffold_3, whole genome shotgun sequence - Vitis vinifera (Grape), partial (47%)	1
UGGAGAAGCAGGGCACGUGCA	TC5874	5.0	-1.0	1	21	379	399	UGGAGAAGCAGGGCACGUGCA	:.::::.:::.:: :..:	AUAAUGUGCUCUGUUUAUUUA	Cleavage	UniRef100_Q38JU3 Cluster: ADP ribosylation factor 002; n=2; core eudicotyledons|Rep: ADP ribosylation factor 002 - Daucus carota (Carrot), complete	1
UGGAGAAGCAGGGCACGUGCA	CO069643	5.0	-1.0	1	21	483	503	UGGAGAAGCAGGGCACGUGCA	:: .: :..::::::: :::	AGCUUGAGUUCUGCUUCCCCA	Cleavage	similar to UniRef100_A7P7F3 Cluster: Chromosome chr9 scaffold_7, whole genome shotgun sequence; n=1; Vitis vinifera|Rep: Chromosome chr9 scaffold_7, whole genome shotgun sequence - Vitis vinifera (Grape), partial (24%)	1
UGGAGAAGCAGGGCACGUGCA	TC4472	5.0	-1.0	1	21	1092	1112	UGGAGAAGCAGGGCACGUGCA	:.::::..::::::: :	GAGAUGUGCUUUGCUUCUACU	Cleavage	similar to UniRef100_A7P844 Cluster: Chromosome chr3 scaffold_8, whole genome shotgun sequence; n=1; Vitis vinifera|Rep: Chromosome chr3 scaffold_8, whole genome shotgun sequence - Vitis vinifera (Grape), partial (87%)	1
UGGAGAAGCAGGGCACGUGCA	CO106420	5.0	-1.0	1	21	231	251	UGGAGAAGCAGGGCACGUGCA	: ..: :. :::::::::::	CGGGUGGGUACUGCUUCUCCA	Cleavage	similar to UniRef100_A7QJH0 Cluster: Chromosome chr8 scaffold_106, whole genome shotgun sequence; n=1; Vitis vinifera|Rep: Chromosome chr8 scaffold_106, whole genome shotgun sequence - Vitis vinifera (Grape), partial (38%)	1
UGGAGAAGCAGGGCACGUGCA	CO109611	5.0	-1.0	1	21	2	22	UGGAGAAGCAGGGCACGUGCA	:. .:: :::::.::.:..:	CGUUUGUCCCCUGUUUUUUUA	Cleavage	weakly similar to UniRef100_A7P524 Cluster: Chromosome chr4 scaffold_6, whole genome shotgun sequence; n=1; Vitis vinifera|Rep: Chromosome chr4 scaffold_6, whole genome shotgun sequence - Vitis vinifera (Grape), partial (12%)	1
UGGAGAAGCAGGGCACGUGCA	TC5234	5.0	-1.0	1	21	85	105	UGGAGAAGCAGGGCACGUGCA	..::::: : ::::::::	CUGGUGUGCCAUUCUUCUCCA	Translation	homologue to UniRef100_A7PJL7 Cluster: Chromosome chr12 scaffold_18, whole genome shotgun sequence; n=1; Vitis vinifera|Rep: Chromosome chr12 scaffold_18, whole genome shotgun sequence - Vitis vinifera (Grape), partial (62%)	1
UGGAGAAGCAGGGCACGUGCA	TC3698	5.0	-1.0	1	21	50	70	UGGAGAAGCAGGGCACGUGCA	:: . :::..:::::::.:	AGCUUCUGCUUUGCUUCUUCU	Cleavage	similar to UniRef100_A7Q9W9 Cluster: Chromosome chr8 scaffold_68, whole genome shotgun sequence; n=1; Vitis vinifera|Rep: Chromosome chr8 scaffold_68, whole genome shotgun sequence - Vitis vinifera (Grape), partial (83%)	1
UGGAGAAGCAGGGCACGUGCA	TC7107	5.0	-1.0	1	21	134	154	UGGAGAAGCAGGGCACGUGCA	.:::::.. :::::.:...	ACUACGUGUUGUGCUUUUUUG	Translation	similar to UniRef100_Q0KJ40 Cluster: Ku70 homolog; n=1; Populus nigra|Rep: Ku70 homolog - Populus nigra (Lombardy poplar), partial (10%)	1
UGGAGAAGCAGGGCACGUGCA	TC3902	5.0	-1.0	1	21	586	607	UGGAGAAGCAGG-GCACGUGCA	..: ::: ::::::::::::	CAUGCCUGCACCUGCUUCUCCA	Cleavage	similar to UniRef100_A7QNL1 Cluster: Chromosome chr2 scaffold_132, whole genome shotgun sequence; n=1; Vitis vinifera|Rep: Chromosome chr2 scaffold_132, whole genome shotgun sequence - Vitis vinifera (Grape), partial (47%)	1
UGGAGAAGCAGGGCACGUGCA	CO093486	5.0	-1.0	1	21	174	194	UGGAGAAGCAGGGCACGUGCA	::: : ::::::::.::	AACACUUCCCCUGCUUUUCAG	Cleavage	similar to UniRef100_A7Q0H8 Cluster: Chromosome chr7 scaffold_42, whole genome shotgun sequence; n=1; Vitis vinifera|Rep: Chromosome chr7 scaffold_42, whole genome shotgun sequence - Vitis vinifera (Grape), partial (50%)	1
UGGAGAAGCAGGGCACGUGCA	CO102695	5.0	-1.0	1	21	5	25	UGGAGAAGCAGGGCACGUGCA	: .: ::::::: : ::::.:	UUUAGGUGCCCUUCAUCUCUA	Cleavage		1
UGGAGAAGCAGGGCACGUGCA	CO127087	5.0	-1.0	1	21	380	400	UGGAGAAGCAGGGCACGUGCA	:.: :: :.:: .:::::::	GGUAAGUUCUCUCUUUCUCCA	Cleavage	homologue to UniRef100_A7QZB8 Cluster: Chromosome chr7 scaffold_270, whole genome shotgun sequence; n=1; Vitis vinifera|Rep: Chromosome chr7 scaffold_270, whole genome shotgun sequence - Vitis vinifera (Grape), partial (41%)	1
miR166f-3p
UCGGACCAGGCUUCAUUCCCU	TC6854	1.0	-1.0	1	21	99	119	UCGGACCAGGCUUCAUUCCCU	::.:::::::::::::::.	UUGGGAUGAAGCCUGGUCCGG	Cleavage	homologue to UniRef100_Q5D1M3 Cluster: Class III HD-Zip protein 4; n=1; Populus trichocarpa|Rep: Class III HD-Zip protein 4 - Populus trichocarpa (Western balsam poplar) (Populus balsamiferasubsp. trichocarpa), partial (48%)	1
UCGGACCAGGCUUCAUUCCCU	TC4	3.5	-1.0	1	21	642	662	UCGGACCAGGCUUCAUUCCCU	.:::: ::: :::::::..::	GGGGACUGAUGCCUGGUUUGA	Cleavage	homologue to UniRef100_A7NWE6 Cluster: Chromosome chr5 scaffold_2, whole genome shotgun sequence; n=1; Vitis vinifera|Rep: Chromosome chr5 scaffold_2, whole genome shotgun sequence - Vitis vinifera (Grape), partial (95%)	1
UCGGACCAGGCUUCAUUCCCU	TC8016	3.5	-1.0	1	21	315	335	UCGGACCAGGCUUCAUUCCCU	.:: ::::::::. ::::.::	GGGCAAUGAAGCUGGGUCUGA	Cleavage	similar to UniRef100_A7P3U6 Cluster: Chromosome chr1 scaffold_5, whole genome shotgun sequence; n=1; Vitis vinifera|Rep: Chromosome chr1 scaffold_5, whole genome shotgun sequence - Vitis vinifera (Grape), partial (83%)	1
UCGGACCAGGCUUCAUUCCCU	CO105575	3.5	-1.0	1	21	394	414	UCGGACCAGGCUUCAUUCCCU	: ::: :::.:::::.::.	CAGAAAUUAAGUCUGGUUCGG	Cleavage	similar to UniRef100_A7QDQ2 Cluster: Chromosome chr15 scaffold_82, whole genome shotgun sequence; n=1; Vitis vinifera|Rep: Chromosome chr15 scaffold_82, whole genome shotgun sequence - Vitis vinifera (Grape), partial (50%)	1
UCGGACCAGGCUUCAUUCCCU	CO111138	3.5	-1.0	1	21	453	473	UCGGACCAGGCUUCAUUCCCU	:::: ::: :::::::::	GAGGAAGCAAGACUGGUCCGA	Translation	similar to UniRef100_A7PA28 Cluster: Chromosome chr14 scaffold_9, whole genome shotgun sequence; n=1; Vitis vinifera|Rep: Chromosome chr14 scaffold_9, whole genome shotgun sequence - Vitis vinifera (Grape), partial (50%)	1
UCGGACCAGGCUUCAUUCCCU	TC7403	3.5	-1.0	1	21	278	298	UCGGACCAGGCUUCAUUCCCU	: ::: :::.:::::.::.	CAGAAAUUAAGUCUGGUUCGG	Cleavage	similar to UniRef100_A7QDQ2 Cluster: Chromosome chr15 scaffold_82, whole genome shotgun sequence; n=1; Vitis vinifera|Rep: Chromosome chr15 scaffold_82, whole genome shotgun sequence - Vitis vinifera (Grape), partial (76%)	1
UCGGACCAGGCUUCAUUCCCU	TC7922	3.5	-1.0	1	21	544	564	UCGGACCAGGCUUCAUUCCCU	:: :: ::::::: :::::	UUGGUAUAAAGCCUGUUCCGA	Cleavage	similar to UniRef100_A7Q277 Cluster: Chromosome chr13 scaffold_45, whole genome shotgun sequence; n=1; Vitis vinifera|Rep: Chromosome chr13 scaffold_45, whole genome shotgun sequence - Vitis vinifera (Grape), partial (89%)	1
UCGGACCAGGCUUCAUUCCCU	CO074229	4.0	-1.0	1	21	87	107	UCGGACCAGGCUUCAUUCCCU	::::.: :..::.::::..::	AGGGGAGGGGGCUUGGUUUGA	Cleavage	weakly similar to UniRef100_A1D2Q3 Cluster: Conserved proline-rich protein; n=1; Neosartorya fischeri NRRL 181|Rep: Conserved proline-rich protein - Neosartorya fischeri (strain ATCC 1020 / DSM 3700 / NRRL 181)(Aspergillus fischerianus (strain ATCC 1020 / DSM 3700 / NRRL 181)), partial (11%)	1
UCGGACCAGGCUUCAUUCCCU	TC5751	4.0	-1.0	1	21	577	597	UCGGACCAGGCUUCAUUCCCU	::::.: :: ::::::::.:.	AGGGGAAGACGCCUGGUCUGG	Cleavage	similar to UniRef100_Q9M6R4 Cluster: Glutathione S-transferase; n=1; Gossypium hirsutum|Rep: Glutathione S-transferase - Gossypium hirsutum (Upland cotton) (Gossypium mexicanum), partial (75%)	1
UCGGACCAGGCUUCAUUCCCU	TC182	4.0	-1.0	1	21	842	862	UCGGACCAGGCUUCAUUCCCU	::: :::::::.::: :..::	AGGAAAUGAAGUCUGCUUUGA	Cleavage		1
UCGGACCAGGCUUCAUUCCCU	TC891	4.0	-1.0	1	21	869	889	UCGGACCAGGCUUCAUUCCCU	::: :::::::.::: :..::	AGGAAAUGAAGUCUGCUUUGA	Cleavage		1
UCGGACCAGGCUUCAUUCCCU	TC6653	4.0	-1.0	1	21	267	287	UCGGACCAGGCUUCAUUCCCU	.::: ::::::::::::	CUACGAUGUAGCCUGGUCCGA	Cleavage	homologue to UniRef100_Q93WU5 Cluster: Peroxisomal targeting signal 2 receptor; n=1; Gossypium hirsutum|Rep: Peroxisomal targeting signal 2 receptor - Gossypium hirsutum (Upland cotton) (Gossypium mexicanum), partial (72%)	1
UCGGACCAGGCUUCAUUCCCU	CO124501	4.0	-1.0	1	21	486	506	UCGGACCAGGCUUCAUUCCCU	:::: ::..: ::::::::.	UGGGACUGGGGGCUGGUCCGG	Translation	similar to UniRef100_A7NY79 Cluster: Chromosome chr6 scaffold_3, whole genome shotgun sequence; n=1; Vitis vinifera|Rep: Chromosome chr6 scaffold_3, whole genome shotgun sequence - Vitis vinifera (Grape), partial (58%)	1
UCGGACCAGGCUUCAUUCCCU	TC6026	4.0	-1.0	1	21	281	301	UCGGACCAGGCUUCAUUCCCU	.::: ::::::::::::	CUACGAUGUAGCCUGGUCCGA	Cleavage	homologue to UniRef100_Q93WU5 Cluster: Peroxisomal targeting signal 2 receptor; n=1; Gossypium hirsutum|Rep: Peroxisomal targeting signal 2 receptor - Gossypium hirsutum (Upland cotton) (Gossypium mexicanum), complete	1
UCGGACCAGGCUUCAUUCCCU	CO072872	4.0	-1.0	1	21	409	429	UCGGACCAGGCUUCAUUCCCU	.:: :: :::: .::::::::	GGGAAAAGAAGAUUGGUCCGA	Translation		1
UCGGACCAGGCUUCAUUCCCU	CK640462	4.0	-1.0	1	21	321	341	UCGGACCAGGCUUCAUUCCCU	: : :.:::::::: :::::	AAGCAGUGAAGCCUUGUCCGU	Cleavage	homologue to UniRef100_A7P327 Cluster: Chromosome chr1 scaffold_5, whole genome shotgun sequence; n=1; Vitis vinifera|Rep: Chromosome chr1 scaffold_5, whole genome shotgun sequence - Vitis vinifera (Grape), partial (33%)	1
UCGGACCAGGCUUCAUUCCCU	CO087180	4.0	-1.0	1	21	331	351	UCGGACCAGGCUUCAUUCCCU	: :: ::::.::::::: .:.	AAGGCAUGAGGCCUGGUGUGG	Cleavage		1
UCGGACCAGGCUUCAUUCCCU	CO079323	4.0	-1.0	1	21	497	517	UCGGACCAGGCUUCAUUCCCU	: : :::: : ::::::::::	AAGAAAUGCAACCUGGUCCGA	Translation	similar to UniRef100_A7PS75 Cluster: Chromosome chr14 scaffold_27, whole genome shotgun sequence; n=1; Vitis vinifera|Rep: Chromosome chr14 scaffold_27, whole genome shotgun sequence - Vitis vinifera (Grape), partial (27%)	1
UCGGACCAGGCUUCAUUCCCU	CO107389	4.0	-1.0	1	21	133	153	UCGGACCAGGCUUCAUUCCCU	: :.:::::::::: .::.	CCGCAGUGAAGCCUGGAUCGG	Cleavage	weakly similar to UniRef100_A7PMP9 Cluster: Chromosome chr14 scaffold_21, whole genome shotgun sequence; n=1; Vitis vinifera|Rep: Chromosome chr14 scaffold_21, whole genome shotgun sequence - Vitis vinifera (Grape), partial (16%)	1
UCGGACCAGGCUUCAUUCCCU	CK640461	4.0	-1.0	1	21	49	69	UCGGACCAGGCUUCAUUCCCU	: :: ::::.:::::..:.	GUGAAAAGAAGUCUGGUUUGG	Cleavage	similar to UniRef100_Q940C5 Cluster: AT3g55020/T15C9_20; n=1; Arabidopsis thaliana|Rep: AT3g55020/T15C9_20 - Arabidopsis thaliana (Mouse-ear cress), partial (18%)	1
UCGGACCAGGCUUCAUUCCCU	TC8941	4.5	-1.0	1	21	589	609	UCGGACCAGGCUUCAUUCCCU	::::::::.. :: ::::::.	AGGGAAUGGGUCCGGGUCCGG	Translation	similar to UniRef100_A7P4G4 Cluster: Chromosome chr4 scaffold_6, whole genome shotgun sequence; n=2; Vitis vinifera|Rep: Chromosome chr4 scaffold_6, whole genome shotgun sequence - Vitis vinifera (Grape), partial (56%)	1
UCGGACCAGGCUUCAUUCCCU	TC6121	4.5	-1.0	1	21	1097	1117	UCGGACCAGGCUUCAUUCCCU	.::::::::. :::: :..::	GGGGAAUGAGCCCUGUUUUGA	Translation	similar to UniRef100_Q6TDS6 Cluster: Secretory laccase; n=1; Gossypium arboreum|Rep: Secretory laccase - Gossypium arboreum (Tree cotton), partial (69%)	1
UCGGACCAGGCUUCAUUCCCU	TC1545	4.5	-1.0	1	21	1084	1104	UCGGACCAGGCUUCAUUCCCU	::.:::::::::::.:	UUAGAGUGAAGCCUGGUUCUU	Cleavage	similar to UniRef100_A7QII9 Cluster: Chromosome chr9 scaffold_104, whole genome shotgun sequence; n=1; Vitis vinifera|Rep: Chromosome chr9 scaffold_104, whole genome shotgun sequence - Vitis vinifera (Grape), partial (23%)	1
UCGGACCAGGCUUCAUUCCCU	CO083714	4.5	-1.0	1	21	504	524	UCGGACCAGGCUUCAUUCCCU	.:::.. :..::::::::: :	GGGGGGGGGGGCCUGGUCCAA	Cleavage	similar to UniRef100_A6RGJ8 Cluster: Predicted protein; n=1; Ajellomyces capsulatus NAm1|Rep: Predicted protein - Ajellomyces capsulata (strain NAm1) (Histoplasma capsulatum), partial (11%)	1
UCGGACCAGGCUUCAUUCCCU	CO127025	4.5	-1.0	1	21	519	539	UCGGACCAGGCUUCAUUCCCU	:: ::: ::: ..::::::::	AGAGAAAGAAAUUUGGUCCGA	Translation	similar to UniRef100_A7PGP4 Cluster: Chromosome chr17 scaffold_16, whole genome shotgun sequence; n=1; Vitis vinifera|Rep: Chromosome chr17 scaffold_16, whole genome shotgun sequence - Vitis vinifera (Grape), partial (15%)	1
UCGGACCAGGCUUCAUUCCCU	CO109235	4.5	-1.0	1	21	38	58	UCGGACCAGGCUUCAUUCCCU	:: ::: ::: ..::::::::	AGAGAAAGAAAUUUGGUCCGA	Translation	similar to UniRef100_A7PGP4 Cluster: Chromosome chr17 scaffold_16, whole genome shotgun sequence; n=1; Vitis vinifera|Rep: Chromosome chr17 scaffold_16, whole genome shotgun sequence - Vitis vinifera (Grape), partial (38%)	1
UCGGACCAGGCUUCAUUCCCU	TC1080	4.5	-1.0	1	21	574	594	UCGGACCAGGCUUCAUUCCCU	::: ::::: :::::::.:.	AGGCUAUGAAUCCUGGUCUGG	Translation	similar to UniRef100_A7P6C0 Cluster: Chromosome chr9 scaffold_7, whole genome shotgun sequence; n=1; Vitis vinifera|Rep: Chromosome chr9 scaffold_7, whole genome shotgun sequence - Vitis vinifera (Grape), partial (44%)	1
UCGGACCAGGCUUCAUUCCCU	CO096924	4.5	-1.0	1	21	169	189	UCGGACCAGGCUUCAUUCCCU	:::.: ::.:::::: .::.	CGGGGAGGAGGCCUGGCUCGG	Cleavage	weakly similar to UniRef100_Q41228 Cluster: Photosystem I reaction center subunit IV A, chloroplast precursor (PSI-E A) [Contains: Photosystem I reaction center subunit IV A isoform 2]; n=3; Nicotiana sylvestris|Rep: Photosystem I reaction center subunit IV A, chloroplast precursor (PSI-E A) [Contains: Photosystem I reaction center subunit IV A isoform 2] - Nicotiana sylvestris (Wood tobacco), pa…	1
UCGGACCAGGCUUCAUUCCCU	TC9278	4.5	-1.0	1	21	1069	1089	UCGGACCAGGCUUCAUUCCCU	:: :::::.:.:::::: :	UGGAAAUGAGGUCUGGUCAGU	Cleavage	similar to UniRef100_A7PV59 Cluster: Chromosome chr4 scaffold_32, whole genome shotgun sequence; n=1; Vitis vinifera|Rep: Chromosome chr4 scaffold_32, whole genome shotgun sequence - Vitis vinifera (Grape), partial (62%)	1
UCGGACCAGGCUUCAUUCCCU	CO094527	4.5	-1.0	1	21	363	383	UCGGACCAGGCUUCAUUCCCU	:::::: :::.:::::: :	UGGGAAUAUAGCUUGGUCCUA	Cleavage	similar to UniRef100_A7QB23 Cluster: Chromosome chr5 scaffold_72, whole genome shotgun sequence; n=1; Vitis vinifera|Rep: Chromosome chr5 scaffold_72, whole genome shotgun sequence - Vitis vinifera (Grape), partial (39%)	1
UCGGACCAGGCUUCAUUCCCU	TC7351	4.5	-1.0	1	21	1574	1594	UCGGACCAGGCUUCAUUCCCU	:: ..::.:::.:: :::::	UGGAGGUGGAGCUUGCUCCGA	Cleavage	similar to UniRef100_A7PA31 Cluster: Chromosome chr14 scaffold_9, whole genome shotgun sequence; n=1; Vitis vinifera|Rep: Chromosome chr14 scaffold_9, whole genome shotgun sequence - Vitis vinifera (Grape), partial (73%)	1
UCGGACCAGGCUUCAUUCCCU	TC6793	4.5	-1.0	1	21	123	143	UCGGACCAGGCUUCAUUCCCU	: ::. :::::: :: :::::	AAGGGUUGAAGCAUGAUCCGA	Cleavage	similar to UniRef100_A7QVC8 Cluster: Chromosome chr2 scaffold_187, whole genome shotgun sequence; n=1; Vitis vinifera|Rep: Chromosome chr2 scaffold_187, whole genome shotgun sequence - Vitis vinifera (Grape), partial (25%)	1
UCGGACCAGGCUUCAUUCCCU	TC5311	4.5	-1.0	1	21	252	272	UCGGACCAGGCUUCAUUCCCU	: ::::: .::::::::.	GUUGCAUGAAAUCUGGUCCGG	Translation	similar to UniRef100_A8MRC7 Cluster: Uncharacterized protein At1g05170.2; n=1; Arabidopsis thaliana|Rep: Uncharacterized protein At1g05170.2 - Arabidopsis thaliana (Mouse-ear cress), partial (54%)	1
UCGGACCAGGCUUCAUUCCCU	TC2015	4.5	-1.0	1	21	497	517	UCGGACCAGGCUUCAUUCCCU	: : ::::..:.::: :.:::	AAGCAAUGGGGUCUGCUUCGA	Cleavage	similar to UniRef100_A7P1U3 Cluster: Chromosome chr19 scaffold_4, whole genome shotgun sequence; n=1; Vitis vinifera|Rep: Chromosome chr19 scaffold_4, whole genome shotgun sequence - Vitis vinifera (Grape), partial (56%)	1
UCGGACCAGGCUUCAUUCCCU	CO091675	4.5	-1.0	1	21	331	351	UCGGACCAGGCUUCAUUCCCU	: :::: :::::: ::::.	UAGAAAUGCAGCCUGAUCCGG	Cleavage	similar to UniRef100_A7P9H4 Cluster: Chromosome chr3 scaffold_8, whole genome shotgun sequence; n=1; Vitis vinifera|Rep: Chromosome chr3 scaffold_8, whole genome shotgun sequence - Vitis vinifera (Grape), partial (26%)	1
UCGGACCAGGCUUCAUUCCCU	TC8287	4.5	-1.0	1	21	482	502	UCGGACCAGGCUUCAUUCCCU	: :::: :::::::::. :	UUGUAAUGCAGCCUGGUCUCA	Cleavage	similar to UniRef100_A7QQ34 Cluster: Chromosome chr2 scaffold_140, whole genome shotgun sequence; n=1; Vitis vinifera|Rep: Chromosome chr2 scaffold_140, whole genome shotgun sequence - Vitis vinifera (Grape), partial (41%)	1
UCGGACCAGGCUUCAUUCCCU	TC8564	4.5	-1.0	1	21	676	696	UCGGACCAGGCUUCAUUCCCU	:::: :.: :.::::..::	GAGGAAAGGAUCUUGGUUUGA	Translation	similar to UniRef100_A7PWV1 Cluster: Chromosome chr19 scaffold_35, whole genome shotgun sequence; n=1; Vitis vinifera|Rep: Chromosome chr19 scaffold_35, whole genome shotgun sequence - Vitis vinifera (Grape), partial (67%)	1
UCGGACCAGGCUUCAUUCCCU	CO124606	5.0	-1.0	1	21	362	382	UCGGACCAGGCUUCAUUCCCU	::::..::::::::: :::	AGGGGGUGAAGCCUGCACCGC	Cleavage	similar to UniRef100_A7QSL8 Cluster: Chromosome undetermined scaffold_161, whole genome shotgun sequence; n=1; Vitis vinifera|Rep: Chromosome undetermined scaffold_161, whole genome shotgun sequence - Vitis vinifera (Grape), partial (21%)	1
UCGGACCAGGCUUCAUUCCCU	CO112361	5.0	-1.0	1	21	149	169	UCGGACCAGGCUUCAUUCCCU	: ::.:::::::: ::::.	AAGGGAUGAAGCCAGGUCUUU	Cleavage	similar to UniRef100_A7NXH9 Cluster: Chromosome chr5 scaffold_2, whole genome shotgun sequence; n=1; Vitis vinifera|Rep: Chromosome chr5 scaffold_2, whole genome shotgun sequence - Vitis vinifera (Grape), partial (57%)	1
UCGGACCAGGCUUCAUUCCCU	CO124844	5.0	-1.0	1	21	419	439	UCGGACCAGGCUUCAUUCCCU	:: :: ::.:::.::::..:	AGAGAUUGGAGCUUGGUUUGC	Cleavage	similar to UniRef100_A4UTS3 Cluster: Chloroplast phosphoenolpyruvate/phosphate translocator; n=1; Pisum sativum|Rep: Chloroplast phosphoenolpyruvate/phosphate translocator - Pisum sativum (Garden pea), partial (25%)	1
UCGGACCAGGCUUCAUUCCCU	CO128120	5.0	-1.0	1	21	119	139	UCGGACCAGGCUUCAUUCCCU	.:::.. :..:::::: :::.	GGGGGGGGGGGCCUGGGCCGG	Cleavage	weakly similar to UniRef100_A8IZJ6 Cluster: RWP-RK transcription factor; n=1; Chlamydomonas reinhardtii|Rep: RWP-RK transcription factor - Chlamydomonas reinhardtii, partial (5%)	1
UCGGACCAGGCUUCAUUCCCU	CO071267	5.0	-1.0	1	21	577	597	UCGGACCAGGCUUCAUUCCCU	:::.::::::.:: ::.:.	CGGGGAUGAAGUCUUCUCUGG	Cleavage	homologue to UniRef100_Q43178 Cluster: H(+)-transporting ATPase; n=1; Solanum tuberosum|Rep: H(+)-transporting ATPase - Solanum tuberosum (Potato), partial (26%)	1
UCGGACCAGGCUUCAUUCCCU	CO108050	5.0	-1.0	1	21	705	725	UCGGACCAGGCUUCAUUCCCU	::::::..::::: :::	CUGGAAUGGGGCCUGUUCCAU	Cleavage	similar to UniRef100_Q8VZR6 Cluster: Probable inositol transporter 1; n=1; Arabidopsis thaliana|Rep: Probable inositol transporter 1 - Arabidopsis thaliana (Mouse-ear cress), partial (47%)	1
UCGGACCAGGCUUCAUUCCCU	TC464	5.0	-1.0	1	21	376	396	UCGGACCAGGCUUCAUUCCCU	:::::: ::::.::: ..::	AGGGAAGAAAGCUUGGGUUGA	Cleavage	similar to UniRef100_Q9XHG2 Cluster: Flavonol synthase/flavanone 3-hydroxylase; n=1; Malus x domestica|Rep: Flavonol synthase/flavanone 3-hydroxylase - Malus domestica (Apple) (Malus sylvestris), partial (92%)	1
UCGGACCAGGCUUCAUUCCCU	TC2537	5.0	-1.0	1	19	1	19	UCGGACCAGGCUUCAUUCC	:::::::::::: .::	GCUAUGAAGCCUGGUGUGA	Cleavage	similar to UniRef100_Q8L780 Cluster: X-Pro dipeptidase-like protein; n=2; Arabidopsis thaliana|Rep: X-Pro dipeptidase-like protein - Arabidopsis thaliana (Mouse-ear cress), partial (34%)	1
UCGGACCAGGCUUCAUUCCCU	CO086307	5.0	-1.0	1	21	404	424	UCGGACCAGGCUUCAUUCCCU	::. ::.:::.::::::	UUGGGCUGGAGCUUGGUCCUG	Cleavage	similar to UniRef100_Q08WF1 Cluster: Protein-L-isoaspartate O-methyltransferase; n=1; Stigmatella aurantiaca DW4/3-1|Rep: Protein-L-isoaspartate O-methyltransferase - Stigmatella aurantiaca DW4/3-1, partial (10%)	1
UCGGACCAGGCUUCAUUCCCU	TC5020	5.0	-1.0	1	21	444	464	UCGGACCAGGCUUCAUUCCCU	.:::.:::::: ::.::	GCCAGAUGGAGCCUGAUCUGA	Cleavage	homologue to UniRef100_A7QWV4 Cluster: Chromosome chr13 scaffold_210, whole genome shotgun sequence; n=1; Vitis vinifera|Rep: Chromosome chr13 scaffold_210, whole genome shotgun sequence - Vitis vinifera (Grape), partial (87%)	1
UCGGACCAGGCUUCAUUCCCU	CO092871	5.0	-1.0	1	21	615	635	UCGGACCAGGCUUCAUUCCCU	: :::::::..::::.:	UAGCAAUGAAGUUUGGUUCAU	Cleavage	similar to UniRef100_Q0IX55 Cluster: Os10g0465000 protein; n=2; Oryza sativa Japonica Group|Rep: Os10g0465000 protein - Oryza sativa subsp. japonica (Rice), partial (15%)	1
UCGGACCAGGCUUCAUUCCCU	TC47	5.0	-1.0	1	21	996	1016	UCGGACCAGGCUUCAUUCCCU	:::::::::::: .::	CUGCUAUGAAGCCUGGUGUGA	Cleavage	similar to UniRef100_A7PEB4 Cluster: Chromosome chr11 scaffold_13, whole genome shotgun sequence; n=1; Vitis vinifera|Rep: Chromosome chr11 scaffold_13, whole genome shotgun sequence - Vitis vinifera (Grape), partial (74%)	1
UCGGACCAGGCUUCAUUCCCU	CO074486	5.0	-1.0	1	21	664	684	UCGGACCAGGCUUCAUUCCCU	: ::.:::.::::: ::: :	AAGGGAUGGAGCCUUGUCAGC	Cleavage	similar to UniRef100_A7Q090 Cluster: Chromosome chr7 scaffold_42, whole genome shotgun sequence; n=1; Vitis vinifera|Rep: Chromosome chr7 scaffold_42, whole genome shotgun sequence - Vitis vinifera (Grape), partial (58%)	1
UCGGACCAGGCUUCAUUCCCU	CO101799	5.0	-1.0	1	21	372	392	UCGGACCAGGCUUCAUUCCCU	.:::.: ::::: :::..::	GGGGGAAAAAGCCGGGUUUGA	Cleavage	similar to UniRef100_Q4RSI9 Cluster: Chromosome 13 SCAF15000, whole genome shotgun sequence; n=1; Tetraodon nigroviridis|Rep: Chromosome 13 SCAF15000, whole genome shotgun sequence - Tetraodon nigroviridis (Green puffer), partial (14%)	1
UCGGACCAGGCUUCAUUCCCU	TC2263	5.0	-1.0	1	21	50	70	UCGGACCAGGCUUCAUUCCCU	::::.:::.::: :.::	AAACAAUGGAGCUUGGACUGA	Cleavage	similar to UniRef100_Q9ATD3 Cluster: GHMYB36; n=4; Gossypium hirsutum|Rep: GHMYB36 - Gossypium hirsutum (Upland cotton) (Gossypium mexicanum), partial (75%)	1
UCGGACCAGGCUUCAUUCCCU	TC1059	5.0	-1.0	1	21	233	253	UCGGACCAGGCUUCAUUCCCU	:: ..::::::.:: :.::.	CGGUGGUGAAGCUUGAUUCGG	Cleavage	similar to UniRef100_A7PEH2 Cluster: Chromosome chr11 scaffold_13, whole genome shotgun sequence; n=1; Vitis vinifera|Rep: Chromosome chr11 scaffold_13, whole genome shotgun sequence - Vitis vinifera (Grape), partial (74%)	1
UCGGACCAGGCUUCAUUCCCU	TC7310	5.0	-1.0	1	21	922	942	UCGGACCAGGCUUCAUUCCCU	::: ::::::..: :::: :	UGGGUAUGAAGUUUUGUCCCA	Cleavage	similar to UniRef100_Q0WUY0 Cluster: RSH1; n=1; Arabidopsis thaliana|Rep: RSH1 - Arabidopsis thaliana (Mouse-ear cress), partial (24%)	1
UCGGACCAGGCUUCAUUCCCU	TC9254	5.0	-1.0	1	21	387	407	UCGGACCAGGCUUCAUUCCCU	: :::::::. :::: ::.:	AAGGAAUGAGACCUGUUCUGU	Translation	similar to UniRef100_A7NSY0 Cluster: Chromosome chr18 scaffold_1, whole genome shotgun sequence; n=1; Vitis vinifera|Rep: Chromosome chr18 scaffold_1, whole genome shotgun sequence - Vitis vinifera (Grape), partial (21%)	1
UCGGACCAGGCUUCAUUCCCU	TC2851	5.0	-1.0	1	21	581	601	UCGGACCAGGCUUCAUUCCCU	: ::..:::.:..::::.. :	AAGGGGUGAGGUUUGGUUUUA	Cleavage	similar to UniRef100_A7R0Z9 Cluster: Chromosome undetermined scaffold_332, whole genome shotgun sequence; n=1; Vitis vinifera|Rep: Chromosome undetermined scaffold_332, whole genome shotgun sequence - Vitis vinifera (Grape), partial (45%)	1
UCGGACCAGGCUUCAUUCCCU	TC7469	5.0	-1.0	1	21	550	570	UCGGACCAGGCUUCAUUCCCU	:.:::. ::::: :::::	UUAGGAUGGUGCCUGCUCCGA	Cleavage	similar to UniRef100_Q8L8Y0 Cluster: 40S ribosomal protein S2-1; n=1; Arabidopsis thaliana|Rep: 40S ribosomal protein S2-1 - Arabidopsis thaliana (Mouse-ear cress), partial (86%)	1
UCGGACCAGGCUUCAUUCCCU	TC4258	5.0	-1.0	1	21	1785	1805	UCGGACCAGGCUUCAUUCCCU	: :::::::. :::: ::.:	AAGGAAUGAGACCUGUUCUGU	Translation	similar to UniRef100_A7NSY0 Cluster: Chromosome chr18 scaffold_1, whole genome shotgun sequence; n=1; Vitis vinifera|Rep: Chromosome chr18 scaffold_1, whole genome shotgun sequence - Vitis vinifera (Grape), partial (38%)	1
UCGGACCAGGCUUCAUUCCCU	TC9164	5.0	-1.0	1	21	467	487	UCGGACCAGGCUUCAUUCCCU	::::::::: :::: ..:	CCGGAAUGAAGGCUGGAUUGU	Translation	similar to UniRef100_A7NT68 Cluster: Chromosome chr18 scaffold_1, whole genome shotgun sequence; n=1; Vitis vinifera|Rep: Chromosome chr18 scaffold_1, whole genome shotgun sequence - Vitis vinifera (Grape), partial (78%)	1
UCGGACCAGGCUUCAUUCCCU	CO098455	5.0	-1.0	1	21	476	496	UCGGACCAGGCUUCAUUCCCU	::::::.::.: ::.::.	UAGGAAUGGAGUCAAGUUCGG	Cleavage	homologue to UniRef100_Q32291 Cluster: Chlorophyll A/B binding protein precursor; n=2; eurosids II|Rep: Chlorophyll A/B binding protein precursor - Gossypium hirsutum (Upland cotton) (Gossypium mexicanum), partial (92%)	1
UCGGACCAGGCUUCAUUCCCU	TC1247	5.0	-1.0	1	21	390	410	UCGGACCAGGCUUCAUUCCCU	::::::.::.: ::.::.	UAGGAAUGGAGUCAAGUUCGG	Cleavage	homologue to UniRef100_Q32291 Cluster: Chlorophyll A/B binding protein precursor; n=2; eurosids II|Rep: Chlorophyll A/B binding protein precursor - Gossypium hirsutum (Upland cotton) (Gossypium mexicanum), complete	1
UCGGACCAGGCUUCAUUCCCU	CO075031	5.0	-1.0	1	21	174	194	UCGGACCAGGCUUCAUUCCCU	:::.: ::::.::::.: :	UGGGGACCAAGCUUGGUUCCA	Cleavage	similar to UniRef100_Q9C7F7 Cluster: Uncharacterized GPI-anchored protein At1g27950 precursor; n=1; Arabidopsis thaliana|Rep: Uncharacterized GPI-anchored protein At1g27950 precursor - Arabidopsis thaliana (Mouse-ear cress), partial (26%)	1
UCGGACCAGGCUUCAUUCCCU	TC3973	5.0	-1.0	1	21	279	299	UCGGACCAGGCUUCAUUCCCU	:::.:: .::.:::::. :	UCGGAGUGCGGCUUGGUCUUA	Cleavage	homologue to UniRef100_P48513 Cluster: Transcription initiation factor IIB; n=1; Glycine max|Rep: Transcription initiation factor IIB - Glycine max (Soybean), complete	1
UCGGACCAGGCUUCAUUCCCU	CO129003	5.0	-1.0	1	21	604	624	UCGGACCAGGCUUCAUUCCCU	:.: ::.:..:::::::	UCUGGAAGAGGUUUGGUCCGU	Cleavage	similar to UniRef100_A7PJQ4 Cluster: Chromosome chr12 scaffold_18, whole genome shotgun sequence; n=1; Vitis vinifera|Rep: Chromosome chr12 scaffold_18, whole genome shotgun sequence - Vitis vinifera (Grape), partial (36%)	1
UCGGACCAGGCUUCAUUCCCU	CO116549	5.0	-1.0	1	21	167	187	UCGGACCAGGCUUCAUUCCCU	::::. ..:..::::.:::	CGGGAGCUGGGUUUGGUUCGA	Cleavage	similar to UniRef100_A7R0U2 Cluster: Chromosome undetermined scaffold_323, whole genome shotgun sequence; n=1; Vitis vinifera|Rep: Chromosome undetermined scaffold_323, whole genome shotgun sequence - Vitis vinifera (Grape), partial (95%)	1
miR166g-3p
UCUCGGACCAGGCUUCAUUCC	CO079323	2.5	-1.0	1	21	499	519	UCUCGGACCAGGCUUCAUUCC	: :::: : ::::::::::::	GAAAUGCAACCUGGUCCGAGA	Cleavage	similar to UniRef100_A7PS75 Cluster: Chromosome chr14 scaffold_27, whole genome shotgun sequence; n=1; Vitis vinifera|Rep: Chromosome chr14 scaffold_27, whole genome shotgun sequence - Vitis vinifera (Grape), partial (27%)	1
UCUCGGACCAGGCUUCAUUCC	TC6854	3.5	-1.0	1	21	101	121	UCUCGGACCAGGCUUCAUUCC	::.:::::::::::::::.	GGGAUGAAGCCUGGUCCGGAU	Cleavage	homologue to UniRef100_Q5D1M3 Cluster: Class III HD-Zip protein 4; n=1; Populus trichocarpa|Rep: Class III HD-Zip protein 4 - Populus trichocarpa (Western balsam poplar) (Populus balsamiferasubsp. trichocarpa), partial (48%)	1
UCUCGGACCAGGCUUCAUUCC	TC7469	3.5	-1.0	1	21	552	572	UCUCGGACCAGGCUUCAUUCC	:.:::. ::::: :::::::	AGGAUGGUGCCUGCUCCGAGA	Cleavage	similar to UniRef100_Q8L8Y0 Cluster: 40S ribosomal protein S2-1; n=1; Arabidopsis thaliana|Rep: 40S ribosomal protein S2-1 - Arabidopsis thaliana (Mouse-ear cress), partial (86%)	1
UCUCGGACCAGGCUUCAUUCC	TC9094	3.5	-1.0	1	21	801	821	UCUCGGACCAGGCUUCAUUCC	::::::::.::::.. .::	UCAAUGAAGCUUGGUUUUGGA	Cleavage	similar to UniRef100_A7P6K2 Cluster: Chromosome chr9 scaffold_7, whole genome shotgun sequence; n=1; Vitis vinifera|Rep: Chromosome chr9 scaffold_7, whole genome shotgun sequence - Vitis vinifera (Grape), partial (45%)	1
UCUCGGACCAGGCUUCAUUCC	CO127025	4.0	-1.0	1	21	521	541	UCUCGGACCAGGCUUCAUUCC	::: ::: ..:::::::::.	AGAAAGAAAUUUGGUCCGAGG	Cleavage	similar to UniRef100_A7PGP4 Cluster: Chromosome chr17 scaffold_16, whole genome shotgun sequence; n=1; Vitis vinifera|Rep: Chromosome chr17 scaffold_16, whole genome shotgun sequence - Vitis vinifera (Grape), partial (15%)	1
UCUCGGACCAGGCUUCAUUCC	CO109235	4.0	-1.0	1	21	40	60	UCUCGGACCAGGCUUCAUUCC	::: ::: ..:::::::::.	AGAAAGAAAUUUGGUCCGAGG	Cleavage	similar to UniRef100_A7PGP4 Cluster: Chromosome chr17 scaffold_16, whole genome shotgun sequence; n=1; Vitis vinifera|Rep: Chromosome chr17 scaffold_16, whole genome shotgun sequence - Vitis vinifera (Grape), partial (38%)	1
UCUCGGACCAGGCUUCAUUCC	TC6653	4.0	-1.0	1	21	269	289	UCUCGGACCAGGCUUCAUUCC	.::: ::::::::::::	ACGAUGUAGCCUGGUCCGAAU	Cleavage	homologue to UniRef100_Q93WU5 Cluster: Peroxisomal targeting signal 2 receptor; n=1; Gossypium hirsutum|Rep: Peroxisomal targeting signal 2 receptor - Gossypium hirsutum (Upland cotton) (Gossypium mexicanum), partial (72%)	1
UCUCGGACCAGGCUUCAUUCC	TC2537	4.0	-1.0	1	21	1	21	UCUCGGACCAGGCUUCAUUCC	:::::::::::: .:::	GCUAUGAAGCCUGGUGUGAGC	Cleavage	similar to UniRef100_Q8L780 Cluster: X-Pro dipeptidase-like protein; n=2; Arabidopsis thaliana|Rep: X-Pro dipeptidase-like protein - Arabidopsis thaliana (Mouse-ear cress), partial (34%)	1
UCUCGGACCAGGCUUCAUUCC	CO101473	4.0	-1.0	1	21	207	227	UCUCGGACCAGGCUUCAUUCC	:::::.::::::: :::	UUCCUGAAGUCUGGUCCAAGA	Cleavage	similar to UniRef100_A7PET2 Cluster: Chromosome chr11 scaffold_13, whole genome shotgun sequence; n=1; Vitis vinifera|Rep: Chromosome chr11 scaffold_13, whole genome shotgun sequence - Vitis vinifera (Grape), partial (31%)	1
UCUCGGACCAGGCUUCAUUCC	TC6026	4.0	-1.0	1	21	283	303	UCUCGGACCAGGCUUCAUUCC	.::: ::::::::::::	ACGAUGUAGCCUGGUCCGAAU	Cleavage	homologue to UniRef100_Q93WU5 Cluster: Peroxisomal targeting signal 2 receptor; n=1; Gossypium hirsutum|Rep: Peroxisomal targeting signal 2 receptor - Gossypium hirsutum (Upland cotton) (Gossypium mexicanum), complete	1
UCUCGGACCAGGCUUCAUUCC	TC47	4.0	-1.0	1	21	998	1018	UCUCGGACCAGGCUUCAUUCC	:::::::::::: .:::	GCUAUGAAGCCUGGUGUGAGC	Cleavage	similar to UniRef100_A7PEB4 Cluster: Chromosome chr11 scaffold_13, whole genome shotgun sequence; n=1; Vitis vinifera|Rep: Chromosome chr11 scaffold_13, whole genome shotgun sequence - Vitis vinifera (Grape), partial (74%)	1
UCUCGGACCAGGCUUCAUUCC	CO105575	4.0	-1.0	1	21	396	416	UCUCGGACCAGGCUUCAUUCC	: ::: :::.:::::.::. :	GAAAUUAAGUCUGGUUCGGAA	Cleavage	similar to UniRef100_A7QDQ2 Cluster: Chromosome chr15 scaffold_82, whole genome shotgun sequence; n=1; Vitis vinifera|Rep: Chromosome chr15 scaffold_82, whole genome shotgun sequence - Vitis vinifera (Grape), partial (50%)	1
UCUCGGACCAGGCUUCAUUCC	CO115183	4.0	-1.0	1	21	151	171	UCUCGGACCAGGCUUCAUUCC	:: ::::::: ::..:::.	CUAACGAAGCCUUGUUUGAGG	Cleavage	similar to UniRef100_A7PCU6 Cluster: Chromosome chr17 scaffold_12, whole genome shotgun sequence; n=1; Vitis vinifera|Rep: Chromosome chr17 scaffold_12, whole genome shotgun sequence - Vitis vinifera (Grape), partial (14%)	1
UCUCGGACCAGGCUUCAUUCC	CO081353	4.0	-1.0	1	21	642	662	UCUCGGACCAGGCUUCAUUCC	.:::: ::: ::::.:::.	AAGAUGAUGCCAGGUCUGAGG	Translation	similar to UniRef100_A7R358 Cluster: Chromosome undetermined scaffold_484, whole genome shotgun sequence; n=1; Vitis vinifera|Rep: Chromosome undetermined scaffold_484, whole genome shotgun sequence - Vitis vinifera (Grape), partial (19%)	1
UCUCGGACCAGGCUUCAUUCC	TC7403	4.0	-1.0	1	21	280	300	UCUCGGACCAGGCUUCAUUCC	: ::: :::.:::::.::. :	GAAAUUAAGUCUGGUUCGGAA	Cleavage	similar to UniRef100_A7QDQ2 Cluster: Chromosome chr15 scaffold_82, whole genome shotgun sequence; n=1; Vitis vinifera|Rep: Chromosome chr15 scaffold_82, whole genome shotgun sequence - Vitis vinifera (Grape), partial (76%)	1
UCUCGGACCAGGCUUCAUUCC	TC7588	4.0	-1.0	1	21	639	659	UCUCGGACCAGGCUUCAUUCC	.:: .:::::::..::::	CAUGUGCGGCCUGGUUUGAGA	Cleavage	similar to UniRef100_A7PK30 Cluster: Chromosome chr15 scaffold_19, whole genome shotgun sequence; n=1; Vitis vinifera|Rep: Chromosome chr15 scaffold_19, whole genome shotgun sequence - Vitis vinifera (Grape), partial (64%)	1
UCUCGGACCAGGCUUCAUUCC	TC4170	4.0	-1.0	1	21	690	710	UCUCGGACCAGGCUUCAUUCC	:: :.:: .:::::::::.	UUAAAGGAGAUUGGUCCGAGG	Cleavage	similar to UniRef100_A9TVY3 Cluster: Predicted protein; n=1; Physcomitrella patens subsp. patens|Rep: Predicted protein - Physcomitrella patens subsp. patens, partial (93%)	1
UCUCGGACCAGGCUUCAUUCC	TC2043	4.0	-1.0	1	21	201	221	UCUCGGACCAGGCUUCAUUCC	:: ::::..:: ::.::::	ACAAGGAAGUUUGUUCUGAGA	Cleavage	weakly similar to UniRef100_A7NWA8 Cluster: Chromosome chr5 scaffold_2, whole genome shotgun sequence; n=1; Vitis vinifera|Rep: Chromosome chr5 scaffold_2, whole genome shotgun sequence - Vitis vinifera (Grape), partial (12%)	1
UCUCGGACCAGGCUUCAUUCC	TC8334	4.0	-1.0	1	21	708	728	UCUCGGACCAGGCUUCAUUCC	:: :: :::::: .:::::	AAAAAGAUGCCUGGCUCGAGA	Cleavage	similar to UniRef100_A7PC14 Cluster: Chromosome chr2 scaffold_11, whole genome shotgun sequence; n=1; Vitis vinifera|Rep: Chromosome chr2 scaffold_11, whole genome shotgun sequence - Vitis vinifera (Grape), partial (52%)	1
UCUCGGACCAGGCUUCAUUCC	TC3973	4.5	-1.0	1	21	281	301	UCUCGGACCAGGCUUCAUUCC	:::.:: .::.:::::. :::	GGAGUGCGGCUUGGUCUUAGA	Cleavage	homologue to UniRef100_P48513 Cluster: Transcription initiation factor IIB; n=1; Glycine max|Rep: Transcription initiation factor IIB - Glycine max (Soybean), complete	1
UCUCGGACCAGGCUUCAUUCC	TC7922	4.5	-1.0	1	21	546	566	UCUCGGACCAGGCUUCAUUCC	:: :: ::::::: ::::::	GGUAUAAAGCCUGUUCCGAGU	Cleavage	similar to UniRef100_A7Q277 Cluster: Chromosome chr13 scaffold_45, whole genome shotgun sequence; n=1; Vitis vinifera|Rep: Chromosome chr13 scaffold_45, whole genome shotgun sequence - Vitis vinifera (Grape), partial (89%)	1
UCUCGGACCAGGCUUCAUUCC	TC4	4.5	-1.0	1	21	644	664	UCUCGGACCAGGCUUCAUUCC	::: ::: :::::::..:: :	GGACUGAUGCCUGGUUUGACA	Cleavage	homologue to UniRef100_A7NWE6 Cluster: Chromosome chr5 scaffold_2, whole genome shotgun sequence; n=1; Vitis vinifera|Rep: Chromosome chr5 scaffold_2, whole genome shotgun sequence - Vitis vinifera (Grape), partial (95%)	1
UCUCGGACCAGGCUUCAUUCC	CO128910	4.5	-1.0	1	21	478	498	UCUCGGACCAGGCUUCAUUCC	:::: : :.:::::..::::	GGAAGUAUGUCUGGUUUGAGA	Cleavage	similar to UniRef100_A7PL06 Cluster: Chromosome chr7 scaffold_20, whole genome shotgun sequence; n=1; Vitis vinifera|Rep: Chromosome chr7 scaffold_20, whole genome shotgun sequence - Vitis vinifera (Grape), partial (29%)	1
UCUCGGACCAGGCUUCAUUCC	CO107389	4.5	-1.0	1	21	135	155	UCUCGGACCAGGCUUCAUUCC	: :.:::::::::: .::. :	GCAGUGAAGCCUGGAUCGGAA	Cleavage	weakly similar to UniRef100_A7PMP9 Cluster: Chromosome chr14 scaffold_21, whole genome shotgun sequence; n=1; Vitis vinifera|Rep: Chromosome chr14 scaffold_21, whole genome shotgun sequence - Vitis vinifera (Grape), partial (16%)	1
UCUCGGACCAGGCUUCAUUCC	TC6678	4.5	-1.0	1	21	136	156	UCUCGGACCAGGCUUCAUUCC	::::.:: .: :::.::::	AAAAUGGAGAUUUGUCUGAGA	Cleavage	similar to UniRef100_Q8LGG0 Cluster: Peptidyl-prolyl isomerase FKBP12; n=1; Arabidopsis thaliana|Rep: Peptidyl-prolyl isomerase FKBP12 - Arabidopsis thaliana (Mouse-ear cress), partial (98%)	1
UCUCGGACCAGGCUUCAUUCC	CO074142	4.5	-1.0	1	21	665	685	UCUCGGACCAGGCUUCAUUCC	.:::::: :::: .::.::	UCGAUGAAGACUGGAUCGGGA	Cleavage	weakly similar to UniRef100_A7NTP5 Cluster: Chromosome chr18 scaffold_1, whole genome shotgun sequence; n=2; Vitis vinifera|Rep: Chromosome chr18 scaffold_1, whole genome shotgun sequence - Vitis vinifera (Grape), partial (20%)	1
UCUCGGACCAGGCUUCAUUCC	TC323	4.5	-1.0	1	21	326	346	UCUCGGACCAGGCUUCAUUCC	.::.:::.:: :.:::::	GUUGUGGAGCUUGUUUCGAGA	Cleavage	similar to UniRef100_Q6T5H5 Cluster: Alpha-expansin 3; n=1; Populus tremula x Populus tremuloides|Rep: Alpha-expansin 3 - Populus tremula x Populus tremuloides, partial (95%)	1
UCUCGGACCAGGCUUCAUUCC	CO103470	4.5	-1.0	1	21	8	28	UCUCGGACCAGGCUUCAUUCC	:: :..::.::::.: :::	AAAAAGGGGCUUGGUUCAAGA	Cleavage	weakly similar to UniRef100_Q94KU3 Cluster: Myo-inositol-3-phosphate synthase; n=1; Glycine max|Rep: Myo-inositol-3-phosphate synthase - Glycine max (Soybean), partial (13%)	1
UCUCGGACCAGGCUUCAUUCC	TC5247	4.5	-1.0	1	21	197	217	UCUCGGACCAGGCUUCAUUCC	::: ::::.: :::.:::	AUAAUUAAGCUUUGUCUGAGC	Cleavage		1
UCUCGGACCAGGCUUCAUUCC	TC182	4.5	-1.0	1	21	844	864	UCUCGGACCAGGCUUCAUUCC	: :::::::.::: :..:: :	GAAAUGAAGUCUGCUUUGACA	Cleavage		1
UCUCGGACCAGGCUUCAUUCC	TC3771	4.5	-1.0	1	21	634	654	UCUCGGACCAGGCUUCAUUCC	: :::::..::::..:.:	AUACUGAAGUUUGGUUUGGGU	Cleavage	weakly similar to UniRef100_A7P4W1 Cluster: Chromosome chr4 scaffold_6, whole genome shotgun sequence; n=1; Vitis vinifera|Rep: Chromosome chr4 scaffold_6, whole genome shotgun sequence - Vitis vinifera (Grape), partial (21%)	1
UCUCGGACCAGGCUUCAUUCC	TC891	4.5	-1.0	1	21	871	891	UCUCGGACCAGGCUUCAUUCC	: :::::::.::: :..:: :	GAAAUGAAGUCUGCUUUGACA	Cleavage		1
UCUCGGACCAGGCUUCAUUCC	TC9334	4.5	-1.0	1	21	501	521	UCUCGGACCAGGCUUCAUUCC	.:::::: ::: :.::::.	UUGAUGAAGGCUGCUUCGAGG	Cleavage	similar to UniRef100_A7Q8L4 Cluster: Chromosome chr5 scaffold_64, whole genome shotgun sequence; n=1; Vitis vinifera|Rep: Chromosome chr5 scaffold_64, whole genome shotgun sequence - Vitis vinifera (Grape), partial (45%)	1
UCUCGGACCAGGCUUCAUUCC	CO075448	4.5	-1.0	1	21	370	390	UCUCGGACCAGGCUUCAUUCC	:::: :::. ::::.:::	AUAAUGCAGCUAGGUCUGAGU	Translation	similar to UniRef100_A7PL90 Cluster: Chromosome chr7 scaffold_20, whole genome shotgun sequence; n=1; Vitis vinifera|Rep: Chromosome chr7 scaffold_20, whole genome shotgun sequence - Vitis vinifera (Grape), partial (3%)	1
UCUCGGACCAGGCUUCAUUCC	CO072872	4.5	-1.0	1	21	411	431	UCUCGGACCAGGCUUCAUUCC	: :: :::: .:::::::: :	GAAAAGAAGAUUGGUCCGAAA	Cleavage		1
UCUCGGACCAGGCUUCAUUCC	TC3191	4.5	-1.0	1	21	290	310	UCUCGGACCAGGCUUCAUUCC	.:::: ::::::: ::::	CUGAUGAUGCCUGGUGGGAGA	Cleavage	similar to UniRef100_A7P285 Cluster: Chromosome chr19 scaffold_4, whole genome shotgun sequence; n=2; Vitis vinifera|Rep: Chromosome chr19 scaffold_4, whole genome shotgun sequence - Vitis vinifera (Grape), partial (34%)	1
UCUCGGACCAGGCUUCAUUCC	CO097726	4.5	-1.0	1	21	150	170	UCUCGGACCAGGCUUCAUUCC	:::: ::: :::::.:: :	CAAAUGCAGCAUGGUCUGAAA	Translation	weakly similar to UniRef100_A7Q2W8 Cluster: Chromosome chr12 scaffold_47, whole genome shotgun sequence; n=1; Vitis vinifera|Rep: Chromosome chr12 scaffold_47, whole genome shotgun sequence - Vitis vinifera (Grape), partial (12%)	1
UCUCGGACCAGGCUUCAUUCC	TC8324	4.5	-1.0	1	21	629	649	UCUCGGACCAGGCUUCAUUCC	:: ::: .:::::..:.::	AAAAGGAAUUCUGGUUUGGGA	Cleavage	similar to UniRef100_P82869 Cluster: Peptidyl-prolyl cis-trans isomerase CYP37, chloroplast precursor; n=1; Arabidopsis thaliana|Rep: Peptidyl-prolyl cis-trans isomerase CYP37, chloroplast precursor - Arabidopsis thaliana (Mouse-ear cress), partial (53%)	1
UCUCGGACCAGGCUUCAUUCC	TC6669	4.5	-1.0	1	21	426	446	UCUCGGACCAGGCUUCAUUCC	.:::: ::::::: ::::	CUGAUGAUGCCUGGUGGGAGA	Cleavage	similar to UniRef100_A7P285 Cluster: Chromosome chr19 scaffold_4, whole genome shotgun sequence; n=2; Vitis vinifera|Rep: Chromosome chr19 scaffold_4, whole genome shotgun sequence - Vitis vinifera (Grape), partial (45%)	1
UCUCGGACCAGGCUUCAUUCC	CO128120	5.0	-1.0	1	21	121	141	UCUCGGACCAGGCUUCAUUCC	::.. :..:::::: :::.::	GGGGGGGGGCCUGGGCCGGGA	Cleavage	weakly similar to UniRef100_A8IZJ6 Cluster: RWP-RK transcription factor; n=1; Chlamydomonas reinhardtii|Rep: RWP-RK transcription factor - Chlamydomonas reinhardtii, partial (5%)	1
UCUCGGACCAGGCUUCAUUCC	CO086307	5.0	-1.0	1	21	406	426	UCUCGGACCAGGCUUCAUUCC	::. ::.:::.:::::: .:.	GGGCUGGAGCUUGGUCCUGGG	Cleavage	similar to UniRef100_Q08WF1 Cluster: Protein-L-isoaspartate O-methyltransferase; n=1; Stigmatella aurantiaca DW4/3-1|Rep: Protein-L-isoaspartate O-methyltransferase - Stigmatella aurantiaca DW4/3-1, partial (10%)	1
UCUCGGACCAGGCUUCAUUCC	CO087210	5.0	-1.0	1	21	215	235	UCUCGGACCAGGCUUCAUUCC	::.:::::..: ::..:.:.	UGAGUGAAGUUUUGUUUGGGG	Cleavage	similar to UniRef100_A7QMN2 Cluster: Chromosome chr19 scaffold_126, whole genome shotgun sequence; n=1; Vitis vinifera|Rep: Chromosome chr19 scaffold_126, whole genome shotgun sequence - Vitis vinifera (Grape), partial (11%)	1
UCUCGGACCAGGCUUCAUUCC	CO084831	5.0	-1.0	1	21	805	825	UCUCGGACCAGGCUUCAUUCC	::: ::: .:::::.::::.	GGAUUGAUAUCUGGUUCGAGG	Cleavage	similar to UniRef100_A7Q3G1 Cluster: Chromosome chr13 scaffold_48, whole genome shotgun sequence; n=1; Vitis vinifera|Rep: Chromosome chr13 scaffold_48, whole genome shotgun sequence - Vitis vinifera (Grape), partial (48%)	1
UCUCGGACCAGGCUUCAUUCC	TC3716	5.0	-1.0	1	21	514	534	UCUCGGACCAGGCUUCAUUCC	::::::::.. ::..::::	CGAAUGAAGUUGAGUUUGAGA	Translation	similar to UniRef100_A8BTK4 Cluster: Transposase; n=1; Vitis vinifera|Rep: Transposase - Vitis vinifera (Grape), partial (97%)	1
UCUCGGACCAGGCUUCAUUCC	TC5751	5.0	-1.0	1	21	579	599	UCUCGGACCAGGCUUCAUUCC	::.: :: ::::::::.:. :	GGGAAGACGCCUGGUCUGGUA	Cleavage	similar to UniRef100_Q9M6R4 Cluster: Glutathione S-transferase; n=1; Gossypium hirsutum|Rep: Glutathione S-transferase - Gossypium hirsutum (Upland cotton) (Gossypium mexicanum), partial (75%)	1
UCUCGGACCAGGCUUCAUUCC	TC8016	5.0	-1.0	1	21	317	337	UCUCGGACCAGGCUUCAUUCC	: ::::::::. ::::.::	GCAAUGAAGCUGGGUCUGAAG	Translation	similar to UniRef100_A7P3U6 Cluster: Chromosome chr1 scaffold_5, whole genome shotgun sequence; n=1; Vitis vinifera|Rep: Chromosome chr1 scaffold_5, whole genome shotgun sequence - Vitis vinifera (Grape), partial (83%)	1
UCUCGGACCAGGCUUCAUUCC	CO099881	5.0	-1.0	1	21	357	377	UCUCGGACCAGGCUUCAUUCC	:::::.::::::.:. :	UCUUUGAAGUCUGGUCUGGUA	Cleavage	weakly similar to UniRef100_Q2HST1 Cluster: Ferric reductase-like transmembrane component; n=1; Medicago truncatula|Rep: Ferric reductase-like transmembrane component - Medicago truncatula (Barrel medic), partial (22%)	1
UCUCGGACCAGGCUUCAUUCC	CO086119	5.0	-1.0	1	21	171	191	UCUCGGACCAGGCUUCAUUCC	::: :::: :: :::.:.::	CGAAAGAAGACUUGUCUGGGA	Cleavage	similar to UniRef100_A7QBQ2 Cluster: Lipoxygenase; n=1; Vitis vinifera|Rep: Lipoxygenase - Vitis vinifera (Grape), partial (24%)	1
UCUCGGACCAGGCUUCAUUCC	TC8591	5.0	-1.0	1	21	429	449	UCUCGGACCAGGCUUCAUUCC	::: : :::..:::::: .::	GGACUCAAGUUUGGUCCUGGA	Cleavage	similar to UniRef100_A7QPC5 Cluster: Chromosome chr18 scaffold_137, whole genome shotgun sequence; n=1; Vitis vinifera|Rep: Chromosome chr18 scaffold_137, whole genome shotgun sequence - Vitis vinifera (Grape), partial (18%)	1
UCUCGGACCAGGCUUCAUUCC	CO132055	5.0	-1.0	1	21	619	639	UCUCGGACCAGGCUUCAUUCC	:::: :::.: : ::.::::	UGAAUUAAGUCGGAUCUGAGA	Translation	similar to UniRef100_Q8VGU2 Cluster: Olfactory receptor MOR160-1; n=1; Mus musculus|Rep: Olfactory receptor MOR160-1 - Mus musculus (Mouse), partial (6%)	1
UCUCGGACCAGGCUUCAUUCC	CO074749	5.0	-1.0	1	21	537	557	UCUCGGACCAGGCUUCAUUCC	::.: ..::.:::: .::::	AGAGUUGGGCUUGGUAUGAGA	Cleavage	weakly similar to UniRef100_A7P9L8 Cluster: Chromosome chr3 scaffold_8, whole genome shotgun sequence; n=1; Vitis vinifera|Rep: Chromosome chr3 scaffold_8, whole genome shotgun sequence - Vitis vinifera (Grape), partial (17%)	1
UCUCGGACCAGGCUUCAUUCC	CO101925	5.0	-1.0	1	21	662	682	UCUCGGACCAGGCUUCAUUCC	:.:::: :.::::: : :::	CGGAUGAUGUCUGGUACAAGA	Cleavage	similar to UniRef100_A7QI84 Cluster: Chromosome chr17 scaffold_101, whole genome shotgun sequence; n=1; Vitis vinifera|Rep: Chromosome chr17 scaffold_101, whole genome shotgun sequence - Vitis vinifera (Grape), partial (50%)	1
UCUCGGACCAGGCUUCAUUCC	TC458	5.0	-1.0	1	21	556	576	UCUCGGACCAGGCUUCAUUCC	:.:::. ::: : :::::::	AGGAUGGUGCCCGCUCCGAGA	Translation	similar to UniRef100_A7PWE1 Cluster: Chromosome chr8 scaffold_34, whole genome shotgun sequence; n=2; Vitis vinifera|Rep: Chromosome chr8 scaffold_34, whole genome shotgun sequence - Vitis vinifera (Grape), partial (85%)	1
UCUCGGACCAGGCUUCAUUCC	TC9149	5.0	-1.0	1	21	934	954	UCUCGGACCAGGCUUCAUUCC	:..:::::::..::::	AUACCGGGGCCUGGUUUGAGA	Cleavage	similar to UniRef100_A7QP60 Cluster: Chromosome chr1 scaffold_136, whole genome shotgun sequence; n=1; Vitis vinifera|Rep: Chromosome chr1 scaffold_136, whole genome shotgun sequence - Vitis vinifera (Grape), partial (81%)	1
UCUCGGACCAGGCUUCAUUCC	TC8302	5.0	-1.0	1	21	576	596	UCUCGGACCAGGCUUCAUUCC	::: ::: ..: ::::::::	UGAAGGAAAUUUUGUCCGAGA	Cleavage	similar to UniRef100_A7P4L2 Cluster: Chromosome chr4 scaffold_6, whole genome shotgun sequence; n=1; Vitis vinifera|Rep: Chromosome chr4 scaffold_6, whole genome shotgun sequence - Vitis vinifera (Grape), partial (91%)	1
UCUCGGACCAGGCUUCAUUCC	TC8560	5.0	-1.0	1	21	474	494	UCUCGGACCAGGCUUCAUUCC	:::.::.:: ::: ::::	AAUAUGGAGUCUUGUCAGAGA	Cleavage	similar to UniRef100_A7P7T3 Cluster: Chromosome chr9 scaffold_7, whole genome shotgun sequence; n=1; Vitis vinifera|Rep: Chromosome chr9 scaffold_7, whole genome shotgun sequence - Vitis vinifera (Grape), partial (44%)	1
UCUCGGACCAGGCUUCAUUCC	TC4133	5.0	-1.0	1	21	298	318	UCUCGGACCAGGCUUCAUUCC	.::::::..:: :: :::.	UCGAUGAAGUUUGCUCGGAGG	Cleavage	similar to UniRef100_A7PT66 Cluster: Chromosome chr8 scaffold_29, whole genome shotgun sequence; n=1; Vitis vinifera|Rep: Chromosome chr8 scaffold_29, whole genome shotgun sequence - Vitis vinifera (Grape), partial (20%)	1
UCUCGGACCAGGCUUCAUUCC	TC5547	5.0	-1.0	1	21	506	526	UCUCGGACCAGGCUUCAUUCC	::: :: :::: :::.:::	UGAAAGAUGCCUCGUCUGAGC	Cleavage	homologue to UniRef100_A7QXG5 Cluster: Chromosome undetermined scaffold_223, whole genome shotgun sequence; n=1; Vitis vinifera|Rep: Chromosome undetermined scaffold_223, whole genome shotgun sequence - Vitis vinifera (Grape), partial (4%)	1
UCUCGGACCAGGCUUCAUUCC	TC8950	5.0	-1.0	1	21	232	252	UCUCGGACCAGGCUUCAUUCC	::::::.. ::::.:::	UACAUGAAGUUCGGUCUGAGU	Translation	similar to UniRef100_A7NU05 Cluster: Chromosome chr18 scaffold_1, whole genome shotgun sequence; n=1; Vitis vinifera|Rep: Chromosome chr18 scaffold_1, whole genome shotgun sequence - Vitis vinifera (Grape), partial (32%)	1
UCUCGGACCAGGCUUCAUUCC	CO108330	5.0	-1.0	1	21	520	539	UCUCGGACCAGGCUUCAUUCC	:::::: .::::::: :::	AUAAUGAA-UCUGGUCCAAGA	Cleavage	similar to UniRef100_A7Q9Y5 Cluster: Chromosome chr8 scaffold_68, whole genome shotgun sequence; n=1; Vitis vinifera|Rep: Chromosome chr8 scaffold_68, whole genome shotgun sequence - Vitis vinifera (Grape), partial (47%)	1
UCUCGGACCAGGCUUCAUUCC	TC7082	5.0	-1.0	1	21	395	415	UCUCGGACCAGGCUUCAUUCC	.::::.::.::: ..:::	AAGAUGAGGCUUGGAUUGAGC	Cleavage	similar to UniRef100_A7QCA0 Cluster: Chromosome undetermined scaffold_77, whole genome shotgun sequence; n=1; Vitis vinifera|Rep: Chromosome undetermined scaffold_77, whole genome shotgun sequence - Vitis vinifera (Grape), partial (88%)	1
UCUCGGACCAGGCUUCAUUCC	CO099118	5.0	-1.0	1	21	483	503	UCUCGGACCAGGCUUCAUUCC	.:::.:: .:::: .::::	AUGAUGGAGAUUGGUAUGAGA	Cleavage	similar to UniRef100_Q6RSH9 Cluster: Phytoene desaturase; n=1; Momordica charantia var. abbreviata|Rep: Phytoene desaturase - Momordica charantia var. abbreviata, partial (38%)	1
UCUCGGACCAGGCUUCAUUCC	TC6662	5.0	-1.0	1	21	78	98	UCUCGGACCAGGCUUCAUUCC	:: :..:::::: :::.:	AAAAAGGGGCCUGGGCCGGGC	Cleavage	similar to UniRef100_Q4T4L4 Cluster: Chromosome undetermined SCAF9593, whole genome shotgun sequence; n=1; Tetraodon nigroviridis|Rep: Chromosome undetermined SCAF9593, whole genome shotgun sequence - Tetraodon nigroviridis (Green puffer), partial (5%)	1
UCUCGGACCAGGCUUCAUUCC	CO079831	5.0	-1.0	1	21	369	389	UCUCGGACCAGGCUUCAUUCC	:: :::::::: .::::	AUGUUGCAGCCUGGUAUGAGA	Cleavage	homologue to UniRef100_A7PC94 Cluster: Chromosome chr2 scaffold_11, whole genome shotgun sequence; n=1; Vitis vinifera|Rep: Chromosome chr2 scaffold_11, whole genome shotgun sequence - Vitis vinifera (Grape), partial (36%)	1
UCUCGGACCAGGCUUCAUUCC	CA994244	5.0	-1.0	1	21	533	553	UCUCGGACCAGGCUUCAUUCC	:.::.: ..:::::::: :	AUAGUGGAUUUUGGUCCGAAA	Cleavage	similar to UniRef100_P93653 Cluster: Trehalose-6-phosphate synthase; n=1; Arabidopsis thaliana|Rep: Trehalose-6-phosphate synthase - Arabidopsis thaliana (Mouse-ear cress), partial (4%)	1
UCUCGGACCAGGCUUCAUUCC	CO112570	5.0	-1.0	1	21	302	322	UCUCGGACCAGGCUUCAUUCC	::: ::::: : ::::::	UCAAUAAAGCCGGAUCCGAGU	Translation	similar to UniRef100_A7P478 Cluster: Chromosome chr1 scaffold_5, whole genome shotgun sequence; n=1; Vitis vinifera|Rep: Chromosome chr1 scaffold_5, whole genome shotgun sequence - Vitis vinifera (Grape), partial (14%)	1
UCUCGGACCAGGCUUCAUUCC	TC1155	5.0	-1.0	1	21	801	821	UCUCGGACCAGGCUUCAUUCC	:::: :::.:: :.::::.	CGAAUUUAGCUUGUUUCGAGG	Cleavage	similar to UniRef100_A7QVE1 Cluster: Chromosome chr2 scaffold_187, whole genome shotgun sequence; n=2; Vitis vinifera|Rep: Chromosome chr2 scaffold_187, whole genome shotgun sequence - Vitis vinifera (Grape), partial (43%)	1
UCUCGGACCAGGCUUCAUUCC	CO094439	5.0	-1.0	1	21	97	117	UCUCGGACCAGGCUUCAUUCC	::: .:::: :: :::.::	UUAAUUGAGCCCGGCCCGGGA	Translation	similar to UniRef100_Q39189 Cluster: DEAD-box ATP-dependent RNA helicase 7; n=1; Arabidopsis thaliana|Rep: DEAD-box ATP-dependent RNA helicase 7 - Arabidopsis thaliana (Mouse-ear cress), partial (3%)	1
UCUCGGACCAGGCUUCAUUCC	TC5885	5.0	-1.0	1	21	329	349	UCUCGGACCAGGCUUCAUUCC	.:: ::::: ::::: .::	AAGAUCAAGCCAGGUCCAGGA	Translation	similar to UniRef100_A7P1N7 Cluster: Chromosome chr19 scaffold_4, whole genome shotgun sequence; n=1; Vitis vinifera|Rep: Chromosome chr19 scaffold_4, whole genome shotgun sequence - Vitis vinifera (Grape), partial (33%)	1
UCUCGGACCAGGCUUCAUUCC	TC2633	5.0	-1.0	1	21	584	604	UCUCGGACCAGGCUUCAUUCC	:::::. :::::::: .:	CCAAUGAGUCCUGGUCCUGGU	Cleavage	similar to UniRef100_A7PFP5 Cluster: Chromosome chr11 scaffold_14, whole genome shotgun sequence; n=1; Vitis vinifera|Rep: Chromosome chr11 scaffold_14, whole genome shotgun sequence - Vitis vinifera (Grape), partial (59%)	1
miR167d
UGAAGCUGCCAGCAUGAUCUUA	TC1436	3.0	-1.0	1	22	902	923	UGAAGCUGCCAGCAUGAUCUUA	.:::.::: ::::.:::::.	GCGGAUUAUGAUGGCGGCUUCG	Cleavage	similar to UniRef100_A7NW38 Cluster: Chromosome chr5 scaffold_2, whole genome shotgun sequence; n=1; Vitis vinifera|Rep: Chromosome chr5 scaffold_2, whole genome shotgun sequence - Vitis vinifera (Grape), partial (52%)	1
UGAAGCUGCCAGCAUGAUCUUA	TC3171	3.0	-1.0	1	22	449	470	UGAAGCUGCCAGCAUGAUCUUA	:: :: .::::::::::::.:	UAUAAUAGUGCUGGCAGCUUUA	Cleavage	similar to UniRef100_Q10R22 Cluster: Zinc finger, C3HC4 type family protein, expressed; n=2; Oryza sativa Japonica Group|Rep: Zinc finger, C3HC4 type family protein, expressed - Oryza sativa subsp. japonica (Rice), partial (54%)	1
UGAAGCUGCCAGCAUGAUCUUA	TC484	3.0	-1.0	1	22	919	940	UGAAGCUGCCAGCAUGAUCUUA	:. :::: :::::::::::	GGUGGACAUGGUGGCAGCUUCA	Cleavage	weakly similar to UniRef100_Q8W228 Cluster: Cytochrome P450; n=1; Pyrus communis|Rep: Cytochrome P450 - Pyrus communis (Pear), partial (76%)	1
UGAAGCUGCCAGCAUGAUCUUA	TC7552	3.5	-1.0	1	22	573	594	UGAAGCUGCCAGCAUGAUCUUA	:.:::::: :::::::::::	UGAGAUCAGGCUGGCAGCUUGU	Cleavage	similar to UniRef100_A7Q186 Cluster: Chromosome chr10 scaffold_43, whole genome shotgun sequence; n=1; Vitis vinifera|Rep: Chromosome chr10 scaffold_43, whole genome shotgun sequence - Vitis vinifera (Grape), partial (29%)	1
UGAAGCUGCCAGCAUGAUCUUA	TC4402	3.5	-1.0	1	22	720	741	UGAAGCUGCCAGCAUGAUCUUA	.:::::: :::::::::::	AGAGAUCAGGCUGGCAGCUUGU	Cleavage	similar to UniRef100_A7PJQ8 Cluster: Chromosome chr12 scaffold_18, whole genome shotgun sequence; n=1; Vitis vinifera|Rep: Chromosome chr12 scaffold_18, whole genome shotgun sequence - Vitis vinifera (Grape), partial (33%)	1
UGAAGCUGCCAGCAUGAUCUUA	CO124193	3.5	-1.0	1	22	12	33	UGAAGCUGCCAGCAUGAUCUUA	.:.:::::: ::..::::.:	ACGGGUCAUGCAGGUGGCUUUA	Translation	weakly similar to UniRef100_A7P4K5 Cluster: Chromosome chr4 scaffold_6, whole genome shotgun sequence; n=1; Vitis vinifera|Rep: Chromosome chr4 scaffold_6, whole genome shotgun sequence - Vitis vinifera (Grape), partial (28%)	1
UGAAGCUGCCAGCAUGAUCUUA	TC9053	3.5	-1.0	1	22	46	67	UGAAGCUGCCAGCAUGAUCUUA	:.:::::.: ::::.::.:	GUUGGUCAUGUUUGCAGUUUUA	Translation	similar to UniRef100_A7QVT1 Cluster: Chromosome chr7 scaffold_192, whole genome shotgun sequence; n=1; Vitis vinifera|Rep: Chromosome chr7 scaffold_192, whole genome shotgun sequence - Vitis vinifera (Grape), partial (22%)	1
UGAAGCUGCCAGCAUGAUCUUA	TC9449	3.5	-1.0	1	22	513	534	UGAAGCUGCCAGCAUGAUCUUA	: ::::: ::::::::::	GCUGUUCAUGGUGGCAGCUUCU	Cleavage	homologue to UniRef100_Q9SKL4 Cluster: Expressed protein; n=1; Arabidopsis thaliana|Rep: Expressed protein - Arabidopsis thaliana (Mouse-ear cress), partial (52%)	1
UGAAGCUGCCAGCAUGAUCUUA	TC1713	3.5	-1.0	1	22	703	724	UGAAGCUGCCAGCAUGAUCUUA	: ::::: ::::::::::	GCUGUUCAUGGUGGCAGCUUCU	Cleavage	similar to UniRef100_Q9SKL4 Cluster: Expressed protein; n=1; Arabidopsis thaliana|Rep: Expressed protein - Arabidopsis thaliana (Mouse-ear cress), complete	1
UGAAGCUGCCAGCAUGAUCUUA	CO119026	4.0	-1.0	1	22	549	570	UGAAGCUGCCAGCAUGAUCUUA	..::: ::::::::::.::	AGGGAUGAUGCUGGCAGUUUGU	Cleavage	similar to UniRef100_A7P540 Cluster: Chromosome chr4 scaffold_6, whole genome shotgun sequence; n=1; Vitis vinifera|Rep: Chromosome chr4 scaffold_6, whole genome shotgun sequence - Vitis vinifera (Grape), partial (11%)	1
UGAAGCUGCCAGCAUGAUCUUA	CO081855	4.0	-1.0	1	22	343	364	UGAAGCUGCCAGCAUGAUCUUA	:.:: ::::: ::::.::::	GAGGACAAUGCUUGCAGUUUCA	Translation	homologue to UniRef100_A7P8D5 Cluster: Chromosome chr3 scaffold_8, whole genome shotgun sequence; n=1; Vitis vinifera|Rep: Chromosome chr3 scaffold_8, whole genome shotgun sequence - Vitis vinifera (Grape), partial (23%)	1
UGAAGCUGCCAGCAUGAUCUUA	TC9211	4.0	-1.0	1	22	1119	1140	UGAAGCUGCCAGCAUGAUCUUA	.:::: ::: ::::::::::	GGAGAUAAUGAAGGCAGCUUCA	Translation	similar to UniRef100_A7PTX2 Cluster: Chromosome chr7 scaffold_31, whole genome shotgun sequence; n=1; Vitis vinifera|Rep: Chromosome chr7 scaffold_31, whole genome shotgun sequence - Vitis vinifera (Grape), partial (48%)	1
UGAAGCUGCCAGCAUGAUCUUA	TC8337	4.0	-1.0	1	22	152	172	UGAAGCUGCCAGCAUGAUCUUA	.::::::::::: ::::::	CUGGAUCAUGCUGG-AGCUUCC	Cleavage	weakly similar to UniRef100_A7QSH4 Cluster: Chromosome chr12 scaffold_159, whole genome shotgun sequence; n=1; Vitis vinifera|Rep: Chromosome chr12 scaffold_159, whole genome shotgun sequence - Vitis vinifera (Grape), partial (41%)	1
UGAAGCUGCCAGCAUGAUCUUA	CO131923	4.0	-1.0	1	22	314	335	UGAAGCUGCCAGCAUGAUCUUA	:::. ::.:::.: :::::	AUUGAUUCUGUUGGUACCUUCA	Cleavage	similar to UniRef100_A7QMG9 Cluster: Chromosome chr19 scaffold_126, whole genome shotgun sequence; n=1; Vitis vinifera|Rep: Chromosome chr19 scaffold_126, whole genome shotgun sequence - Vitis vinifera (Grape), partial (84%)	1
UGAAGCUGCCAGCAUGAUCUUA	TC1865	4.0	-1.0	1	22	369	390	UGAAGCUGCCAGCAUGAUCUUA	:::::: :: :::::::..	GGUGAUCAUCCUAGCAGCUUUG	Translation	similar to UniRef100_A7QFN6 Cluster: Chromosome chr8 scaffold_88, whole genome shotgun sequence; n=1; Vitis vinifera|Rep: Chromosome chr8 scaffold_88, whole genome shotgun sequence - Vitis vinifera (Grape), partial (57%)	1
UGAAGCUGCCAGCAUGAUCUUA	TC916	4.0	-1.0	1	22	1117	1138	UGAAGCUGCCAGCAUGAUCUUA	: .:::..: .::::::.::.:	UUGGAUUGUCUUGGCAGUUUUA	Cleavage	similar to UniRef100_A9TN13 Cluster: Predicted protein; n=1; Physcomitrella patens subsp. patens|Rep: Predicted protein - Physcomitrella patens subsp. patens, partial (79%)	1
UGAAGCUGCCAGCAUGAUCUUA	TC7268	4.0	-1.0	1	22	418	439	UGAAGCUGCCAGCAUGAUCUUA	:.:: :: .:::::::::::	AAGGACCAAAUUGGCAGCUUCA	Cleavage	similar to UniRef100_Q9ZVV4 Cluster: T5A14.1 protein; n=1; Arabidopsis thaliana|Rep: T5A14.1 protein - Arabidopsis thaliana (Mouse-ear cress), partial (92%)	1
UGAAGCUGCCAGCAUGAUCUUA	TC2008	4.0	-1.0	1	22	1256	1277	UGAAGCUGCCAGCAUGAUCUUA	:::::: .:::. ::::::	GUUGAUCAUCUUGGUUGCUUCA	Cleavage	similar to UniRef100_A7QFP8 Cluster: Chromosome chr8 scaffold_88, whole genome shotgun sequence; n=1; Vitis vinifera|Rep: Chromosome chr8 scaffold_88, whole genome shotgun sequence - Vitis vinifera (Grape), partial (69%)	1
UGAAGCUGCCAGCAUGAUCUUA	CO125536	4.5	-1.0	1	22	751	772	UGAAGCUGCCAGCAUGAUCUUA	::. ::..: :::::::::::	UAGAAUUGUCCUGGCAGCUUCC	Cleavage	similar to UniRef100_A7P710 Cluster: Chromosome chr9 scaffold_7, whole genome shotgun sequence; n=1; Vitis vinifera|Rep: Chromosome chr9 scaffold_7, whole genome shotgun sequence - Vitis vinifera (Grape), partial (45%)	1
UGAAGCUGCCAGCAUGAUCUUA	TC6839	4.5	-1.0	1	22	240	261	UGAAGCUGCCAGCAUGAUCUUA	.:::: :::.: :::::: ::	GGAGAUGAUGUUUGCAGCUGCA	Translation	UniRef100_P31336 Cluster: Photosystem II 5 kDa protein, chloroplast precursor; n=1; Gossypium hirsutum|Rep: Photosystem II 5 kDa protein, chloroplast precursor - Gossypium hirsutum (Upland cotton) (Gossypium mexicanum), complete	1
UGAAGCUGCCAGCAUGAUCUUA	CO132599	4.5	-1.0	1	22	480	501	UGAAGCUGCCAGCAUGAUCUUA	::.:::: .:::.: :::::	ACAGGUCAUAUUGGUACCUUCA	Cleavage	similar to UniRef100_A7Q410 Cluster: Chromosome chr13 scaffold_48, whole genome shotgun sequence; n=1; Vitis vinifera|Rep: Chromosome chr13 scaffold_48, whole genome shotgun sequence - Vitis vinifera (Grape), partial (80%)	2
UGAAGCUGCCAGCAUGAUCUUA	CO132599	4.5	-1.0	1	22	265	286	UGAAGCUGCCAGCAUGAUCUUA	::: ::::::::: : :.:	GUUGAUGAUGCUGGCAACAUUA	Cleavage	similar to UniRef100_A7Q410 Cluster: Chromosome chr13 scaffold_48, whole genome shotgun sequence; n=1; Vitis vinifera|Rep: Chromosome chr13 scaffold_48, whole genome shotgun sequence - Vitis vinifera (Grape), partial (80%)	2
UGAAGCUGCCAGCAUGAUCUUA	CO110815	4.5	-1.0	1	22	572	593	UGAAGCUGCCAGCAUGAUCUUA	::.:::: .:::.: :::::	ACAGGUCAUAUUGGUACCUUCA	Cleavage	similar to UniRef100_A7Q410 Cluster: Chromosome chr13 scaffold_48, whole genome shotgun sequence; n=1; Vitis vinifera|Rep: Chromosome chr13 scaffold_48, whole genome shotgun sequence - Vitis vinifera (Grape), partial (73%)	2
UGAAGCUGCCAGCAUGAUCUUA	CO110815	4.5	-1.0	1	22	357	378	UGAAGCUGCCAGCAUGAUCUUA	::: ::::::::: : :.:	GUUGAUGAUGCUGGCAACAUUA	Cleavage	similar to UniRef100_A7Q410 Cluster: Chromosome chr13 scaffold_48, whole genome shotgun sequence; n=1; Vitis vinifera|Rep: Chromosome chr13 scaffold_48, whole genome shotgun sequence - Vitis vinifera (Grape), partial (73%)	2
UGAAGCUGCCAGCAUGAUCUUA	CO081286	4.5	-1.0	1	22	679	700	UGAAGCUGCCAGCAUGAUCUUA	::.:::: .:::.: :::::	ACAGGUCAUAUUGGUACCUUCA	Cleavage	similar to UniRef100_A7Q410 Cluster: Chromosome chr13 scaffold_48, whole genome shotgun sequence; n=1; Vitis vinifera|Rep: Chromosome chr13 scaffold_48, whole genome shotgun sequence - Vitis vinifera (Grape), partial (73%)	2
UGAAGCUGCCAGCAUGAUCUUA	CO081286	4.5	-1.0	1	22	464	485	UGAAGCUGCCAGCAUGAUCUUA	::: ::::::::: : :.:	GUUGAUGAUGCUGGCAACAUUA	Cleavage	similar to UniRef100_A7Q410 Cluster: Chromosome chr13 scaffold_48, whole genome shotgun sequence; n=1; Vitis vinifera|Rep: Chromosome chr13 scaffold_48, whole genome shotgun sequence - Vitis vinifera (Grape), partial (73%)	2
UGAAGCUGCCAGCAUGAUCUUA	CO096144	4.5	-1.0	1	22	269	290	UGAAGCUGCCAGCAUGAUCUUA	::::: ::::::.: .::::	CAAGAUGUUGCUGGUAUUUUCA	Cleavage	homologue to UniRef100_A7PMB2 Cluster: Chromosome chr14 scaffold_21, whole genome shotgun sequence; n=1; Vitis vinifera|Rep: Chromosome chr14 scaffold_21, whole genome shotgun sequence - Vitis vinifera (Grape), partial (18%)	1
UGAAGCUGCCAGCAUGAUCUUA	TC9300	4.5	-1.0	1	22	933	954	UGAAGCUGCCAGCAUGAUCUUA	:::::.: :::: ::::::.	AAAGAUUAAGCUGCCAGCUUUU	Cleavage	similar to UniRef100_Q0D3L1 Cluster: Os07g0680900 protein; n=3; Oryza sativa Japonica Group|Rep: Os07g0680900 protein - Oryza sativa subsp. japonica (Rice), partial (87%)	1
UGAAGCUGCCAGCAUGAUCUUA	TC1456	4.5	-1.0	1	22	165	186	UGAAGCUGCCAGCAUGAUCUUA	:.:: :::::::::: . :::	GAGGAGCAUGCUGGCAAUCUCA	Cleavage	similar to UniRef100_A7QKI9 Cluster: Chromosome chr2 scaffold_112, whole genome shotgun sequence; n=1; Vitis vinifera|Rep: Chromosome chr2 scaffold_112, whole genome shotgun sequence - Vitis vinifera (Grape), partial (24%)	1
UGAAGCUGCCAGCAUGAUCUUA	CO091619	4.5	-1.0	1	22	740	761	UGAAGCUGCCAGCAUGAUCUUA	:: ::: .::::::..:.:: :	UAUGAUGGUGCUGGUGGUUUAA	Cleavage	similar to UniRef100_A7PDI1 Cluster: Chromosome chr17 scaffold_12, whole genome shotgun sequence; n=1; Vitis vinifera|Rep: Chromosome chr17 scaffold_12, whole genome shotgun sequence - Vitis vinifera (Grape), partial (43%)	1
UGAAGCUGCCAGCAUGAUCUUA	TC791	4.5	-1.0	1	22	616	637	UGAAGCUGCCAGCAUGAUCUUA	::.:::: .:::.: :::::	ACAGGUCAUAUUGGUACCUUCA	Cleavage	similar to UniRef100_A7Q410 Cluster: Chromosome chr13 scaffold_48, whole genome shotgun sequence; n=1; Vitis vinifera|Rep: Chromosome chr13 scaffold_48, whole genome shotgun sequence - Vitis vinifera (Grape), complete	2
UGAAGCUGCCAGCAUGAUCUUA	TC791	4.5	-1.0	1	22	401	422	UGAAGCUGCCAGCAUGAUCUUA	::: ::::::::: : :.:	GUUGAUGAUGCUGGCAACAUUA	Cleavage	similar to UniRef100_A7Q410 Cluster: Chromosome chr13 scaffold_48, whole genome shotgun sequence; n=1; Vitis vinifera|Rep: Chromosome chr13 scaffold_48, whole genome shotgun sequence - Vitis vinifera (Grape), complete	2
UGAAGCUGCCAGCAUGAUCUUA	TC260	4.5	-1.0	1	22	245	268	UGAAGCUGCCAGCAUGA--UCUUA	:..:: ::::::::: :::::.:	UGGGAAUUCAUGCUGGGAGCUUUA	Cleavage	UniRef100_A9PL17 Cluster: Alpha-tubulin; n=2; Gossypium hirsutum|Rep: Alpha-tubulin - Gossypium hirsutum (Upland cotton) (Gossypium mexicanum), complete	1
UGAAGCUGCCAGCAUGAUCUUA	CO087645	4.5	-1.0	1	22	558	578	UGAAGCUGCCAGCAUGAUCUUA	:: : :::: .:::::::::::	UACGCUCAU-UUGGCAGCUUCA	Cleavage	similar to UniRef100_A7PG79 Cluster: Chromosome chr6 scaffold_15, whole genome shotgun sequence; n=1; Vitis vinifera|Rep: Chromosome chr6 scaffold_15, whole genome shotgun sequence - Vitis vinifera (Grape), partial (14%)	1
UGAAGCUGCCAGCAUGAUCUUA	CO088443	4.5	-1.0	1	22	594	615	UGAAGCUGCCAGCAUGAUCUUA	: :.:.:: .:::..::::.:	AAUGGUUAUCUUGGUGGCUUUA	Cleavage	similar to UniRef100_Q39088 Cluster: Dof zinc finger protein DOF3.4; n=1; Arabidopsis thaliana|Rep: Dof zinc finger protein DOF3.4 - Arabidopsis thaliana (Mouse-ear cress), partial (32%)	1
UGAAGCUGCCAGCAUGAUCUUA	TC5695	4.5	-1.0	1	22	345	366	UGAAGCUGCCAGCAUGAUCUUA	.::: :::.:: ..::::.:	AUGGAUGAUGUUGCUGGCUUUA	Cleavage	similar to UniRef100_A7PFK7 Cluster: Chromosome chr11 scaffold_14, whole genome shotgun sequence; n=1; Vitis vinifera|Rep: Chromosome chr11 scaffold_14, whole genome shotgun sequence - Vitis vinifera (Grape), partial (9%)	1
UGAAGCUGCCAGCAUGAUCUUA	TC7583	4.5	-1.0	1	22	348	369	UGAAGCUGCCAGCAUGAUCUUA	:.::: .::::::..: ::.:	GAGGAUGGUGCUGGUGGAUUUA	Cleavage	similar to UniRef100_A7PPA8 Cluster: Chromosome chr8 scaffold_23, whole genome shotgun sequence; n=1; Vitis vinifera|Rep: Chromosome chr8 scaffold_23, whole genome shotgun sequence - Vitis vinifera (Grape), partial (94%)	1
UGAAGCUGCCAGCAUGAUCUUA	CO082861	4.5	-1.0	1	22	380	401	UGAAGCUGCCAGCAUGAUCUUA	: .:::: :::: :.::.:::	UUGGAUCUUGCUUGUAGUUUCC	Translation	similar to UniRef100_A7Q6M4 Cluster: Chromosome chr11 scaffold_56, whole genome shotgun sequence; n=1; Vitis vinifera|Rep: Chromosome chr11 scaffold_56, whole genome shotgun sequence - Vitis vinifera (Grape), partial (51%)	1
UGAAGCUGCCAGCAUGAUCUUA	CO081365	4.5	-1.0	1	22	834	855	UGAAGCUGCCAGCAUGAUCUUA	..:.::. :::::..:.::..	GGGGGUCGAGCUGGUGGUUUUG	Cleavage	similar to UniRef100_A7PM30 Cluster: Chromosome chr14 scaffold_21, whole genome shotgun sequence; n=1; Vitis vinifera|Rep: Chromosome chr14 scaffold_21, whole genome shotgun sequence - Vitis vinifera (Grape), partial (66%)	1
UGAAGCUGCCAGCAUGAUCUUA	CO097632	4.5	-1.0	1	22	256	277	UGAAGCUGCCAGCAUGAUCUUA	::::: :::::. :::::	AUUGAUCAGGCUGGUCACUUCA	Cleavage	weakly similar to UniRef100_O22057 Cluster: Plastid RNA polymerase sigma-subunit precursor; n=1; Arabidopsis thaliana|Rep: Plastid RNA polymerase sigma-subunit precursor - Arabidopsis thaliana (Mouse-ear cress), partial (30%)	1
UGAAGCUGCCAGCAUGAUCUUA	TC7994	4.5	-1.0	1	22	290	311	UGAAGCUGCCAGCAUGAUCUUA	:::::::::.::. :::	AUCUCUCAUGCUGGUAGUCUCA	Cleavage	similar to UniRef100_Q9ZRW0 Cluster: Nucleolar protein; n=1; Cicer arietinum|Rep: Nucleolar protein - Cicer arietinum (Chickpea) (Garbanzo), partial (60%)	1
UGAAGCUGCCAGCAUGAUCUUA	TC1309	4.5	-1.0	1	22	383	404	UGAAGCUGCCAGCAUGAUCUUA	:: : .:::.::::: :::::	UAUCAGUAUGUUGGCAUCUUCA	Cleavage	homologue to UniRef100_Q43798 Cluster: Inorganic pyrophosphatase; n=1; Nicotiana tabacum|Rep: Inorganic pyrophosphatase - Nicotiana tabacum (Common tobacco), partial (32%)	1
UGAAGCUGCCAGCAUGAUCUUA	TC4208	4.5	-1.0	1	22	281	302	UGAAGCUGCCAGCAUGAUCUUA	::::: ::::.::::.:	CACUUUCAUGGUGGCGGCUUUA	Cleavage	weakly similar to UniRef100_Q0ZPW6 Cluster: CXE carboxylesterase; n=1; Malus pumila|Rep: CXE carboxylesterase - Malus pumila, partial (58%)	1
UGAAGCUGCCAGCAUGAUCUUA	CO123666	4.5	-1.0	1	22	182	203	UGAAGCUGCCAGCAUGAUCUUA	:: ::.::::::.::.:	UUUUCUCUUGUUGGCAGUUUUA	Cleavage	similar to UniRef100_A7PZR3 Cluster: Chromosome chr15 scaffold_40, whole genome shotgun sequence; n=1; Vitis vinifera|Rep: Chromosome chr15 scaffold_40, whole genome shotgun sequence - Vitis vinifera (Grape), partial (26%)	1
UGAAGCUGCCAGCAUGAUCUUA	CO110104	4.5	-1.0	1	22	670	691	UGAAGCUGCCAGCAUGAUCUUA	: ::: : ::::.::.::::	CCACAUCCUUCUGGUAGUUUCA	Cleavage	homologue to UniRef100_P51846 Cluster: Pyruvate decarboxylase isozyme 2; n=1; Nicotiana tabacum|Rep: Pyruvate decarboxylase isozyme 2 - Nicotiana tabacum (Common tobacco), partial (33%)	1
UGAAGCUGCCAGCAUGAUCUUA	TC4883	4.5	-1.0	1	22	153	174	UGAAGCUGCCAGCAUGAUCUUA	:.: .::.:::..::::..	UUUGGUGGUGUUGGUGGCUUUG	Cleavage	weakly similar to UniRef100_Q3HTK6 Cluster: Pherophorin-C1 protein precursor; n=1; Chlamydomonas reinhardtii|Rep: Pherophorin-C1 protein precursor - Chlamydomonas reinhardtii, partial (10%)	1
UGAAGCUGCCAGCAUGAUCUUA	TC8533	4.5	-1.0	1	22	1201	1222	UGAAGCUGCCAGCAUGAUCUUA	:::::.::: ::.::::	UUACUUCAUGUUGGAAGUUUCA	Cleavage	similar to UniRef100_A7PEH7 Cluster: Chromosome chr11 scaffold_13, whole genome shotgun sequence; n=1; Vitis vinifera|Rep: Chromosome chr11 scaffold_13, whole genome shotgun sequence - Vitis vinifera (Grape), partial (97%)	1
UGAAGCUGCCAGCAUGAUCUUA	TC1570	4.5	-1.0	1	22	716	737	UGAAGCUGCCAGCAUGAUCUUA	..:.:..::.:::. ::::.:	AGGGGUUGUGUUGGUUGCUUUA	Cleavage	similar to UniRef100_A7NSY5 Cluster: Chromosome chr18 scaffold_1, whole genome shotgun sequence; n=1; Vitis vinifera|Rep: Chromosome chr18 scaffold_1, whole genome shotgun sequence - Vitis vinifera (Grape), partial (98%)	1
UGAAGCUGCCAGCAUGAUCUUA	TC726	4.5	-1.0	1	22	212	233	UGAAGCUGCCAGCAUGAUCUUA	:.:.::::::::.: : ::	UCUGGUUAUGCUGGCGGAUCCA	Cleavage	similar to UniRef100_A7QE00 Cluster: Chromosome chr4 scaffold_83, whole genome shotgun sequence; n=1; Vitis vinifera|Rep: Chromosome chr4 scaffold_83, whole genome shotgun sequence - Vitis vinifera (Grape), partial (89%)	1
UGAAGCUGCCAGCAUGAUCUUA	TC2962	4.5	-1.0	1	22	210	233	UGAAGCUGCCAGCA--UGAUCUUA	::::: ::.::::: :::::	AUCGAUCAGUUGUUGGCAUCUUCA	Cleavage	similar to UniRef100_O82316 Cluster: Aquaporin TIP4-1; n=1; Arabidopsis thaliana|Rep: Aquaporin TIP4-1 - Arabidopsis thaliana (Mouse-ear cress), partial (77%)	1
UGAAGCUGCCAGCAUGAUCUUA	TC511	4.5	-1.0	1	22	368	391	UGAAGCUGCCAGCA--UGAUCUUA	::::: ::.::::: :::::	AUCGAUCAGUUGUUGGCAUCUUCA	Cleavage	similar to UniRef100_O82316 Cluster: Aquaporin TIP4-1; n=1; Arabidopsis thaliana|Rep: Aquaporin TIP4-1 - Arabidopsis thaliana (Mouse-ear cress), partial (96%)	1
UGAAGCUGCCAGCAUGAUCUUA	CO081648	4.5	-1.0	1	22	544	565	UGAAGCUGCCAGCAUGAUCUUA	:::. ::: :::::::.:	CUCAAUCGAGCUUGCAGCUUUA	Translation	similar to UniRef100_A7P7W5 Cluster: Chromosome chr3 scaffold_8, whole genome shotgun sequence; n=1; Vitis vinifera|Rep: Chromosome chr3 scaffold_8, whole genome shotgun sequence - Vitis vinifera (Grape), partial (22%)	1
UGAAGCUGCCAGCAUGAUCUUA	CO071091	4.5	-1.0	1	22	111	132	UGAAGCUGCCAGCAUGAUCUUA	: .::.::::::.::::	UGCCUUAGUGUUGGCAGUUUCA	Cleavage	similar to UniRef100_A7PXE4 Cluster: Chromosome chr12 scaffold_36, whole genome shotgun sequence; n=1; Vitis vinifera|Rep: Chromosome chr12 scaffold_36, whole genome shotgun sequence - Vitis vinifera (Grape), partial (64%)	1
UGAAGCUGCCAGCAUGAUCUUA	TC2474	4.5	-1.0	1	22	410	431	UGAAGCUGCCAGCAUGAUCUUA	:.::::: .:::::::: ::	AAGGAUCAGAUUGGCAGCUACA	Cleavage	similar to UniRef100_Q9ZVV4 Cluster: T5A14.1 protein; n=1; Arabidopsis thaliana|Rep: T5A14.1 protein - Arabidopsis thaliana (Mouse-ear cress), partial (93%)	1
UGAAGCUGCCAGCAUGAUCUUA	CO117865	4.5	-1.0	1	22	580	600	UGAAGCUGCCAGCAUGAUCUUA	::: ::::::::.::::	CACCUUCA-GCUGGCAGUUUCA	Cleavage	similar to UniRef100_UPI0000196F34 Cluster: glycosyl hydrolase family 17 protein; n=1; Arabidopsis thaliana|Rep: glycosyl hydrolase family 17 protein - Arabidopsis thaliana, partial (56%)	1
UGAAGCUGCCAGCAUGAUCUUA	TC1107	4.5	-1.0	1	22	111	132	UGAAGCUGCCAGCAUGAUCUUA	: .::.::::::.::::	UGCCUUAGUGUUGGCAGUUUCA	Cleavage	similar to UniRef100_Q9M5P2 Cluster: Secretory carrier-associated membrane protein 3; n=1; Arabidopsis thaliana|Rep: Secretory carrier-associated membrane protein 3 - Arabidopsis thaliana (Mouse-ear cress), partial (83%)	1
UGAAGCUGCCAGCAUGAUCUUA	TC173	4.5	-1.0	1	22	428	449	UGAAGCUGCCAGCAUGAUCUUA	:.::::: .:::::::: ::	AAGGAUCAGAUUGGCAGCUACA	Cleavage	similar to UniRef100_Q9ZVV4 Cluster: T5A14.1 protein; n=1; Arabidopsis thaliana|Rep: T5A14.1 protein - Arabidopsis thaliana (Mouse-ear cress), partial (93%)	1
UGAAGCUGCCAGCAUGAUCUUA	TC1137	4.5	-1.0	1	22	56	77	UGAAGCUGCCAGCAUGAUCUUA	:. ::: :::::: ..:::::	UGUGAUAAUGCUGAUGGCUUCU	Cleavage	similar to UniRef100_A7PZ35 Cluster: Chromosome chr4 scaffold_39, whole genome shotgun sequence; n=1; Vitis vinifera|Rep: Chromosome chr4 scaffold_39, whole genome shotgun sequence - Vitis vinifera (Grape), partial (93%)	1
UGAAGCUGCCAGCAUGAUCUUA	CO096844	4.5	-1.0	1	22	558	579	UGAAGCUGCCAGCAUGAUCUUA	: :::::.::::::. :..	GUUGCUCAUGUUGGCAGUGUUG	Cleavage	homologue to UniRef100_A7QB72 Cluster: Chromosome chr4 scaffold_73, whole genome shotgun sequence; n=1; Vitis vinifera|Rep: Chromosome chr4 scaffold_73, whole genome shotgun sequence - Vitis vinifera (Grape), partial (59%)	1
UGAAGCUGCCAGCAUGAUCUUA	TC1025	5.0	-1.0	1	22	316	337	UGAAGCUGCCAGCAUGAUCUUA	::.:::..::.:: ..:::::	UAGGAUUGUGUUGUUGGCUUCU	Cleavage	homologue to UniRef100_A7KIX5 Cluster: Cytosolic ascorbate peroxidase 1; n=1; Gossypium hirsutum|Rep: Cytosolic ascorbate peroxidase 1 - Gossypium hirsutum (Upland cotton) (Gossypium mexicanum), partial (22%)	1
UGAAGCUGCCAGCAUGAUCUUA	CO102272	5.0	-1.0	1	22	279	300	UGAAGCUGCCAGCAUGAUCUUA	:: ::.:::.::: :: ::::	AAAUAUUAUGUUGGGAGGUUCA	Cleavage	similar to UniRef100_A7PXR8 Cluster: Chromosome chr15 scaffold_37, whole genome shotgun sequence; n=1; Vitis vinifera|Rep: Chromosome chr15 scaffold_37, whole genome shotgun sequence - Vitis vinifera (Grape), partial (15%)	1
UGAAGCUGCCAGCAUGAUCUUA	CO102318	5.0	-1.0	1	22	145	166	UGAAGCUGCCAGCAUGAUCUUA	.::::::::.::: .:.: :.	GGAGAUCAUGUUGGAGGUUGCG	Cleavage	similar to UniRef100_Q8RW15 Cluster: Aux/IAA protein; n=1; Populus tremula x Populus tremuloides|Rep: Aux/IAA protein - Populus tremula x Populus tremuloides, partial (77%)	1
UGAAGCUGCCAGCAUGAUCUUA	TC3773	5.0	-1.0	1	22	1284	1305	UGAAGCUGCCAGCAUGAUCUUA	::::: ..::: : ::::::::	UAAGAAUGUGCAGCCAGCUUCA	Translation	similar to UniRef100_A9SVA5 Cluster: Predicted protein; n=1; Physcomitrella patens subsp. patens|Rep: Predicted protein - Physcomitrella patens subsp. patens, partial (73%)	1
UGAAGCUGCCAGCAUGAUCUUA	TC6074	5.0	-1.0	1	22	821	842	UGAAGCUGCCAGCAUGAUCUUA	:::. .::: :::::::::.	GAAGGCUAUGGUGGCAGCUUUU	Cleavage	similar to UniRef100_A7PC70 Cluster: Chromosome chr2 scaffold_11, whole genome shotgun sequence; n=1; Vitis vinifera|Rep: Chromosome chr2 scaffold_11, whole genome shotgun sequence - Vitis vinifera (Grape), partial (39%)	1
UGAAGCUGCCAGCAUGAUCUUA	CO082087	5.0	-1.0	1	22	479	500	UGAAGCUGCCAGCAUGAUCUUA	:::.: ::: ::::.: ::::	AAAGGUGAUGAUGGCGGAUUCA	Cleavage	weakly similar to UniRef100_A7QFP9 Cluster: Chromosome chr8 scaffold_88, whole genome shotgun sequence; n=1; Vitis vinifera|Rep: Chromosome chr8 scaffold_88, whole genome shotgun sequence - Vitis vinifera (Grape), partial (12%)	1
UGAAGCUGCCAGCAUGAUCUUA	CO115266	5.0	-1.0	1	22	133	154	UGAAGCUGCCAGCAUGAUCUUA	:.:: ::::.:::. :.:::	AAGGAGCAUGUUGGUUGUUUCU	Cleavage	similar to UniRef100_A7PC59 Cluster: Chromosome chr2 scaffold_11, whole genome shotgun sequence; n=1; Vitis vinifera|Rep: Chromosome chr2 scaffold_11, whole genome shotgun sequence - Vitis vinifera (Grape), partial (32%)	1
UGAAGCUGCCAGCAUGAUCUUA	TC1449	5.0	-1.0	1	22	123	144	UGAAGCUGCCAGCAUGAUCUUA	:.::::: ::::::: : ::	AAGGAUCAGGCUGGCAACCUCU	Cleavage	homologue to UniRef100_A7PNE2 Cluster: Chromosome chr1 scaffold_22, whole genome shotgun sequence; n=1; Vitis vinifera|Rep: Chromosome chr1 scaffold_22, whole genome shotgun sequence - Vitis vinifera (Grape), partial (48%)	1
UGAAGCUGCCAGCAUGAUCUUA	TC3241	5.0	-1.0	1	22	11	32	UGAAGCUGCCAGCAUGAUCUUA	::.:.:. ::: :: :::::::	UAGGGUUUUGCAGGGAGCUUCA	Translation	similar to UniRef100_A7PAB0 Cluster: Chromosome chr14 scaffold_9, whole genome shotgun sequence; n=1; Vitis vinifera|Rep: Chromosome chr14 scaffold_9, whole genome shotgun sequence - Vitis vinifera (Grape), complete	1
UGAAGCUGCCAGCAUGAUCUUA	CO121346	5.0	-1.0	1	22	405	427	UGAAGCUGCCAGCAU-GAUCUUA	:.: ::. : :.:::::::::::	UGAUAUUGAAGUUGGCAGCUUCA	Cleavage		1
UGAAGCUGCCAGCAUGAUCUUA	CO077981	5.0	-1.0	1	22	201	222	UGAAGCUGCCAGCAUGAUCUUA	.:::::::::: . :.::..	AUGGAUCAUGCUGUUUGUUUUG	Cleavage	weakly similar to UniRef100_A7P2A9 Cluster: Chromosome chr19 scaffold_4, whole genome shotgun sequence; n=1; Vitis vinifera|Rep: Chromosome chr19 scaffold_4, whole genome shotgun sequence - Vitis vinifera (Grape), partial (26%)	1
UGAAGCUGCCAGCAUGAUCUUA	TC5805	5.0	-1.0	1	22	746	767	UGAAGCUGCCAGCAUGAUCUUA	:::::. ::.:::..:. :::	CAAGAUUCUGUUGGUGGUGUCA	Cleavage	similar to UniRef100_A2Q200 Cluster: PSP, proline-rich; n=1; Medicago truncatula|Rep: PSP, proline-rich - Medicago truncatula (Barrel medic), partial (44%)	1
UGAAGCUGCCAGCAUGAUCUUA	CO101036	5.0	-1.0	1	22	382	403	UGAAGCUGCCAGCAUGAUCUUA	: : ::..:: :: ::::::::	UUAAAUUGUGAUGCCAGCUUCA	Cleavage	weakly similar to UniRef100_A7Q6E8 Cluster: Chromosome chr11 scaffold_56, whole genome shotgun sequence; n=1; Vitis vinifera|Rep: Chromosome chr11 scaffold_56, whole genome shotgun sequence - Vitis vinifera (Grape), partial (17%)	1
UGAAGCUGCCAGCAUGAUCUUA	TC8317	5.0	-1.0	1	22	516	537	UGAAGCUGCCAGCAUGAUCUUA	::::::: .:::.:::::.	AAAGAUCAGAUUGGUAGCUUUU	Cleavage	similar to UniRef100_O65449 Cluster: Pectinesterase like protein; n=1; Arabidopsis thaliana|Rep: Pectinesterase like protein - Arabidopsis thaliana (Mouse-ear cress), partial (74%)	1
UGAAGCUGCCAGCAUGAUCUUA	CO089593	5.0	-1.0	1	22	356	377	UGAAGCUGCCAGCAUGAUCUUA	: ::::::::: :: ::::	AUAAAUCAUGCUGUCAUCUUCC	Cleavage	weakly similar to UniRef100_A7P4E5 Cluster: Chromosome chr4 scaffold_6, whole genome shotgun sequence; n=1; Vitis vinifera|Rep: Chromosome chr4 scaffold_6, whole genome shotgun sequence - Vitis vinifera (Grape), partial (10%)	1
UGAAGCUGCCAGCAUGAUCUUA	TC207	5.0	-1.0	1	22	213	234	UGAAGCUGCCAGCAUGAUCUUA	.::::::::.::: .:.: :.	GGAGAUCAUGUUGGAGGUUGCG	Cleavage	homologue to UniRef100_A7QVQ0 Cluster: Chromosome chr14 scaffold_190, whole genome shotgun sequence; n=1; Vitis vinifera|Rep: Chromosome chr14 scaffold_190, whole genome shotgun sequence - Vitis vinifera (Grape), partial (76%)	1
UGAAGCUGCCAGCAUGAUCUUA	CO103546	5.0	-1.0	1	22	272	293	UGAAGCUGCCAGCAUGAUCUUA	.:.:: ::.: ::::::::	AUGGGUCUUGUUCCCAGCUUCA	Translation		1
UGAAGCUGCCAGCAUGAUCUUA	TC4187	5.0	-1.0	1	22	829	850	UGAAGCUGCCAGCAUGAUCUUA	.::::.: :.::: ::.::..	CGAGAUUAAGUUGGAAGUUUUG	Cleavage	similar to UniRef100_A7PLR2 Cluster: Chromosome chr14 scaffold_21, whole genome shotgun sequence; n=1; Vitis vinifera|Rep: Chromosome chr14 scaffold_21, whole genome shotgun sequence - Vitis vinifera (Grape), partial (43%)	1
UGAAGCUGCCAGCAUGAUCUUA	CO078245	5.0	-1.0	1	22	533	554	UGAAGCUGCCAGCAUGAUCUUA	: .:.:: : :::: ::.::::	UCGGGUCUUACUGGAAGUUUCA	Cleavage	similar to UniRef100_A9XUG6 Cluster: Beta-ketoacyl-CoA synthase; n=1; Gossypium hirsutum|Rep: Beta-ketoacyl-CoA synthase - Gossypium hirsutum (Upland cotton) (Gossypium mexicanum), partial (29%)	1
UGAAGCUGCCAGCAUGAUCUUA	CO105528	5.0	-1.0	1	22	454	475	UGAAGCUGCCAGCAUGAUCUUA	:.. :.::::.::::::	UGUCCUUGGGUUGGCGGCUUCA	Cleavage	similar to UniRef100_A7PK87 Cluster: Chromosome chr15 scaffold_19, whole genome shotgun sequence; n=1; Vitis vinifera|Rep: Chromosome chr15 scaffold_19, whole genome shotgun sequence - Vitis vinifera (Grape), partial (33%)	1
UGAAGCUGCCAGCAUGAUCUUA	CO087158	5.0	-1.0	1	22	159	179	UGAAGCUGCCAGCAUGAUCUUA	:.::: :: ::: :.:::::::	UGAGAGCA-GCUAGUAGCUUCA	Translation	similar to UniRef100_Q2V3V3 Cluster: Uncharacterized protein At3g15840.3; n=1; Arabidopsis thaliana|Rep: Uncharacterized protein At3g15840.3 - Arabidopsis thaliana (Mouse-ear cress), partial (51%)	1
UGAAGCUGCCAGCAUGAUCUUA	CO119223	5.0	-1.0	1	22	168	189	UGAAGCUGCCAGCAUGAUCUUA	::.::: ::::::. :::	AAUUAUUAUGAUGGCAGUGUCA	Cleavage		1
UGAAGCUGCCAGCAUGAUCUUA	CO088206	5.0	-1.0	1	22	157	177	UGAAGCUGCCAGCAUGAUCUUA	:.::: :: ::: :.:::::::	UGAGAGCA-GCUAGUAGCUUCA	Translation	similar to UniRef100_A1Y9I8 Cluster: Chloroplast post-illumination chlorophyll fluorescence increase protein; n=1; Nicotiana tabacum|Rep: Chloroplast post-illumination chlorophyll fluorescence increase protein - Nicotiana tabacum (Common tobacco), partial (68%)	1
UGAAGCUGCCAGCAUGAUCUUA	TC3145	5.0	-1.0	1	22	107	128	UGAAGCUGCCAGCAUGAUCUUA	:.:: : :::::: :: ::::	AAGGAACUUGCUGGGAGAUUCA	Cleavage	similar to UniRef100_A7P1D0 Cluster: Chromosome chr19 scaffold_4, whole genome shotgun sequence; n=1; Vitis vinifera|Rep: Chromosome chr19 scaffold_4, whole genome shotgun sequence - Vitis vinifera (Grape), partial (41%)	1
UGAAGCUGCCAGCAUGAUCUUA	CO125183	5.0	-1.0	1	22	193	214	UGAAGCUGCCAGCAUGAUCUUA	: :.:..: :: ::.::::::	GAUGGUUGUACUUGCGGCUUCA	Translation	homologue to UniRef100_A7P2Q5 Cluster: Chromosome chr1 scaffold_5, whole genome shotgun sequence; n=1; Vitis vinifera|Rep: Chromosome chr1 scaffold_5, whole genome shotgun sequence - Vitis vinifera (Grape), partial (35%)	1
UGAAGCUGCCAGCAUGAUCUUA	TC2974	5.0	-1.0	1	22	1147	1168	UGAAGCUGCCAGCAUGAUCUUA	:::: :::::::.::. :.:	AAAGAAGAUGCUGGUAGUGUUA	Cleavage	homologue to UniRef100_P35100 Cluster: ATP-dependent Clp protease ATP-binding subunit clpC homolog, chloroplast precursor; n=1; Pisum sativum|Rep: ATP-dependent Clp protease ATP-binding subunit clpC homolog, chloroplast precursor - Pisum sativum (Garden pea), partial (35%)	1
UGAAGCUGCCAGCAUGAUCUUA	TC4528	5.0	-1.0	1	22	319	340	UGAAGCUGCCAGCAUGAUCUUA	.::::::::::::.:	UAUAACAGUGCUGGCAGCUUUA	Cleavage	similar to UniRef100_A7NZS6 Cluster: Chromosome chr6 scaffold_3, whole genome shotgun sequence; n=1; Vitis vinifera|Rep: Chromosome chr6 scaffold_3, whole genome shotgun sequence - Vitis vinifera (Grape), partial (71%)	1
UGAAGCUGCCAGCAUGAUCUUA	CO099467	5.0	-1.0	1	22	276	297	UGAAGCUGCCAGCAUGAUCUUA	:: :: :: :::::..::: :.	UAUGAACAGGCUGGUGGCUCCG	Cleavage	weakly similar to UniRef100_A7R446 Cluster: Chromosome undetermined scaffold_617, whole genome shotgun sequence; n=1; Vitis vinifera|Rep: Chromosome undetermined scaffold_617, whole genome shotgun sequence - Vitis vinifera (Grape), partial (36%)	1
UGAAGCUGCCAGCAUGAUCUUA	CO084908	5.0	-1.0	1	22	169	190	UGAAGCUGCCAGCAUGAUCUUA	:::: : : :::::::::.:	GAAGACAACGAUGGCAGCUUUA	Cleavage	homologue to UniRef100_Q5D1M2 Cluster: Class III HD-Zip protein 5; n=1; Populus trichocarpa|Rep: Class III HD-Zip protein 5 - Populus trichocarpa (Western balsam poplar) (Populus balsamiferasubsp. trichocarpa), partial (33%)	1
UGAAGCUGCCAGCAUGAUCUUA	TC2370	5.0	-1.0	1	22	1048	1069	UGAAGCUGCCAGCAUGAUCUUA	:::: ::::.:: :::::.:	GAAGAACAUGUUGAAAGCUUUA	Cleavage	similar to UniRef100_P92961 Cluster: Proline transporter 1; n=1; Arabidopsis thaliana|Rep: Proline transporter 1 - Arabidopsis thaliana (Mouse-ear cress), partial (90%)	1
UGAAGCUGCCAGCAUGAUCUUA	CO129590	5.0	-1.0	1	22	113	134	UGAAGCUGCCAGCAUGAUCUUA	: :.:..: :: ::.::::::	GAUGGUUGUACUUGCGGCUUCA	Translation	similar to UniRef100_A7P2Q5 Cluster: Chromosome chr1 scaffold_5, whole genome shotgun sequence; n=1; Vitis vinifera|Rep: Chromosome chr1 scaffold_5, whole genome shotgun sequence - Vitis vinifera (Grape), partial (44%)	1
UGAAGCUGCCAGCAUGAUCUUA	CO108526	5.0	-1.0	1	22	452	473	UGAAGCUGCCAGCAUGAUCUUA	:. ::: .:: ::::::::	CUUGGACAUUUUGACAGCUUCA	Cleavage	similar to UniRef100_A7QGT2 Cluster: Enolase; n=1; Vitis vinifera|Rep: Enolase - Vitis vinifera (Grape), partial (21%)	1
UGAAGCUGCCAGCAUGAUCUUA	CO100144	5.0	-1.0	1	22	794	816	UGAAGCUGCCA-GCAUGAUCUUA	::: :::: :::.:::::.:	GUUGAUGAUGCGUGGUAGCUUUA	Translation	homologue to UniRef100_Q8H2B1 Cluster: DnaJ-like protein; n=1; Glycine max|Rep: DnaJ-like protein - Glycine max (Soybean), partial (75%)	1
miR167e-5p
UGAAGCUGCCAGCAUGAUCUA	TC1436	3.0	-1.0	1	21	903	923	UGAAGCUGCCAGCAUGAUCUA	.:::.::: ::::.:::::.	CGGAUUAUGAUGGCGGCUUCG	Cleavage	similar to UniRef100_A7NW38 Cluster: Chromosome chr5 scaffold_2, whole genome shotgun sequence; n=1; Vitis vinifera|Rep: Chromosome chr5 scaffold_2, whole genome shotgun sequence - Vitis vinifera (Grape), partial (52%)	1
UGAAGCUGCCAGCAUGAUCUA	TC3171	3.0	-1.0	1	21	450	470	UGAAGCUGCCAGCAUGAUCUA	:: .::::::::::::.:	AUAAUAGUGCUGGCAGCUUUA	Cleavage	similar to UniRef100_Q10R22 Cluster: Zinc finger, C3HC4 type family protein, expressed; n=2; Oryza sativa Japonica Group|Rep: Zinc finger, C3HC4 type family protein, expressed - Oryza sativa subsp. japonica (Rice), partial (54%)	1
UGAAGCUGCCAGCAUGAUCUA	TC484	3.0	-1.0	1	21	920	940	UGAAGCUGCCAGCAUGAUCUA	:. :::: :::::::::::	GUGGACAUGGUGGCAGCUUCA	Cleavage	weakly similar to UniRef100_Q8W228 Cluster: Cytochrome P450; n=1; Pyrus communis|Rep: Cytochrome P450 - Pyrus communis (Pear), partial (76%)	1
UGAAGCUGCCAGCAUGAUCUA	CO124193	3.5	-1.0	1	21	13	33	UGAAGCUGCCAGCAUGAUCUA	.:.:::::: ::..::::.:	CGGGUCAUGCAGGUGGCUUUA	Translation	weakly similar to UniRef100_A7P4K5 Cluster: Chromosome chr4 scaffold_6, whole genome shotgun sequence; n=1; Vitis vinifera|Rep: Chromosome chr4 scaffold_6, whole genome shotgun sequence - Vitis vinifera (Grape), partial (28%)	1
UGAAGCUGCCAGCAUGAUCUA	TC7552	3.5	-1.0	1	21	574	594	UGAAGCUGCCAGCAUGAUCUA	:::::: :::::::::::	GAGAUCAGGCUGGCAGCUUGU	Cleavage	similar to UniRef100_A7Q186 Cluster: Chromosome chr10 scaffold_43, whole genome shotgun sequence; n=1; Vitis vinifera|Rep: Chromosome chr10 scaffold_43, whole genome shotgun sequence - Vitis vinifera (Grape), partial (29%)	1
UGAAGCUGCCAGCAUGAUCUA	TC4402	3.5	-1.0	1	21	721	741	UGAAGCUGCCAGCAUGAUCUA	:::::: :::::::::::	GAGAUCAGGCUGGCAGCUUGU	Cleavage	similar to UniRef100_A7PJQ8 Cluster: Chromosome chr12 scaffold_18, whole genome shotgun sequence; n=1; Vitis vinifera|Rep: Chromosome chr12 scaffold_18, whole genome shotgun sequence - Vitis vinifera (Grape), partial (33%)	1
UGAAGCUGCCAGCAUGAUCUA	TC9053	3.5	-1.0	1	21	47	67	UGAAGCUGCCAGCAUGAUCUA	: :.:::::.: ::::.::.:	UUGGUCAUGUUUGCAGUUUUA	Translation	similar to UniRef100_A7QVT1 Cluster: Chromosome chr7 scaffold_192, whole genome shotgun sequence; n=1; Vitis vinifera|Rep: Chromosome chr7 scaffold_192, whole genome shotgun sequence - Vitis vinifera (Grape), partial (22%)	1
UGAAGCUGCCAGCAUGAUCUA	TC9449	3.5	-1.0	1	21	514	534	UGAAGCUGCCAGCAUGAUCUA	: ::::: ::::::::::	CUGUUCAUGGUGGCAGCUUCU	Cleavage	homologue to UniRef100_Q9SKL4 Cluster: Expressed protein; n=1; Arabidopsis thaliana|Rep: Expressed protein - Arabidopsis thaliana (Mouse-ear cress), partial (52%)	1
UGAAGCUGCCAGCAUGAUCUA	TC1713	3.5	-1.0	1	21	704	724	UGAAGCUGCCAGCAUGAUCUA	: ::::: ::::::::::	CUGUUCAUGGUGGCAGCUUCU	Cleavage	similar to UniRef100_Q9SKL4 Cluster: Expressed protein; n=1; Arabidopsis thaliana|Rep: Expressed protein - Arabidopsis thaliana (Mouse-ear cress), complete	1
UGAAGCUGCCAGCAUGAUCUA	TC8337	4.0	-1.0	1	21	153	172	UGAAGCUGCCAGCAUGAUCUA	:.::::::::::: ::::::	UGGAUCAUGCUGG-AGCUUCC	Cleavage	weakly similar to UniRef100_A7QSH4 Cluster: Chromosome chr12 scaffold_159, whole genome shotgun sequence; n=1; Vitis vinifera|Rep: Chromosome chr12 scaffold_159, whole genome shotgun sequence - Vitis vinifera (Grape), partial (41%)	1
UGAAGCUGCCAGCAUGAUCUA	CO119026	4.0	-1.0	1	21	550	570	UGAAGCUGCCAGCAUGAUCUA	.::: ::::::::::.::	GGGAUGAUGCUGGCAGUUUGU	Cleavage	similar to UniRef100_A7P540 Cluster: Chromosome chr4 scaffold_6, whole genome shotgun sequence; n=1; Vitis vinifera|Rep: Chromosome chr4 scaffold_6, whole genome shotgun sequence - Vitis vinifera (Grape), partial (11%)	1
UGAAGCUGCCAGCAUGAUCUA	TC916	4.0	-1.0	1	21	1118	1138	UGAAGCUGCCAGCAUGAUCUA	:.:::..: .::::::.::.:	UGGAUUGUCUUGGCAGUUUUA	Cleavage	similar to UniRef100_A9TN13 Cluster: Predicted protein; n=1; Physcomitrella patens subsp. patens|Rep: Predicted protein - Physcomitrella patens subsp. patens, partial (79%)	1
UGAAGCUGCCAGCAUGAUCUA	CO131923	4.0	-1.0	1	21	315	335	UGAAGCUGCCAGCAUGAUCUA	: :::. ::.:::.: :::::	UUGAUUCUGUUGGUACCUUCA	Cleavage	similar to UniRef100_A7QMG9 Cluster: Chromosome chr19 scaffold_126, whole genome shotgun sequence; n=1; Vitis vinifera|Rep: Chromosome chr19 scaffold_126, whole genome shotgun sequence - Vitis vinifera (Grape), partial (84%)	1
UGAAGCUGCCAGCAUGAUCUA	TC1865	4.0	-1.0	1	21	370	390	UGAAGCUGCCAGCAUGAUCUA	:::::: :: :::::::..	GUGAUCAUCCUAGCAGCUUUG	Translation	similar to UniRef100_A7QFN6 Cluster: Chromosome chr8 scaffold_88, whole genome shotgun sequence; n=1; Vitis vinifera|Rep: Chromosome chr8 scaffold_88, whole genome shotgun sequence - Vitis vinifera (Grape), partial (57%)	1
UGAAGCUGCCAGCAUGAUCUA	TC9211	4.0	-1.0	1	21	1120	1140	UGAAGCUGCCAGCAUGAUCUA	:::: ::: ::::::::::	GAGAUAAUGAAGGCAGCUUCA	Translation	similar to UniRef100_A7PTX2 Cluster: Chromosome chr7 scaffold_31, whole genome shotgun sequence; n=1; Vitis vinifera|Rep: Chromosome chr7 scaffold_31, whole genome shotgun sequence - Vitis vinifera (Grape), partial (48%)	1
UGAAGCUGCCAGCAUGAUCUA	TC260	4.0	-1.0	1	21	248	268	UGAAGCUGCCAGCAUGAUCUA	::::::::: :::::.:	GAAUUCAUGCUGGGAGCUUUA	Cleavage	UniRef100_A9PL17 Cluster: Alpha-tubulin; n=2; Gossypium hirsutum|Rep: Alpha-tubulin - Gossypium hirsutum (Upland cotton) (Gossypium mexicanum), complete	1
UGAAGCUGCCAGCAUGAUCUA	TC2008	4.0	-1.0	1	21	1257	1277	UGAAGCUGCCAGCAUGAUCUA	: :::::: .:::. ::::::	UUGAUCAUCUUGGUUGCUUCA	Cleavage	similar to UniRef100_A7QFP8 Cluster: Chromosome chr8 scaffold_88, whole genome shotgun sequence; n=1; Vitis vinifera|Rep: Chromosome chr8 scaffold_88, whole genome shotgun sequence - Vitis vinifera (Grape), partial (69%)	1
UGAAGCUGCCAGCAUGAUCUA	CO081855	4.0	-1.0	1	21	344	364	UGAAGCUGCCAGCAUGAUCUA	.:: ::::: ::::.::::	AGGACAAUGCUUGCAGUUUCA	Translation	homologue to UniRef100_A7P8D5 Cluster: Chromosome chr3 scaffold_8, whole genome shotgun sequence; n=1; Vitis vinifera|Rep: Chromosome chr3 scaffold_8, whole genome shotgun sequence - Vitis vinifera (Grape), partial (23%)	1
UGAAGCUGCCAGCAUGAUCUA	CO132599	4.5	-1.0	1	21	481	501	UGAAGCUGCCAGCAUGAUCUA	::.:::: .:::.: :::::	CAGGUCAUAUUGGUACCUUCA	Cleavage	similar to UniRef100_A7Q410 Cluster: Chromosome chr13 scaffold_48, whole genome shotgun sequence; n=1; Vitis vinifera|Rep: Chromosome chr13 scaffold_48, whole genome shotgun sequence - Vitis vinifera (Grape), partial (80%)	2
UGAAGCUGCCAGCAUGAUCUA	CO132599	4.5	-1.0	1	21	266	286	UGAAGCUGCCAGCAUGAUCUA	: ::: ::::::::: : :.:	UUGAUGAUGCUGGCAACAUUA	Cleavage	similar to UniRef100_A7Q410 Cluster: Chromosome chr13 scaffold_48, whole genome shotgun sequence; n=1; Vitis vinifera|Rep: Chromosome chr13 scaffold_48, whole genome shotgun sequence - Vitis vinifera (Grape), partial (80%)	2
UGAAGCUGCCAGCAUGAUCUA	TC5695	4.5	-1.0	1	21	346	366	UGAAGCUGCCAGCAUGAUCUA	:.::: :::.:: ..::::.:	UGGAUGAUGUUGCUGGCUUUA	Cleavage	similar to UniRef100_A7PFK7 Cluster: Chromosome chr11 scaffold_14, whole genome shotgun sequence; n=1; Vitis vinifera|Rep: Chromosome chr11 scaffold_14, whole genome shotgun sequence - Vitis vinifera (Grape), partial (9%)	1
UGAAGCUGCCAGCAUGAUCUA	TC6839	4.5	-1.0	1	21	241	261	UGAAGCUGCCAGCAUGAUCUA	:::: :::.: :::::: ::	GAGAUGAUGUUUGCAGCUGCA	Translation	UniRef100_P31336 Cluster: Photosystem II 5 kDa protein, chloroplast precursor; n=1; Gossypium hirsutum|Rep: Photosystem II 5 kDa protein, chloroplast precursor - Gossypium hirsutum (Upland cotton) (Gossypium mexicanum), complete	1
UGAAGCUGCCAGCAUGAUCUA	CO110815	4.5	-1.0	1	21	573	593	UGAAGCUGCCAGCAUGAUCUA	::.:::: .:::.: :::::	CAGGUCAUAUUGGUACCUUCA	Cleavage	similar to UniRef100_A7Q410 Cluster: Chromosome chr13 scaffold_48, whole genome shotgun sequence; n=1; Vitis vinifera|Rep: Chromosome chr13 scaffold_48, whole genome shotgun sequence - Vitis vinifera (Grape), partial (73%)	2
UGAAGCUGCCAGCAUGAUCUA	CO110815	4.5	-1.0	1	21	358	378	UGAAGCUGCCAGCAUGAUCUA	: ::: ::::::::: : :.:	UUGAUGAUGCUGGCAACAUUA	Cleavage	similar to UniRef100_A7Q410 Cluster: Chromosome chr13 scaffold_48, whole genome shotgun sequence; n=1; Vitis vinifera|Rep: Chromosome chr13 scaffold_48, whole genome shotgun sequence - Vitis vinifera (Grape), partial (73%)	2
UGAAGCUGCCAGCAUGAUCUA	CO081286	4.5	-1.0	1	21	680	700	UGAAGCUGCCAGCAUGAUCUA	::.:::: .:::.: :::::	CAGGUCAUAUUGGUACCUUCA	Cleavage	similar to UniRef100_A7Q410 Cluster: Chromosome chr13 scaffold_48, whole genome shotgun sequence; n=1; Vitis vinifera|Rep: Chromosome chr13 scaffold_48, whole genome shotgun sequence - Vitis vinifera (Grape), partial (73%)	2
UGAAGCUGCCAGCAUGAUCUA	CO081286	4.5	-1.0	1	21	465	485	UGAAGCUGCCAGCAUGAUCUA	: ::: ::::::::: : :.:	UUGAUGAUGCUGGCAACAUUA	Cleavage	similar to UniRef100_A7Q410 Cluster: Chromosome chr13 scaffold_48, whole genome shotgun sequence; n=1; Vitis vinifera|Rep: Chromosome chr13 scaffold_48, whole genome shotgun sequence - Vitis vinifera (Grape), partial (73%)	2
UGAAGCUGCCAGCAUGAUCUA	CO082861	4.5	-1.0	1	21	381	401	UGAAGCUGCCAGCAUGAUCUA	:.:::: :::: :.::.:::	UGGAUCUUGCUUGUAGUUUCC	Translation	similar to UniRef100_A7Q6M4 Cluster: Chromosome chr11 scaffold_56, whole genome shotgun sequence; n=1; Vitis vinifera|Rep: Chromosome chr11 scaffold_56, whole genome shotgun sequence - Vitis vinifera (Grape), partial (51%)	1
UGAAGCUGCCAGCAUGAUCUA	TC791	4.5	-1.0	1	21	617	637	UGAAGCUGCCAGCAUGAUCUA	::.:::: .:::.: :::::	CAGGUCAUAUUGGUACCUUCA	Cleavage	similar to UniRef100_A7Q410 Cluster: Chromosome chr13 scaffold_48, whole genome shotgun sequence; n=1; Vitis vinifera|Rep: Chromosome chr13 scaffold_48, whole genome shotgun sequence - Vitis vinifera (Grape), complete	2
UGAAGCUGCCAGCAUGAUCUA	TC791	4.5	-1.0	1	21	402	422	UGAAGCUGCCAGCAUGAUCUA	: ::: ::::::::: : :.:	UUGAUGAUGCUGGCAACAUUA	Cleavage	similar to UniRef100_A7Q410 Cluster: Chromosome chr13 scaffold_48, whole genome shotgun sequence; n=1; Vitis vinifera|Rep: Chromosome chr13 scaffold_48, whole genome shotgun sequence - Vitis vinifera (Grape), complete	2
UGAAGCUGCCAGCAUGAUCUA	CO097632	4.5	-1.0	1	21	257	277	UGAAGCUGCCAGCAUGAUCUA	: ::::: :::::. :::::	UUGAUCAGGCUGGUCACUUCA	Cleavage	weakly similar to UniRef100_O22057 Cluster: Plastid RNA polymerase sigma-subunit precursor; n=1; Arabidopsis thaliana|Rep: Plastid RNA polymerase sigma-subunit precursor - Arabidopsis thaliana (Mouse-ear cress), partial (30%)	1
UGAAGCUGCCAGCAUGAUCUA	TC8533	4.5	-1.0	1	21	1202	1222	UGAAGCUGCCAGCAUGAUCUA	:: :::::.::: ::.::::	UACUUCAUGUUGGAAGUUUCA	Cleavage	similar to UniRef100_A7PEH7 Cluster: Chromosome chr11 scaffold_13, whole genome shotgun sequence; n=1; Vitis vinifera|Rep: Chromosome chr11 scaffold_13, whole genome shotgun sequence - Vitis vinifera (Grape), partial (97%)	1
UGAAGCUGCCAGCAUGAUCUA	CO094372	4.5	-1.0	1	21	329	349	UGAAGCUGCCAGCAUGAUCUA	:.: .:::.::: :::::::	UGGCAUAUGUUGGAAGCUUCA	Cleavage	similar to UniRef100_A7QZB6 Cluster: Chromosome chr7 scaffold_270, whole genome shotgun sequence; n=1; Vitis vinifera|Rep: Chromosome chr7 scaffold_270, whole genome shotgun sequence - Vitis vinifera (Grape), partial (34%)	1
UGAAGCUGCCAGCAUGAUCUA	CO088443	4.5	-1.0	1	21	595	615	UGAAGCUGCCAGCAUGAUCUA	:.:.:: .:::..::::.:	AUGGUUAUCUUGGUGGCUUUA	Cleavage	similar to UniRef100_Q39088 Cluster: Dof zinc finger protein DOF3.4; n=1; Arabidopsis thaliana|Rep: Dof zinc finger protein DOF3.4 - Arabidopsis thaliana (Mouse-ear cress), partial (32%)	1
UGAAGCUGCCAGCAUGAUCUA	TC4883	4.5	-1.0	1	21	154	174	UGAAGCUGCCAGCAUGAUCUA	: :.: .::.:::..::::..	UUGGUGGUGUUGGUGGCUUUG	Cleavage	weakly similar to UniRef100_Q3HTK6 Cluster: Pherophorin-C1 protein precursor; n=1; Chlamydomonas reinhardtii|Rep: Pherophorin-C1 protein precursor - Chlamydomonas reinhardtii, partial (10%)	1
UGAAGCUGCCAGCAUGAUCUA	TC7994	4.5	-1.0	1	21	291	311	UGAAGCUGCCAGCAUGAUCUA	:::::::::.::. :::	UCUCUCAUGCUGGUAGUCUCA	Cleavage	similar to UniRef100_Q9ZRW0 Cluster: Nucleolar protein; n=1; Cicer arietinum|Rep: Nucleolar protein - Cicer arietinum (Chickpea) (Garbanzo), partial (60%)	1
UGAAGCUGCCAGCAUGAUCUA	TC2962	4.5	-1.0	1	21	211	233	UGAAGCUGCCAGCA--UGAUCUA	: ::::: ::.::::: :::::	UCGAUCAGUUGUUGGCAUCUUCA	Cleavage	similar to UniRef100_O82316 Cluster: Aquaporin TIP4-1; n=1; Arabidopsis thaliana|Rep: Aquaporin TIP4-1 - Arabidopsis thaliana (Mouse-ear cress), partial (77%)	1
UGAAGCUGCCAGCAUGAUCUA	CO096144	4.5	-1.0	1	21	270	290	UGAAGCUGCCAGCAUGAUCUA	:::: ::::::.: .::::	AAGAUGUUGCUGGUAUUUUCA	Cleavage	homologue to UniRef100_A7PMB2 Cluster: Chromosome chr14 scaffold_21, whole genome shotgun sequence; n=1; Vitis vinifera|Rep: Chromosome chr14 scaffold_21, whole genome shotgun sequence - Vitis vinifera (Grape), partial (18%)	1
UGAAGCUGCCAGCAUGAUCUA	TC4208	4.5	-1.0	1	21	282	302	UGAAGCUGCCAGCAUGAUCUA	::::: ::::.::::.:	ACUUUCAUGGUGGCGGCUUUA	Cleavage	weakly similar to UniRef100_Q0ZPW6 Cluster: CXE carboxylesterase; n=1; Malus pumila|Rep: CXE carboxylesterase - Malus pumila, partial (58%)	1
UGAAGCUGCCAGCAUGAUCUA	TC511	4.5	-1.0	1	21	369	391	UGAAGCUGCCAGCA--UGAUCUA	: ::::: ::.::::: :::::	UCGAUCAGUUGUUGGCAUCUUCA	Cleavage	similar to UniRef100_O82316 Cluster: Aquaporin TIP4-1; n=1; Arabidopsis thaliana|Rep: Aquaporin TIP4-1 - Arabidopsis thaliana (Mouse-ear cress), partial (96%)	1
UGAAGCUGCCAGCAUGAUCUA	CO123666	4.5	-1.0	1	21	183	203	UGAAGCUGCCAGCAUGAUCUA	:: ::.::::::.::.:	UUUCUCUUGUUGGCAGUUUUA	Cleavage	similar to UniRef100_A7PZR3 Cluster: Chromosome chr15 scaffold_40, whole genome shotgun sequence; n=1; Vitis vinifera|Rep: Chromosome chr15 scaffold_40, whole genome shotgun sequence - Vitis vinifera (Grape), partial (26%)	1
UGAAGCUGCCAGCAUGAUCUA	TC9300	4.5	-1.0	1	21	934	954	UGAAGCUGCCAGCAUGAUCUA	::::.: :::: ::::::.	AAGAUUAAGCUGCCAGCUUUU	Cleavage	similar to UniRef100_Q0D3L1 Cluster: Os07g0680900 protein; n=3; Oryza sativa Japonica Group|Rep: Os07g0680900 protein - Oryza sativa subsp. japonica (Rice), partial (87%)	1
UGAAGCUGCCAGCAUGAUCUA	CO110104	4.5	-1.0	1	21	671	691	UGAAGCUGCCAGCAUGAUCUA	: ::: : ::::.::.::::	CACAUCCUUCUGGUAGUUUCA	Cleavage	homologue to UniRef100_P51846 Cluster: Pyruvate decarboxylase isozyme 2; n=1; Nicotiana tabacum|Rep: Pyruvate decarboxylase isozyme 2 - Nicotiana tabacum (Common tobacco), partial (33%)	1
UGAAGCUGCCAGCAUGAUCUA	TC4528	4.5	-1.0	1	21	319	340	UGAAGCUGCCAGCA-UGAUCUA	:: : :: ::::::::::::.:	UAUAACAGUGCUGGCAGCUUUA	Cleavage	similar to UniRef100_A7NZS6 Cluster: Chromosome chr6 scaffold_3, whole genome shotgun sequence; n=1; Vitis vinifera|Rep: Chromosome chr6 scaffold_3, whole genome shotgun sequence - Vitis vinifera (Grape), partial (71%)	1
UGAAGCUGCCAGCAUGAUCUA	TC726	4.5	-1.0	1	21	213	233	UGAAGCUGCCAGCAUGAUCUA	:.:.::::::::.: : ::	CUGGUUAUGCUGGCGGAUCCA	Cleavage	similar to UniRef100_A7QE00 Cluster: Chromosome chr4 scaffold_83, whole genome shotgun sequence; n=1; Vitis vinifera|Rep: Chromosome chr4 scaffold_83, whole genome shotgun sequence - Vitis vinifera (Grape), partial (89%)	1
UGAAGCUGCCAGCAUGAUCUA	TC1456	4.5	-1.0	1	21	166	186	UGAAGCUGCCAGCAUGAUCUA	.:: :::::::::: . :::	AGGAGCAUGCUGGCAAUCUCA	Cleavage	similar to UniRef100_A7QKI9 Cluster: Chromosome chr2 scaffold_112, whole genome shotgun sequence; n=1; Vitis vinifera|Rep: Chromosome chr2 scaffold_112, whole genome shotgun sequence - Vitis vinifera (Grape), partial (24%)	1
UGAAGCUGCCAGCAUGAUCUA	CO081365	4.5	-1.0	1	21	835	855	UGAAGCUGCCAGCAUGAUCUA	.:.::. :::::..:.::..	GGGGUCGAGCUGGUGGUUUUG	Cleavage	similar to UniRef100_A7PM30 Cluster: Chromosome chr14 scaffold_21, whole genome shotgun sequence; n=1; Vitis vinifera|Rep: Chromosome chr14 scaffold_21, whole genome shotgun sequence - Vitis vinifera (Grape), partial (66%)	1
UGAAGCUGCCAGCAUGAUCUA	CO081648	4.5	-1.0	1	21	545	565	UGAAGCUGCCAGCAUGAUCUA	:::. ::: :::::::.:	UCAAUCGAGCUUGCAGCUUUA	Translation	similar to UniRef100_A7P7W5 Cluster: Chromosome chr3 scaffold_8, whole genome shotgun sequence; n=1; Vitis vinifera|Rep: Chromosome chr3 scaffold_8, whole genome shotgun sequence - Vitis vinifera (Grape), partial (22%)	1
UGAAGCUGCCAGCAUGAUCUA	CO071091	4.5	-1.0	1	21	112	132	UGAAGCUGCCAGCAUGAUCUA	: .::.::::::.::::	GCCUUAGUGUUGGCAGUUUCA	Cleavage	similar to UniRef100_A7PXE4 Cluster: Chromosome chr12 scaffold_36, whole genome shotgun sequence; n=1; Vitis vinifera|Rep: Chromosome chr12 scaffold_36, whole genome shotgun sequence - Vitis vinifera (Grape), partial (64%)	1
UGAAGCUGCCAGCAUGAUCUA	CO096844	4.5	-1.0	1	21	559	579	UGAAGCUGCCAGCAUGAUCUA	: : :::::.::::::. :..	UUGCUCAUGUUGGCAGUGUUG	Cleavage	homologue to UniRef100_A7QB72 Cluster: Chromosome chr4 scaffold_73, whole genome shotgun sequence; n=1; Vitis vinifera|Rep: Chromosome chr4 scaffold_73, whole genome shotgun sequence - Vitis vinifera (Grape), partial (59%)	1
UGAAGCUGCCAGCAUGAUCUA	TC6457	4.5	-1.0	1	21	187	207	UGAAGCUGCCAGCAUGAUCUA	:: :::::.::: :::::.:	UAACUCAUGUUGGGAGCUUUA	Cleavage	homologue to UniRef100_A7P081 Cluster: Chromosome chr6 scaffold_3, whole genome shotgun sequence; n=1; Vitis vinifera|Rep: Chromosome chr6 scaffold_3, whole genome shotgun sequence - Vitis vinifera (Grape), complete	1
UGAAGCUGCCAGCAUGAUCUA	TC1107	4.5	-1.0	1	21	112	132	UGAAGCUGCCAGCAUGAUCUA	: .::.::::::.::::	GCCUUAGUGUUGGCAGUUUCA	Cleavage	similar to UniRef100_Q9M5P2 Cluster: Secretory carrier-associated membrane protein 3; n=1; Arabidopsis thaliana|Rep: Secretory carrier-associated membrane protein 3 - Arabidopsis thaliana (Mouse-ear cress), partial (83%)	1
UGAAGCUGCCAGCAUGAUCUA	TC1309	4.5	-1.0	1	21	384	404	UGAAGCUGCCAGCAUGAUCUA	: .:::.::::: :::::	AUCAGUAUGUUGGCAUCUUCA	Cleavage	homologue to UniRef100_Q43798 Cluster: Inorganic pyrophosphatase; n=1; Nicotiana tabacum|Rep: Inorganic pyrophosphatase - Nicotiana tabacum (Common tobacco), partial (32%)	1
UGAAGCUGCCAGCAUGAUCUA	TC1570	4.5	-1.0	1	21	717	737	UGAAGCUGCCAGCAUGAUCUA	.:.:..::.:::. ::::.:	GGGGUUGUGUUGGUUGCUUUA	Cleavage	similar to UniRef100_A7NSY5 Cluster: Chromosome chr18 scaffold_1, whole genome shotgun sequence; n=1; Vitis vinifera|Rep: Chromosome chr18 scaffold_1, whole genome shotgun sequence - Vitis vinifera (Grape), partial (98%)	1
UGAAGCUGCCAGCAUGAUCUA	CO121346	4.5	-1.0	1	21	407	427	UGAAGCUGCCAGCAUGAUCUA	: : :.:::::::::::	AUAUUGAAGUUGGCAGCUUCA	Cleavage		1
UGAAGCUGCCAGCAUGAUCUA	CO091619	4.5	-1.0	1	21	741	761	UGAAGCUGCCAGCAUGAUCUA	::: .::::::..:.:: :	AUGAUGGUGCUGGUGGUUUAA	Cleavage	similar to UniRef100_A7PDI1 Cluster: Chromosome chr17 scaffold_12, whole genome shotgun sequence; n=1; Vitis vinifera|Rep: Chromosome chr17 scaffold_12, whole genome shotgun sequence - Vitis vinifera (Grape), partial (43%)	1
UGAAGCUGCCAGCAUGAUCUA	TC3291	4.5	-1.0	1	21	153	173	UGAAGCUGCCAGCAUGAUCUA	:::::::.:::.. .:::	GUGAUCAUGUUGGUGUUUUCU	Cleavage	similar to UniRef100_A7Q6E3 Cluster: Chromosome chr11 scaffold_56, whole genome shotgun sequence; n=1; Vitis vinifera|Rep: Chromosome chr11 scaffold_56, whole genome shotgun sequence - Vitis vinifera (Grape), partial (58%)	1
UGAAGCUGCCAGCAUGAUCUA	TC7583	4.5	-1.0	1	21	349	369	UGAAGCUGCCAGCAUGAUCUA	.::: .::::::..: ::.:	AGGAUGGUGCUGGUGGAUUUA	Cleavage	similar to UniRef100_A7PPA8 Cluster: Chromosome chr8 scaffold_23, whole genome shotgun sequence; n=1; Vitis vinifera|Rep: Chromosome chr8 scaffold_23, whole genome shotgun sequence - Vitis vinifera (Grape), partial (94%)	1
UGAAGCUGCCAGCAUGAUCUA	TC994	4.5	-1.0	1	21	769	789	UGAAGCUGCCAGCAUGAUCUA	:.:: . :::::::: .::::	UGGAAUUUGCUGGCAUUUUCA	Cleavage	homologue to UniRef100_O22511 Cluster: Glutathione reductase; n=1; Vitis vinifera|Rep: Glutathione reductase - Vitis vinifera (Grape), partial (86%)	1
UGAAGCUGCCAGCAUGAUCUA	CO098212	4.5	-1.0	1	21	308	328	UGAAGCUGCCAGCAUGAUCUA	:: : :::::..::::.:	AUGACCUCGCUGGUGGCUUUA	Cleavage	homologue to UniRef100_A7PG48 Cluster: Chromosome chr6 scaffold_15, whole genome shotgun sequence; n=2; Vitis vinifera|Rep: Chromosome chr6 scaffold_15, whole genome shotgun sequence - Vitis vinifera (Grape), partial (61%)	1
UGAAGCUGCCAGCAUGAUCUA	TC338	4.5	-1.0	1	21	265	285	UGAAGCUGCCAGCAUGAUCUA	:. : :::: :::..::::::	UGCAACAUGGUGGUGGCUUCA	Cleavage	UniRef100_Q84NG3 Cluster: Flavonoid 3',5'-hydroxylase; n=1; Gossypium hirsutum|Rep: Flavonoid 3',5'-hydroxylase - Gossypium hirsutum (Upland cotton) (Gossypium mexicanum), complete	1
UGAAGCUGCCAGCAUGAUCUA	CO077981	5.0	-1.0	1	21	202	222	UGAAGCUGCCAGCAUGAUCUA	:.:::::::::: . :.::..	UGGAUCAUGCUGUUUGUUUUG	Cleavage	weakly similar to UniRef100_A7P2A9 Cluster: Chromosome chr19 scaffold_4, whole genome shotgun sequence; n=1; Vitis vinifera|Rep: Chromosome chr19 scaffold_4, whole genome shotgun sequence - Vitis vinifera (Grape), partial (26%)	1
UGAAGCUGCCAGCAUGAUCUA	CO089593	5.0	-1.0	1	21	357	377	UGAAGCUGCCAGCAUGAUCUA	:: ::::::::: :: ::::	UAAAUCAUGCUGUCAUCUUCC	Cleavage	weakly similar to UniRef100_A7P4E5 Cluster: Chromosome chr4 scaffold_6, whole genome shotgun sequence; n=1; Vitis vinifera|Rep: Chromosome chr4 scaffold_6, whole genome shotgun sequence - Vitis vinifera (Grape), partial (10%)	1
UGAAGCUGCCAGCAUGAUCUA	CO101036	5.0	-1.0	1	21	383	403	UGAAGCUGCCAGCAUGAUCUA	:: ::..:: :: ::::::::	UAAAUUGUGAUGCCAGCUUCA	Cleavage	weakly similar to UniRef100_A7Q6E8 Cluster: Chromosome chr11 scaffold_56, whole genome shotgun sequence; n=1; Vitis vinifera|Rep: Chromosome chr11 scaffold_56, whole genome shotgun sequence - Vitis vinifera (Grape), partial (17%)	1
UGAAGCUGCCAGCAUGAUCUA	CO103546	5.0	-1.0	1	21	273	293	UGAAGCUGCCAGCAUGAUCUA	:.:.:: ::.: ::::::::	UGGGUCUUGUUCCCAGCUUCA	Translation		1
UGAAGCUGCCAGCAUGAUCUA	TC3205	5.0	-1.0	1	21	588	608	UGAAGCUGCCAGCAUGAUCUA	::::::::::::::	GGAGAGUUGCUGGCAGCUUCA	Cleavage	similar to UniRef100_A7PYD9 Cluster: Chromosome chr15 scaffold_37, whole genome shotgun sequence; n=1; Vitis vinifera|Rep: Chromosome chr15 scaffold_37, whole genome shotgun sequence - Vitis vinifera (Grape), partial (35%)	1
UGAAGCUGCCAGCAUGAUCUA	CO102272	5.0	-1.0	1	21	280	300	UGAAGCUGCCAGCAUGAUCUA	: ::.:::.::: :: ::::	AAUAUUAUGUUGGGAGGUUCA	Cleavage	similar to UniRef100_A7PXR8 Cluster: Chromosome chr15 scaffold_37, whole genome shotgun sequence; n=1; Vitis vinifera|Rep: Chromosome chr15 scaffold_37, whole genome shotgun sequence - Vitis vinifera (Grape), partial (15%)	1
UGAAGCUGCCAGCAUGAUCUA	CO102318	5.0	-1.0	1	21	146	166	UGAAGCUGCCAGCAUGAUCUA	::::::::.::: .:.: :.	GAGAUCAUGUUGGAGGUUGCG	Cleavage	similar to UniRef100_Q8RW15 Cluster: Aux/IAA protein; n=1; Populus tremula x Populus tremuloides|Rep: Aux/IAA protein - Populus tremula x Populus tremuloides, partial (77%)	1
UGAAGCUGCCAGCAUGAUCUA	TC1025	5.0	-1.0	1	21	317	337	UGAAGCUGCCAGCAUGAUCUA	.:::..::.:: ..:::::	AGGAUUGUGUUGUUGGCUUCU	Cleavage	homologue to UniRef100_A7KIX5 Cluster: Cytosolic ascorbate peroxidase 1; n=1; Gossypium hirsutum|Rep: Cytosolic ascorbate peroxidase 1 - Gossypium hirsutum (Upland cotton) (Gossypium mexicanum), partial (22%)	1
UGAAGCUGCCAGCAUGAUCUA	TC7143	5.0	-1.0	1	21	823	843	UGAAGCUGCCAGCAUGAUCUA	:: ::.: :::: .:::::.:	UAAAUUAAGCUGAUAGCUUUA	Cleavage	similar to UniRef100_Q9LTR4 Cluster: Similarity to EH domain containing proteins; n=1; Arabidopsis thaliana|Rep: Similarity to EH domain containing proteins - Arabidopsis thaliana (Mouse-ear cress), partial (39%)	1
UGAAGCUGCCAGCAUGAUCUA	TC5427	5.0	-1.0	1	21	521	541	UGAAGCUGCCAGCAUGAUCUA	:: .: .::::::..:::::	UACGUGGUGCUGGUGGCUUCU	Cleavage	weakly similar to UniRef100_Q0IZW8 Cluster: Os09g0544900 protein; n=1; Oryza sativa Japonica Group|Rep: Os09g0544900 protein - Oryza sativa subsp. japonica (Rice), partial (89%)	1
UGAAGCUGCCAGCAUGAUCUA	CO105528	5.0	-1.0	1	21	455	475	UGAAGCUGCCAGCAUGAUCUA	:.. :.::::.::::::	GUCCUUGGGUUGGCGGCUUCA	Cleavage	similar to UniRef100_A7PK87 Cluster: Chromosome chr15 scaffold_19, whole genome shotgun sequence; n=1; Vitis vinifera|Rep: Chromosome chr15 scaffold_19, whole genome shotgun sequence - Vitis vinifera (Grape), partial (33%)	1
UGAAGCUGCCAGCAUGAUCUA	CO119223	5.0	-1.0	1	21	169	189	UGAAGCUGCCAGCAUGAUCUA	::.::: ::::::. :::	AUUAUUAUGAUGGCAGUGUCA	Cleavage		1
UGAAGCUGCCAGCAUGAUCUA	TC6074	5.0	-1.0	1	21	822	842	UGAAGCUGCCAGCAUGAUCUA	::. .::: :::::::::.	AAGGCUAUGGUGGCAGCUUUU	Cleavage	similar to UniRef100_A7PC70 Cluster: Chromosome chr2 scaffold_11, whole genome shotgun sequence; n=1; Vitis vinifera|Rep: Chromosome chr2 scaffold_11, whole genome shotgun sequence - Vitis vinifera (Grape), partial (39%)	1
UGAAGCUGCCAGCAUGAUCUA	CO082087	5.0	-1.0	1	21	480	500	UGAAGCUGCCAGCAUGAUCUA	::.: ::: ::::.: ::::	AAGGUGAUGAUGGCGGAUUCA	Cleavage	weakly similar to UniRef100_A7QFP9 Cluster: Chromosome chr8 scaffold_88, whole genome shotgun sequence; n=1; Vitis vinifera|Rep: Chromosome chr8 scaffold_88, whole genome shotgun sequence - Vitis vinifera (Grape), partial (12%)	1
UGAAGCUGCCAGCAUGAUCUA	CO078245	5.0	-1.0	1	21	534	554	UGAAGCUGCCAGCAUGAUCUA	.:.:: : :::: ::.::::	CGGGUCUUACUGGAAGUUUCA	Cleavage	similar to UniRef100_A9XUG6 Cluster: Beta-ketoacyl-CoA synthase; n=1; Gossypium hirsutum|Rep: Beta-ketoacyl-CoA synthase - Gossypium hirsutum (Upland cotton) (Gossypium mexicanum), partial (29%)	1
UGAAGCUGCCAGCAUGAUCUA	CO108526	5.0	-1.0	1	21	453	473	UGAAGCUGCCAGCAUGAUCUA	: :. ::: .:: ::::::::	UUGGACAUUUUGACAGCUUCA	Cleavage	similar to UniRef100_A7QGT2 Cluster: Enolase; n=1; Vitis vinifera|Rep: Enolase - Vitis vinifera (Grape), partial (21%)	1
UGAAGCUGCCAGCAUGAUCUA	CO100144	5.0	-1.0	1	21	795	816	UGAAGCUGCCA-GCAUGAUCUA	: ::: :::: :::.:::::.:	UUGAUGAUGCGUGGUAGCUUUA	Translation	homologue to UniRef100_Q8H2B1 Cluster: DnaJ-like protein; n=1; Glycine max|Rep: DnaJ-like protein - Glycine max (Soybean), partial (75%)	1
UGAAGCUGCCAGCAUGAUCUA	TC207	5.0	-1.0	1	21	214	234	UGAAGCUGCCAGCAUGAUCUA	::::::::.::: .:.: :.	GAGAUCAUGUUGGAGGUUGCG	Cleavage	homologue to UniRef100_A7QVQ0 Cluster: Chromosome chr14 scaffold_190, whole genome shotgun sequence; n=1; Vitis vinifera|Rep: Chromosome chr14 scaffold_190, whole genome shotgun sequence - Vitis vinifera (Grape), partial (76%)	1
UGAAGCUGCCAGCAUGAUCUA	CO127660	5.0	-1.0	1	21	208	228	UGAAGCUGCCAGCAUGAUCUA	:.:: . ::::: ..::::::	UGGAAUUUGCUGCUGGCUUCA	Cleavage	similar to UniRef100_A7PMH0 Cluster: Chromosome chr14 scaffold_21, whole genome shotgun sequence; n=1; Vitis vinifera|Rep: Chromosome chr14 scaffold_21, whole genome shotgun sequence - Vitis vinifera (Grape), partial (40%)	1
UGAAGCUGCCAGCAUGAUCUA	TC4187	5.0	-1.0	1	21	830	850	UGAAGCUGCCAGCAUGAUCUA	::::.: :.::: ::.::..	GAGAUUAAGUUGGAAGUUUUG	Cleavage	similar to UniRef100_A7PLR2 Cluster: Chromosome chr14 scaffold_21, whole genome shotgun sequence; n=1; Vitis vinifera|Rep: Chromosome chr14 scaffold_21, whole genome shotgun sequence - Vitis vinifera (Grape), partial (43%)	1
UGAAGCUGCCAGCAUGAUCUA	CO127014	5.0	-1.0	1	21	705	725	UGAAGCUGCCAGCAUGAUCUA	:.:. ::::: :::::::..	UGGGCGAUGCUUGCAGCUUUG	Translation	homologue to UniRef100_A7PQI8 Cluster: Chromosome chr6 scaffold_25, whole genome shotgun sequence; n=1; Vitis vinifera|Rep: Chromosome chr6 scaffold_25, whole genome shotgun sequence - Vitis vinifera (Grape), partial (43%)	1
UGAAGCUGCCAGCAUGAUCUA	CO115266	5.0	-1.0	1	21	134	154	UGAAGCUGCCAGCAUGAUCUA	.:: ::::.:::. :.:::	AGGAGCAUGUUGGUUGUUUCU	Cleavage	similar to UniRef100_A7PC59 Cluster: Chromosome chr2 scaffold_11, whole genome shotgun sequence; n=1; Vitis vinifera|Rep: Chromosome chr2 scaffold_11, whole genome shotgun sequence - Vitis vinifera (Grape), partial (32%)	1
UGAAGCUGCCAGCAUGAUCUA	CO125183	5.0	-1.0	1	21	194	214	UGAAGCUGCCAGCAUGAUCUA	:.:..: :: ::.::::::	AUGGUUGUACUUGCGGCUUCA	Translation	homologue to UniRef100_A7P2Q5 Cluster: Chromosome chr1 scaffold_5, whole genome shotgun sequence; n=1; Vitis vinifera|Rep: Chromosome chr1 scaffold_5, whole genome shotgun sequence - Vitis vinifera (Grape), partial (35%)	1
UGAAGCUGCCAGCAUGAUCUA	TC1449	5.0	-1.0	1	21	124	144	UGAAGCUGCCAGCAUGAUCUA	.::::: ::::::: : ::	AGGAUCAGGCUGGCAACCUCU	Cleavage	homologue to UniRef100_A7PNE2 Cluster: Chromosome chr1 scaffold_22, whole genome shotgun sequence; n=1; Vitis vinifera|Rep: Chromosome chr1 scaffold_22, whole genome shotgun sequence - Vitis vinifera (Grape), partial (48%)	1
UGAAGCUGCCAGCAUGAUCUA	CA994257	5.0	-1.0	1	21	52	72	UGAAGCUGCCAGCAUGAUCUA	: :: .:::.:::: :.:::	UUGAGUAUGUUGGCUGUUUCU	Cleavage	weakly similar to UniRef100_A9V4N4 Cluster: Predicted protein; n=1; Monosiga brevicollis MX1|Rep: Predicted protein - Monosiga brevicollis MX1, partial (5%)	1
UGAAGCUGCCAGCAUGAUCUA	TC2264	5.0	-1.0	1	21	693	714	UGAAGCUGCCA-GCAUGAUCUA	: ::: :::: :::.:::::.:	UUGAUGAUGCGUGGUAGCUUUA	Translation	homologue to UniRef100_Q8H2B1 Cluster: DnaJ-like protein; n=1; Glycine max|Rep: DnaJ-like protein - Glycine max (Soybean), partial (76%)	1
UGAAGCUGCCAGCAUGAUCUA	CO129590	5.0	-1.0	1	21	114	134	UGAAGCUGCCAGCAUGAUCUA	:.:..: :: ::.::::::	AUGGUUGUACUUGCGGCUUCA	Translation	similar to UniRef100_A7P2Q5 Cluster: Chromosome chr1 scaffold_5, whole genome shotgun sequence; n=1; Vitis vinifera|Rep: Chromosome chr1 scaffold_5, whole genome shotgun sequence - Vitis vinifera (Grape), partial (44%)	1
UGAAGCUGCCAGCAUGAUCUA	TC8388	5.0	-1.0	1	21	1275	1295	UGAAGCUGCCAGCAUGAUCUA	:.::: :::.: ::: .::::	UGGAUGAUGUUAGCAUUUUCA	Translation	similar to UniRef100_A7P2E8 Cluster: Chromosome chr1 scaffold_5, whole genome shotgun sequence; n=1; Vitis vinifera|Rep: Chromosome chr1 scaffold_5, whole genome shotgun sequence - Vitis vinifera (Grape), partial (44%)	1
UGAAGCUGCCAGCAUGAUCUA	TC5908	5.0	-1.0	1	21	827	847	UGAAGCUGCCAGCAUGAUCUA	:. ::: : .:::.:::::.:	UGUAUCUUUUUGGUAGCUUUA	Cleavage		1
UGAAGCUGCCAGCAUGAUCUA	TC5805	5.0	-1.0	1	21	747	767	UGAAGCUGCCAGCAUGAUCUA	::::. ::.:::..:. :::	AAGAUUCUGUUGGUGGUGUCA	Cleavage	similar to UniRef100_A2Q200 Cluster: PSP, proline-rich; n=1; Medicago truncatula|Rep: PSP, proline-rich - Medicago truncatula (Barrel medic), partial (44%)	1
UGAAGCUGCCAGCAUGAUCUA	CO087612	5.0	-1.0	1	21	504	524	UGAAGCUGCCAGCAUGAUCUA	::::.:::: ::::. :..	CUGAUCGUGCUUGCAGUCUUG	Translation	similar to UniRef100_Q75ZD6 Cluster: 14-3-3 h-1 protein; n=1; Nicotiana tabacum|Rep: 14-3-3 h-1 protein - Nicotiana tabacum (Common tobacco), partial (91%)	1
UGAAGCUGCCAGCAUGAUCUA	TC8511	5.0	-1.0	1	21	315	335	UGAAGCUGCCAGCAUGAUCUA	:::: ::::::::: ::	UGACUCAUACUGGCAGCUGCA	Cleavage	weakly similar to UniRef100_Q1WIR7 Cluster: Truncated PIF-like orf1; n=1; Daucus carota|Rep: Truncated PIF-like orf1 - Daucus carota (Carrot), partial (10%)	1
UGAAGCUGCCAGCAUGAUCUA	TC8317	5.0	-1.0	1	21	517	537	UGAAGCUGCCAGCAUGAUCUA	:::::: .:::.:::::.	AAGAUCAGAUUGGUAGCUUUU	Cleavage	similar to UniRef100_O65449 Cluster: Pectinesterase like protein; n=1; Arabidopsis thaliana|Rep: Pectinesterase like protein - Arabidopsis thaliana (Mouse-ear cress), partial (74%)	1
miR168-5p
UCGCUUGGUGCAGGUCGGGAA	CO084924	2.5	-1.0	1	21	39	59	UCGCUUGGUGCAGGUCGGGAA	:::::: ::::::::::: :	AUCCCGAGCUGCACCAAGCAA	Cleavage	similar to UniRef100_Q2LFC4 Cluster: AGO1-1; n=1; Nicotiana benthamiana|Rep: AGO1-1 - Nicotiana benthamiana, partial (25%)	1
UCGCUUGGUGCAGGUCGGGAA	TC9242	3.0	-1.0	1	21	778	798	UCGCUUGGUGCAGGUCGGGAA	:. : :::::::::::::.	AGCUGGCCCUGCACCAAGCGG	Cleavage	similar to UniRef100_A7QKN7 Cluster: Chromosome chr2 scaffold_113, whole genome shotgun sequence; n=1; Vitis vinifera|Rep: Chromosome chr2 scaffold_113, whole genome shotgun sequence - Vitis vinifera (Grape), partial (56%)	1
UCGCUUGGUGCAGGUCGGGAA	CO124739	3.5	-1.0	1	21	317	337	UCGCUUGGUGCAGGUCGGGAA	::::: .:::::::. :::	GACCCGAGUUGCACCAGACGA	Cleavage		1
UCGCUUGGUGCAGGUCGGGAA	CO079177	4.0	-1.0	1	21	279	299	UCGCUUGGUGCAGGUCGGGAA	::::.:: .:::::::.:: :	UUCCUGAGUUGCACCAGGCAA	Cleavage	similar to UniRef100_A7PNH7 Cluster: Chromosome chr1 scaffold_22, whole genome shotgun sequence; n=1; Vitis vinifera|Rep: Chromosome chr1 scaffold_22, whole genome shotgun sequence - Vitis vinifera (Grape), partial (51%)	1
UCGCUUGGUGCAGGUCGGGAA	TC8990	4.0	-1.0	1	21	1362	1382	UCGCUUGGUGCAGGUCGGGAA	:... :::::.:.::::.::	AUUUUUACCUGUAUCAAGUGA	Cleavage	similar to UniRef100_A7QLD4 Cluster: Chromosome chr11 scaffold_118, whole genome shotgun sequence; n=1; Vitis vinifera|Rep: Chromosome chr11 scaffold_118, whole genome shotgun sequence - Vitis vinifera (Grape), partial (3%)	1
UCGCUUGGUGCAGGUCGGGAA	TC9132	4.0	-1.0	1	21	771	791	UCGCUUGGUGCAGGUCGGGAA	::. ::.:::::::::.:.	CUCUGCACUUGCACCAAGUGG	Cleavage	similar to UniRef100_A7P2C8 Cluster: Chromosome chr1 scaffold_5, whole genome shotgun sequence; n=1; Vitis vinifera|Rep: Chromosome chr1 scaffold_5, whole genome shotgun sequence - Vitis vinifera (Grape), partial (74%)	1
UCGCUUGGUGCAGGUCGGGAA	TC9178	4.0	-1.0	1	21	151	171	UCGCUUGGUGCAGGUCGGGAA	: :.: :.:::::.::: :::	UGCUCCAUCUGCAUCAAUCGA	Cleavage	weakly similar to UniRef100_Q9FYW4 Cluster: BAC19.12; n=1; Solanum lycopersicum|Rep: BAC19.12 - Solanum lycopersicum (Tomato) (Lycopersicon esculentum), partial (23%)	1
UCGCUUGGUGCAGGUCGGGAA	TC5935	4.0	-1.0	1	21	985	1006	UCGCUUGGUGCAGG-UCGGGAA	::.:. :::::::::.:.::	GACCUGGUCCUGCACCAGGUGA	Cleavage	similar to UniRef100_A7QEK6 Cluster: Chromosome chr17 scaffold_85, whole genome shotgun sequence; n=1; Vitis vinifera|Rep: Chromosome chr17 scaffold_85, whole genome shotgun sequence - Vitis vinifera (Grape), partial (38%)	1
UCGCUUGGUGCAGGUCGGGAA	TC9383	4.0	-1.0	1	21	876	896	UCGCUUGGUGCAGGUCGGGAA	: ::: :.:::::.::::. :	UGCCCUAUCUGCAUCAAGUUA	Cleavage	similar to UniRef100_O04945 Cluster: Enoyl-ACP reductase precursor; n=1; Nicotiana tabacum|Rep: Enoyl-ACP reductase precursor - Nicotiana tabacum (Common tobacco), partial (89%)	2
UCGCUUGGUGCAGGUCGGGAA	TC661	4.0	-1.0	1	21	40	60	UCGCUUGGUGCAGGUCGGGAA	: ::: . ::::::::::.:	UCCCCCGGCUGCACCAAGUGC	Cleavage	weakly similar to UniRef100_A7QFJ2 Cluster: Chromosome chr8 scaffold_88, whole genome shotgun sequence; n=1; Vitis vinifera|Rep: Chromosome chr8 scaffold_88, whole genome shotgun sequence - Vitis vinifera (Grape), partial (86%)	1
UCGCUUGGUGCAGGUCGGGAA	TC3492	4.0	-1.0	1	21	430	450	UCGCUUGGUGCAGGUCGGGAA	::. :.::::::::: .::	AACCUUAUCUGCACCAAUUGA	Cleavage	similar to UniRef100_A7PWZ6 Cluster: Chromosome chr12 scaffold_36, whole genome shotgun sequence; n=1; Vitis vinifera|Rep: Chromosome chr12 scaffold_36, whole genome shotgun sequence - Vitis vinifera (Grape), partial (70%)	1
UCGCUUGGUGCAGGUCGGGAA	CO094063	4.5	-1.0	1	21	687	707	UCGCUUGGUGCAGGUCGGGAA	::..:: :: ::.::::.::	AUCUUGAGCUCCAUCAAGUGA	Translation	similar to UniRef100_Q4TZS6 Cluster: Fb17; n=1; Gossypium hirsutum|Rep: Fb17 - Gossypium hirsutum (Upland cotton) (Gossypium mexicanum), partial (21%)	1
UCGCUUGGUGCAGGUCGGGAA	TC905	4.5	-1.0	1	21	1315	1335	UCGCUUGGUGCAGGUCGGGAA	::: .: ::::...::::.::	UUCGUGCCCUGUGUCAAGUGA	Cleavage	UniRef100_Q7XZK0 Cluster: Actin; n=2; Gossypium hirsutum|Rep: Actin - Gossypium hirsutum (Upland cotton) (Gossypium mexicanum), complete	1
UCGCUUGGUGCAGGUCGGGAA	TC5507	4.5	-1.0	1	21	931	951	UCGCUUGGUGCAGGUCGGGAA	:: :::::: ::::::.::	GUCACGACCUCAACCAAGUGA	Translation	similar to UniRef100_Q9SWE5 Cluster: Phosphopantothenoylcysteine decarboxylase; n=1; Arabidopsis thaliana|Rep: Phosphopantothenoylcysteine decarboxylase - Arabidopsis thaliana (Mouse-ear cress), partial (89%)	1
UCGCUUGGUGCAGGUCGGGAA	CO101476	4.5	-1.0	1	21	688	708	UCGCUUGGUGCAGGUCGGGAA	::.::.:: .::::::: :	AACCUGAUCUUUACCAAGCAA	Translation	similar to UniRef100_Q6L8U1 Cluster: Auxin response factor 3; n=1; Cucumis sativus|Rep: Auxin response factor 3 - Cucumis sativus (Cucumber), partial (28%)	1
UCGCUUGGUGCAGGUCGGGAA	CO108197	4.5	-1.0	1	21	604	624	UCGCUUGGUGCAGGUCGGGAA	.:.::: ::::: :.::::	CCUCUGACGUGCACAAGGCGA	Cleavage	similar to UniRef100_A7Q4W2 Cluster: Chromosome chr10 scaffold_50, whole genome shotgun sequence; n=1; Vitis vinifera|Rep: Chromosome chr10 scaffold_50, whole genome shotgun sequence - Vitis vinifera (Grape), partial (28%)	1
UCGCUUGGUGCAGGUCGGGAA	TC5482	4.5	-1.0	1	21	586	606	UCGCUUGGUGCAGGUCGGGAA	:.::.:::::. ..::.::	CGCUCGGCCUGCGAUGAGUGA	Cleavage	similar to UniRef100_Q9LJU5 Cluster: Receptor protein kinase-like protein; n=1; Arabidopsis thaliana|Rep: Receptor protein kinase-like protein - Arabidopsis thaliana (Mouse-ear cress), partial (56%)	1
UCGCUUGGUGCAGGUCGGGAA	TC2590	4.5	-1.0	1	21	400	421	UCGCUUGGUGCAGG-UCGGGAA	:::: ::::..:::::.::	AAGCCGAGCCUGUGCCAAGUGA	Cleavage	UniRef100_A9TI82 Cluster: Predicted protein; n=1; Physcomitrella patens subsp. patens|Rep: Predicted protein - Physcomitrella patens subsp. patens, partial (5%)	1
UCGCUUGGUGCAGGUCGGGAA	TC1592	4.5	-1.0	1	21	686	707	UCGCUUGGUGCAGG-UCGGGAA	:::: ::::..:::::.::	AAGCCGAGCCUGUGCCAAGUGA	Cleavage		1
UCGCUUGGUGCAGGUCGGGAA	CO111287	4.5	-1.0	1	21	469	489	UCGCUUGGUGCAGGUCGGGAA	:..:. .:::.:.:.::::	GACUUGGGUUGCGCUAGGCGA	Cleavage	weakly similar to UniRef100_A7PX46 Cluster: Chromosome chr12 scaffold_36, whole genome shotgun sequence; n=1; Vitis vinifera|Rep: Chromosome chr12 scaffold_36, whole genome shotgun sequence - Vitis vinifera (Grape), partial (42%)	1
UCGCUUGGUGCAGGUCGGGAA	TC1093	4.5	-1.0	1	21	1146	1166	UCGCUUGGUGCAGGUCGGGAA	:..:: :::.::: ::.::	GCCUUGAGCUGUACCCAGUGA	Cleavage	similar to UniRef100_A7Q246 Cluster: Chromosome chr13 scaffold_45, whole genome shotgun sequence; n=1; Vitis vinifera|Rep: Chromosome chr13 scaffold_45, whole genome shotgun sequence - Vitis vinifera (Grape), partial (46%)	1
UCGCUUGGUGCAGGUCGGGAA	TC2192	4.5	-1.0	1	21	581	601	UCGCUUGGUGCAGGUCGGGAA	.::: :::::: :::.::	UCGUCGAGCUGCACGAAGUGA	Cleavage	similar to UniRef100_A0MNJ4 Cluster: CBL-interacting protein kinase 7; n=1; Populus trichocarpa|Rep: CBL-interacting protein kinase 7 - Populus trichocarpa (Western balsam poplar) (Populus balsamiferasubsp. trichocarpa), partial (96%)	1
UCGCUUGGUGCAGGUCGGGAA	CO090735	5.0	-1.0	1	21	503	523	UCGCUUGGUGCAGGUCGGGAA	:::..:.:.::::.:::::	UUCUUGGCUUGCAUCAAGCUU	Cleavage	weakly similar to UniRef100_UPI0000ECCC14 Cluster: WAS/WASL interacting protein family, member 3; n=1; Gallus gallus|Rep: WAS/WASL interacting protein family, member 3 - Gallus gallus, partial (10%)	1
UCGCUUGGUGCAGGUCGGGAA	CO084904	5.0	-1.0	1	21	508	528	UCGCUUGGUGCAGGUCGGGAA	:::.:...::.:::::::	GUCCUGGUUUGUACCAAGCUU	Cleavage	similar to UniRef100_A7PNV5 Cluster: Chromosome chr8 scaffold_23, whole genome shotgun sequence; n=1; Vitis vinifera|Rep: Chromosome chr8 scaffold_23, whole genome shotgun sequence - Vitis vinifera (Grape), partial (40%)	1
UCGCUUGGUGCAGGUCGGGAA	CO097776	5.0	-1.0	1	21	189	209	UCGCUUGGUGCAGGUCGGGAA	:.:.::.:::::: ..:::	GUUCUGAUCUGCACGGGGCGC	Cleavage	similar to UniRef100_Q42971 Cluster: Enolase; n=2; Oryza sativa Japonica Group|Rep: Enolase - Oryza sativa subsp. japonica (Rice), partial (39%)	1
UCGCUUGGUGCAGGUCGGGAA	TC2158	5.0	-1.0	1	21	782	802	UCGCUUGGUGCAGGUCGGGAA	::.:. ::.: .::.::::::	UUUCUCACUUCUACUAAGCGA	Translation	similar to UniRef100_A7QM71 Cluster: Chromosome chr5 scaffold_124, whole genome shotgun sequence; n=1; Vitis vinifera|Rep: Chromosome chr5 scaffold_124, whole genome shotgun sequence - Vitis vinifera (Grape), partial (71%)	1
UCGCUUGGUGCAGGUCGGGAA	TC5755	5.0	-1.0	1	21	515	535	UCGCUUGGUGCAGGUCGGGAA	:.:::::.::.:...::. :	CUUCCGACUUGUAUUGAGUUA	Cleavage	similar to UniRef100_Q6RK07 Cluster: UDP-glucose dehydrogenase; n=1; Cinnamomum osmophloeum|Rep: UDP-glucose dehydrogenase - Cinnamomum osmophloeum, partial (30%)	1
UCGCUUGGUGCAGGUCGGGAA	TC6940	5.0	-1.0	1	21	434	454	UCGCUUGGUGCAGGUCGGGAA	:::.::.:: .:::::.::	CUCCUGAUCUAAGCCAAGUGA	Translation	homologue to UniRef100_A2PYH3 Cluster: Alpha chain of nascent polypeptide associated complex; n=2; Nicotiana|Rep: Alpha chain of nascent polypeptide associated complex - Nicotiana benthamiana, partial (81%)	1
UCGCUUGGUGCAGGUCGGGAA	TC556	5.0	-1.0	1	21	926	946	UCGCUUGGUGCAGGUCGGGAA	:: :::: .::.:.:.::.:.	UUACCGAGUUGUAUCGAGUGG	Cleavage	homologue to UniRef100_Q1W376 Cluster: Phosphomannomutase; n=1; Glycine max|Rep: Phosphomannomutase - Glycine max (Soybean), complete	1
UCGCUUGGUGCAGGUCGGGAA	TC9383	5.0	-1.0	1	21	399	419	UCGCUUGGUGCAGGUCGGGAA	:: ..::: ::::::.::	AGCCAUGUCUGAACCAAGUGA	Translation	similar to UniRef100_O04945 Cluster: Enoyl-ACP reductase precursor; n=1; Nicotiana tabacum|Rep: Enoyl-ACP reductase precursor - Nicotiana tabacum (Common tobacco), partial (89%)	2
UCGCUUGGUGCAGGUCGGGAA	CO111113	5.0	-1.0	1	21	648	668	UCGCUUGGUGCAGGUCGGGAA	.::.::::::::.:: :	AAGAUGAUCUGCACCAGGCAA	Cleavage	similar to UniRef100_Q6UA21 Cluster: Fiber protein Fb4; n=1; Gossypium barbadense|Rep: Fiber protein Fb4 - Gossypium barbadense (Sea-island cotton) (Egyptian cotton), partial (26%)	1
UCGCUUGGUGCAGGUCGGGAA	TC7805	5.0	-1.0	1	21	831	852	UCGCUUGGUGCAGGU-CGGGAA	:::.: :.:::: :::::.::	CUCCUGCAUCUGCCCCAAGUGA	Cleavage	similar to UniRef100_A7NU59 Cluster: Chromosome chr18 scaffold_1, whole genome shotgun sequence; n=1; Vitis vinifera|Rep: Chromosome chr18 scaffold_1, whole genome shotgun sequence - Vitis vinifera (Grape), partial (42%)	1
UCGCUUGGUGCAGGUCGGGAA	TC6564	5.0	-1.0	1	21	275	295	UCGCUUGGUGCAGGUCGGGAA	:::.:.::: .::.:.::	CAGCCGGCUUGCUUCAGGUGA	Cleavage	similar to UniRef100_A7QHR8 Cluster: Chromosome chr8 scaffold_99, whole genome shotgun sequence; n=1; Vitis vinifera|Rep: Chromosome chr8 scaffold_99, whole genome shotgun sequence - Vitis vinifera (Grape), partial (36%)	1
UCGCUUGGUGCAGGUCGGGAA	TC1909	5.0	-1.0	1	21	303	323	UCGCUUGGUGCAGGUCGGGAA	::.:::.::::.:.::	ACUUGGAUCUGUACCAGGUGA	Cleavage	similar to UniRef100_A7QHE7 Cluster: Chromosome chr2 scaffold_97, whole genome shotgun sequence; n=1; Vitis vinifera|Rep: Chromosome chr2 scaffold_97, whole genome shotgun sequence - Vitis vinifera (Grape), partial (76%)	1
UCGCUUGGUGCAGGUCGGGAA	TC7408	5.0	-1.0	1	21	134	154	UCGCUUGGUGCAGGUCGGGAA	::: . :..:::::::::: :	UUCAUAAUUUGCACCAAGCAA	Cleavage	similar to UniRef100_A7PZK8 Cluster: Chromosome chr15 scaffold_40, whole genome shotgun sequence; n=1; Vitis vinifera|Rep: Chromosome chr15 scaffold_40, whole genome shotgun sequence - Vitis vinifera (Grape), partial (64%)	1
UCGCUUGGUGCAGGUCGGGAA	TC9406	5.0	-1.0	1	21	713	733	UCGCUUGGUGCAGGUCGGGAA	::::::.::::::: :	CCCAAGACCUGUACCAAGCCA	Cleavage	similar to UniRef100_Q9FL43 Cluster: Nucleoid DNA-binding-like protein; n=2; Arabidopsis thaliana|Rep: Nucleoid DNA-binding-like protein - Arabidopsis thaliana (Mouse-ear cress), partial (82%)	1
UCGCUUGGUGCAGGUCGGGAA	TC2828	5.0	-1.0	1	21	205	225	UCGCUUGGUGCAGGUCGGGAA	::::.:: ::.::::: :	ACACCGAUCUUCAUCAAGCCA	Translation	similar to UniRef100_Q2KNL5 Cluster: Cinnamyl alcohol dehydrogenase; n=1; Ocimum basilicum|Rep: Cinnamyl alcohol dehydrogenase - Ocimum basilicum (Sweet basil), partial (66%)	1
UCGCUUGGUGCAGGUCGGGAA	TC69	5.0	-1.0	1	21	537	557	UCGCUUGGUGCAGGUCGGGAA	::.::::: :.:::::.	CCUGCGGCCUGCUCUAAGCGG	Cleavage	similar to UniRef100_A7P521 Cluster: Chromosome chr4 scaffold_6, whole genome shotgun sequence; n=1; Vitis vinifera|Rep: Chromosome chr4 scaffold_6, whole genome shotgun sequence - Vitis vinifera (Grape), partial (85%)	1
UCGCUUGGUGCAGGUCGGGAA	CO087836	5.0	-1.0	1	21	210	230	UCGCUUGGUGCAGGUCGGGAA	::::.:: ::.::::: :	ACACCGAUCUUCAUCAAGCCA	Translation	similar to UniRef100_Q2KNL5 Cluster: Cinnamyl alcohol dehydrogenase; n=1; Ocimum basilicum|Rep: Cinnamyl alcohol dehydrogenase - Ocimum basilicum (Sweet basil), partial (64%)	1
UCGCUUGGUGCAGGUCGGGAA	CO121759	5.0	-1.0	1	21	321	341	UCGCUUGGUGCAGGUCGGGAA	:.::: ::.::::::: :	AGACUGACAUGUACCAAGCUA	Cleavage	similar to UniRef100_Q6L8U0 Cluster: Auxin response factor 4; n=1; Cucumis sativus|Rep: Auxin response factor 4 - Cucumis sativus (Cucumber), partial (29%)	1
UCGCUUGGUGCAGGUCGGGAA	CO096756	5.0	-1.0	1	21	691	711	UCGCUUGGUGCAGGUCGGGAA	: .: :::::::...::::	AUAUCUACCUGCAUUGAGCGC	Cleavage	similar to UniRef100_A7Q6E5 Cluster: Chromosome chr11 scaffold_56, whole genome shotgun sequence; n=1; Vitis vinifera|Rep: Chromosome chr11 scaffold_56, whole genome shotgun sequence - Vitis vinifera (Grape), partial (34%)	1
UCGCUUGGUGCAGGUCGGGAA	CO109372	5.0	-1.0	1	21	434	454	UCGCUUGGUGCAGGUCGGGAA	:::: .:: .::::::.::	CUCCCUUUCUUUACCAAGUGA	Translation	similar to UniRef100_A7P7E4 Cluster: Chromosome chr9 scaffold_7, whole genome shotgun sequence; n=1; Vitis vinifera|Rep: Chromosome chr9 scaffold_7, whole genome shotgun sequence - Vitis vinifera (Grape), partial (11%)	1
UCGCUUGGUGCAGGUCGGGAA	CO091783	5.0	-1.0	1	21	89	109	UCGCUUGGUGCAGGUCGGGAA	:..::. ::.:::::: ::	ACCUUGAUAUGUACCAAGAGA	Cleavage	similar to UniRef100_A7NSS5 Cluster: Chromosome chr18 scaffold_1, whole genome shotgun sequence; n=1; Vitis vinifera|Rep: Chromosome chr18 scaffold_1, whole genome shotgun sequence - Vitis vinifera (Grape), partial (33%)	1
UCGCUUGGUGCAGGUCGGGAA	CO125651	5.0	-1.0	1	21	347	367	UCGCUUGGUGCAGGUCGGGAA	::: :::::::.:::: :	AUCCAAACCUGCAUCAAGAGC	Cleavage	similar to UniRef100_A7Q3F2 Cluster: Chromosome chr13 scaffold_48, whole genome shotgun sequence; n=1; Vitis vinifera|Rep: Chromosome chr13 scaffold_48, whole genome shotgun sequence - Vitis vinifera (Grape), partial (28%)	1
UCGCUUGGUGCAGGUCGGGAA	CO114257	5.0	-1.0	1	21	196	216	UCGCUUGGUGCAGGUCGGGAA	.:.::.:: :::::::. :	AAUCUGAUCUUCACCAAGUAA	Translation	homologue to UniRef100_Q5XU40 Cluster: Mitogen-activated protein kinase 9; n=1; Brassica napus|Rep: Mitogen-activated protein kinase 9 - Brassica napus (Rape), partial (58%)	1
UCGCUUGGUGCAGGUCGGGAA	TC1146	5.0	-1.0	1	21	200	220	UCGCUUGGUGCAGGUCGGGAA	::::.:: ::.::::: :	ACACCGAUCUUCAUCAAGCCA	Translation	similar to UniRef100_Q2KNL5 Cluster: Cinnamyl alcohol dehydrogenase; n=1; Ocimum basilicum|Rep: Cinnamyl alcohol dehydrogenase - Ocimum basilicum (Sweet basil), partial (98%)	1
UCGCUUGGUGCAGGUCGGGAA	TC3116	5.0	-1.0	1	21	422	442	UCGCUUGGUGCAGGUCGGGAA	: :. :::::::.::.: ::	AUGCUUACCUGCAUCAGGAGA	Cleavage	weakly similar to UniRef100_A7PKA8 Cluster: Chromosome chr15 scaffold_19, whole genome shotgun sequence; n=1; Vitis vinifera|Rep: Chromosome chr15 scaffold_19, whole genome shotgun sequence - Vitis vinifera (Grape), partial (10%)	1
UCGCUUGGUGCAGGUCGGGAA	TC662	5.0	-1.0	1	21	1034	1054	UCGCUUGGUGCAGGUCGGGAA	:::::.:: ::::: ::.	CGGCCGACUUGAACCAACCGG	Translation	similar to UniRef100_A7P4G4 Cluster: Chromosome chr4 scaffold_6, whole genome shotgun sequence; n=2; Vitis vinifera|Rep: Chromosome chr4 scaffold_6, whole genome shotgun sequence - Vitis vinifera (Grape), partial (60%)	1
UCGCUUGGUGCAGGUCGGGAA	CO085745	5.0	-1.0	1	21	566	586	UCGCUUGGUGCAGGUCGGGAA	:. . ::::::::::::. :	GUUGUAACCUGCACCAAGUUA	Cleavage	weakly similar to UniRef100_A7SRQ6 Cluster: Predicted protein; n=1; Nematostella vectensis|Rep: Predicted protein - Nematostella vectensis (Starlet sea anemone), partial (22%)	1
UCGCUUGGUGCAGGUCGGGAA	TC1849	5.0	-1.0	1	21	601	621	UCGCUUGGUGCAGGUCGGGAA	::::..::: :.:.::::	AACCCGGUCUGGUCUAGGCGA	Translation	similar to UniRef100_A9XU46 Cluster: 3-ketoacyl-CoA synthase 10; n=1; Gossypium hirsutum|Rep: 3-ketoacyl-CoA synthase 10 - Gossypium hirsutum (Upland cotton) (Gossypium mexicanum), partial (62%)	1
UCGCUUGGUGCAGGUCGGGAA	TC3611	5.0	-1.0	1	21	65	85	UCGCUUGGUGCAGGUCGGGAA	:..::.:: ::.::: :::	AACUUGAUCUUCAUCAAACGA	Translation	homologue to UniRef100_Q0EAF4 Cluster: Serine/threonine protein phosphatase; n=1; Vicia faba|Rep: Serine/threonine protein phosphatase - Vicia faba (Broad bean), partial (81%)	1
UCGCUUGGUGCAGGUCGGGAA	TC2644	5.0	-1.0	1	21	870	890	UCGCUUGGUGCAGGUCGGGAA	: :: ::::::::..: .::	CUACCCACCUGCACUGAAUGA	Cleavage	similar to UniRef100_A7Q6J4 Cluster: Chromosome chr11 scaffold_56, whole genome shotgun sequence; n=1; Vitis vinifera|Rep: Chromosome chr11 scaffold_56, whole genome shotgun sequence - Vitis vinifera (Grape), partial (46%)	1
miR172b-3p
AGAAUCUUGAUGAUGCUGCAU	TC7001	0.5	-1.0	1	21	489	509	AGAAUCUUGAUGAUGCUGCAU	:::::::::::::::::::.:	AUGCAGCAUCAUCAAGAUUUU	Cleavage	similar to UniRef100_A7NZC0 Cluster: Chromosome chr6 scaffold_3, whole genome shotgun sequence; n=1; Vitis vinifera|Rep: Chromosome chr6 scaffold_3, whole genome shotgun sequence - Vitis vinifera (Grape), partial (24%)	1
AGAAUCUUGAUGAUGCUGCAU	TC4318	0.5	-1.0	1	21	1498	1518	AGAAUCUUGAUGAUGCUGCAU	:::::::::::::::::::.:	AUGCAGCAUCAUCAAGAUUUU	Cleavage	similar to UniRef100_Q9SK03 Cluster: Ethylene-responsive transcription factor RELATED TO APETALA2 7; n=1; Arabidopsis thaliana|Rep: Ethylene-responsive transcription factor RELATED TO APETALA2 7 - Arabidopsis thaliana (Mouse-ear cress), partial (41%)	1
AGAAUCUUGAUGAUGCUGCAU	TC8328	0.5	-1.0	1	21	795	815	AGAAUCUUGAUGAUGCUGCAU	:::::::::::::.::::::	CUGCAGCAUCAUCAGGAUUCU	Cleavage	similar to UniRef100_A7NZC0 Cluster: Chromosome chr6 scaffold_3, whole genome shotgun sequence; n=1; Vitis vinifera|Rep: Chromosome chr6 scaffold_3, whole genome shotgun sequence - Vitis vinifera (Grape), partial (53%)	1
AGAAUCUUGAUGAUGCUGCAU	TC8568	0.5	-1.0	1	21	1353	1373	AGAAUCUUGAUGAUGCUGCAU	::::::::::::.::::::	UAGCAGCAUCAUCAGGAUUCU	Cleavage	similar to UniRef100_A7PIB5 Cluster: Chromosome chr13 scaffold_17, whole genome shotgun sequence; n=1; Vitis vinifera|Rep: Chromosome chr13 scaffold_17, whole genome shotgun sequence - Vitis vinifera (Grape), partial (44%)	1
AGAAUCUUGAUGAUGCUGCAU	TC7575	1.5	-1.0	1	21	600	620	AGAAUCUUGAUGAUGCUGCAU	:::::::::::::.:::::	UUGCAGCAUCAUCAGGAUUCC	Cleavage	similar to UniRef100_A7PLE5 Cluster: Chromosome chr7 scaffold_20, whole genome shotgun sequence; n=1; Vitis vinifera|Rep: Chromosome chr7 scaffold_20, whole genome shotgun sequence - Vitis vinifera (Grape), partial (23%)	1
AGAAUCUUGAUGAUGCUGCAU	TC6928	1.5	-1.0	1	21	776	796	AGAAUCUUGAUGAUGCUGCAU	:::::::::::::.:::::	CUGCAGCAUCAUCAGGAUUCC	Cleavage	similar to UniRef100_A7PLE5 Cluster: Chromosome chr7 scaffold_20, whole genome shotgun sequence; n=1; Vitis vinifera|Rep: Chromosome chr7 scaffold_20, whole genome shotgun sequence - Vitis vinifera (Grape), partial (51%)	1
AGAAUCUUGAUGAUGCUGCAU	CO128430	3.5	-1.0	1	21	424	444	AGAAUCUUGAUGAUGCUGCAU	::::::: :..: ::::::::	AUGCAGCCUUGUAAAGAUUCU	Cleavage	similar to UniRef100_A7PHD1 Cluster: Chromosome chr17 scaffold_16, whole genome shotgun sequence; n=1; Vitis vinifera|Rep: Chromosome chr17 scaffold_16, whole genome shotgun sequence - Vitis vinifera (Grape), partial (25%)	1
AGAAUCUUGAUGAUGCUGCAU	CO078033	3.5	-1.0	1	21	787	807	AGAAUCUUGAUGAUGCUGCAU	:..:::::: ..:::::::	CGGUGGCAUCAAUGAGAUUCU	Translation	similar to UniRef100_Q8LAD0 Cluster: Pyridoxal biosynthesis protein PDX2; n=1; Arabidopsis thaliana|Rep: Pyridoxal biosynthesis protein PDX2 - Arabidopsis thaliana (Mouse-ear cress), partial (85%)	1
AGAAUCUUGAUGAUGCUGCAU	TC7598	3.5	-1.0	1	21	318	338	AGAAUCUUGAUGAUGCUGCAU	::::::::::.: :.:::	CGGCAGCAUCAUUAUGGUUCC	Cleavage	similar to UniRef100_A7PR14 Cluster: Chromosome chr6 scaffold_25, whole genome shotgun sequence; n=1; Vitis vinifera|Rep: Chromosome chr6 scaffold_25, whole genome shotgun sequence - Vitis vinifera (Grape), partial (26%)	1
AGAAUCUUGAUGAUGCUGCAU	CO105939	3.5	-1.0	1	21	344	364	AGAAUCUUGAUGAUGCUGCAU	::: ::::::.: :.::::	CGGCAACAUCAUUACGGUUCU	Cleavage	similar to UniRef100_A7PR14 Cluster: Chromosome chr6 scaffold_25, whole genome shotgun sequence; n=1; Vitis vinifera|Rep: Chromosome chr6 scaffold_25, whole genome shotgun sequence - Vitis vinifera (Grape), partial (21%)	1
AGAAUCUUGAUGAUGCUGCAU	CO106182	3.5	-1.0	1	21	261	280	AGAAUCUUGAUGAUGCUGCAU	:::: ::::: ::::::::	UAGCAG-AUCAUAAAGAUUCU	Cleavage		1
AGAAUCUUGAUGAUGCUGCAU	TC2104	3.5	-1.0	1	21	135	155	AGAAUCUUGAUGAUGCUGCAU	:: ::::::::: :::::	UGCCAUCAUCAUCAAAAUUCU	Cleavage	similar to UniRef100_A7XUJ9 Cluster: Chloroplast PPF-1; n=1; Poncirus trifoliata|Rep: Chloroplast PPF-1 - Poncirus trifoliata (Hardy orange), partial (97%)	1
AGAAUCUUGAUGAUGCUGCAU	TC8763	3.5	-1.0	1	21	686	706	AGAAUCUUGAUGAUGCUGCAU	: .: : :::::::::::::	CUCUACCUUCAUCAAGAUUCU	Cleavage	similar to UniRef100_A7R0C0 Cluster: Chromosome undetermined scaffold_302, whole genome shotgun sequence; n=1; Vitis vinifera|Rep: Chromosome undetermined scaffold_302, whole genome shotgun sequence - Vitis vinifera (Grape), partial (44%)	1
AGAAUCUUGAUGAUGCUGCAU	CO115434	4.0	-1.0	1	21	453	473	AGAAUCUUGAUGAUGCUGCAU	.:::::.::.::::::. ::	GUGCAGUAUUAUCAAGGGUCC	Cleavage	similar to UniRef100_A7QDL6 Cluster: Chromosome chr10 scaffold_81, whole genome shotgun sequence; n=1; Vitis vinifera|Rep: Chromosome chr10 scaffold_81, whole genome shotgun sequence - Vitis vinifera (Grape), partial (40%)	1
AGAAUCUUGAUGAUGCUGCAU	TC3794	4.0	-1.0	1	21	517	537	AGAAUCUUGAUGAUGCUGCAU	:::: ::::.::::::::	CUGCAACAUCGUCAAGAUUGG	Cleavage	homologue to UniRef100_Q6XX20 Cluster: Mutant cincinnata; n=1; Antirrhinum majus|Rep: Mutant cincinnata - Antirrhinum majus (Garden snapdragon), partial (22%)	1
AGAAUCUUGAUGAUGCUGCAU	CO102579	4.0	-1.0	1	21	543	563	AGAAUCUUGAUGAUGCUGCAU	:.::.:::::::::::	GAAAUGUAUUAUCAAGAUUCU	Cleavage	similar to UniRef100_Q8VX01 Cluster: Casein kinase II alpha subunit precursor; n=1; Sinapis alba|Rep: Casein kinase II alpha subunit precursor - Sinapis alba (White mustard) (Brassica hirta), partial (29%)	1
AGAAUCUUGAUGAUGCUGCAU	TC8055	4.0	-1.0	1	21	554	574	AGAAUCUUGAUGAUGCUGCAU	::.::::::.:..::.:: :	UUGUAGCAUCGUUGAGGUUGU	Cleavage	weakly similar to UniRef100_A7PP65 Cluster: Chromosome chr8 scaffold_23, whole genome shotgun sequence; n=1; Vitis vinifera|Rep: Chromosome chr8 scaffold_23, whole genome shotgun sequence - Vitis vinifera (Grape), partial (65%)	1
AGAAUCUUGAUGAUGCUGCAU	TC737	4.0	-1.0	1	21	402	422	AGAAUCUUGAUGAUGCUGCAU	:::::::::: .:.:::: :	CUGCAGCAUCAAUAGGAUUAU	Translation	similar to UniRef100_A7PEE5 Cluster: Chromosome chr11 scaffold_13, whole genome shotgun sequence; n=1; Vitis vinifera|Rep: Chromosome chr11 scaffold_13, whole genome shotgun sequence - Vitis vinifera (Grape), partial (64%)	1
AGAAUCUUGAUGAUGCUGCAU	TC3107	4.0	-1.0	1	21	192	212	AGAAUCUUGAUGAUGCUGCAU	:::: ::::.::::::::	CUGCAACAUCGUCAAGAUUGA	Cleavage	similar to UniRef100_A7P1X1 Cluster: Chromosome chr19 scaffold_4, whole genome shotgun sequence; n=1; Vitis vinifera|Rep: Chromosome chr19 scaffold_4, whole genome shotgun sequence - Vitis vinifera (Grape), partial (38%)	1
AGAAUCUUGAUGAUGCUGCAU	TC4410	4.0	-1.0	1	21	746	766	AGAAUCUUGAUGAUGCUGCAU	:::::: :::::... :::::	AUGCAGGAUCAUUGGAAUUCU	Cleavage	similar to UniRef100_A7R1E3 Cluster: Chromosome undetermined scaffold_349, whole genome shotgun sequence; n=1; Vitis vinifera|Rep: Chromosome undetermined scaffold_349, whole genome shotgun sequence - Vitis vinifera (Grape), partial (93%)	1
AGAAUCUUGAUGAUGCUGCAU	TC6136	4.0	-1.0	1	21	1176	1196	AGAAUCUUGAUGAUGCUGCAU	:::: ::::.::::::::	CUGCAACAUCGUCAAGAUUGG	Cleavage	similar to UniRef100_A7P1X1 Cluster: Chromosome chr19 scaffold_4, whole genome shotgun sequence; n=1; Vitis vinifera|Rep: Chromosome chr19 scaffold_4, whole genome shotgun sequence - Vitis vinifera (Grape), partial (40%)	1
AGAAUCUUGAUGAUGCUGCAU	TC5928	4.0	-1.0	1	21	649	669	AGAAUCUUGAUGAUGCUGCAU	:::::. ::: ::::.::.:	UUGCAGUCUCACCAAGGUUUU	Translation	similar to UniRef100_A7PLU3 Cluster: Chromosome chr14 scaffold_21, whole genome shotgun sequence; n=1; Vitis vinifera|Rep: Chromosome chr14 scaffold_21, whole genome shotgun sequence - Vitis vinifera (Grape), partial (42%)	1
AGAAUCUUGAUGAUGCUGCAU	TC5842	4.0	-1.0	1	21	605	625	AGAAUCUUGAUGAUGCUGCAU	: :.:::: :::...:.::::	AGGUAGCACCAUUGGGGUUCU	Cleavage	homologue to UniRef100_A7R8H8 Cluster: Chromosome undetermined scaffold_2569, whole genome shotgun sequence; n=1; Vitis vinifera|Rep: Chromosome undetermined scaffold_2569, whole genome shotgun sequence - Vitis vinifera (Grape), partial (64%)	1
AGAAUCUUGAUGAUGCUGCAU	TC1498	4.0	-1.0	1	21	143	163	AGAAUCUUGAUGAUGCUGCAU	::::::::.:::. :: ::	UGGCAGCAUCGUCAGCAUGCU	Cleavage	homologue to UniRef100_A7PJL7 Cluster: Chromosome chr12 scaffold_18, whole genome shotgun sequence; n=1; Vitis vinifera|Rep: Chromosome chr12 scaffold_18, whole genome shotgun sequence - Vitis vinifera (Grape), partial (33%)	1
AGAAUCUUGAUGAUGCUGCAU	TC7524	4.0	-1.0	1	21	1126	1146	AGAAUCUUGAUGAUGCUGCAU	::::: .::::::::::	GAAAAGCAUGGUCAAGAUUCU	Cleavage	homologue to UniRef100_Q2HTM1 Cluster: Histone-fold/TFIID-TAF/NF-Y; n=1; Medicago truncatula|Rep: Histone-fold/TFIID-TAF/NF-Y - Medicago truncatula (Barrel medic), partial (80%)	1
AGAAUCUUGAUGAUGCUGCAU	TC342	4.0	-1.0	1	21	1001	1021	AGAAUCUUGAUGAUGCUGCAU	: :.:::: :::...:.::::	AGGUAGCACCAUUGGGGUUCU	Cleavage	homologue to UniRef100_A7R8H8 Cluster: Chromosome undetermined scaffold_2569, whole genome shotgun sequence; n=1; Vitis vinifera|Rep: Chromosome undetermined scaffold_2569, whole genome shotgun sequence - Vitis vinifera (Grape), partial (83%)	1
AGAAUCUUGAUGAUGCUGCAU	TC1330	4.0	-1.0	1	21	433	453	AGAAUCUUGAUGAUGCUGCAU	:.::.:::::::::::	GAAAUGUAUUAUCAAGAUUCU	Cleavage	homologue to UniRef100_A7PLP4 Cluster: Chromosome chr7 scaffold_20, whole genome shotgun sequence; n=1; Vitis vinifera|Rep: Chromosome chr7 scaffold_20, whole genome shotgun sequence - Vitis vinifera (Grape), partial (82%)	1
AGAAUCUUGAUGAUGCUGCAU	CO092218	4.0	-1.0	1	21	563	583	AGAAUCUUGAUGAUGCUGCAU	:..: :::: :::::::.:	UAGUGGGAUCAACAAGAUUUU	Translation	similar to UniRef100_Q6R2I7 Cluster: Glucose-1-phosphate adenylyltransferase; n=1; Fragaria x ananassa|Rep: Glucose-1-phosphate adenylyltransferase - Fragaria ananassa (Strawberry), partial (24%)	1
AGAAUCUUGAUGAUGCUGCAU	CO082788	4.0	-1.0	1	21	428	448	AGAAUCUUGAUGAUGCUGCAU	::: :::::::::: :.:	UGUCAGAAUCAUCAAGACUUU	Cleavage	similar to UniRef100_A7QZM4 Cluster: Chromosome undetermined scaffold_279, whole genome shotgun sequence; n=1; Vitis vinifera|Rep: Chromosome undetermined scaffold_279, whole genome shotgun sequence - Vitis vinifera (Grape), partial (68%)	1
AGAAUCUUGAUGAUGCUGCAU	TC2549	4.0	-1.0	1	21	297	317	AGAAUCUUGAUGAUGCUGCAU	::: ::::.::.:::: .:	UGGCAACAUCGUCGAGAUAUU	Cleavage	homologue to UniRef100_A7NW22 Cluster: Chromosome chr5 scaffold_2, whole genome shotgun sequence; n=1; Vitis vinifera|Rep: Chromosome chr5 scaffold_2, whole genome shotgun sequence - Vitis vinifera (Grape), partial (61%)	1
AGAAUCUUGAUGAUGCUGCAU	TC9491	4.0	-1.0	1	21	592	612	AGAAUCUUGAUGAUGCUGCAU	:::::.:..:: ::::::	CAGCAGCGUUGUCUAGAUUCA	Cleavage	similar to UniRef100_A7Q9J7 Cluster: Chromosome chr5 scaffold_67, whole genome shotgun sequence; n=1; Vitis vinifera|Rep: Chromosome chr5 scaffold_67, whole genome shotgun sequence - Vitis vinifera (Grape), partial (66%)	1
AGAAUCUUGAUGAUGCUGCAU	TC3487	4.0	-1.0	1	21	657	677	AGAAUCUUGAUGAUGCUGCAU	: : ::.:::.:. :::::::	AGGAAGUAUCGUUCAGAUUCU	Cleavage	similar to UniRef100_A7Q8N6 Cluster: Chromosome chr5 scaffold_64, whole genome shotgun sequence; n=1; Vitis vinifera|Rep: Chromosome chr5 scaffold_64, whole genome shotgun sequence - Vitis vinifera (Grape), partial (92%)	1
AGAAUCUUGAUGAUGCUGCAU	TC2668	4.0	-1.0	1	21	517	537	AGAAUCUUGAUGAUGCUGCAU	:: . :::::::..::::.:	UUGGGUCAUCAUCGGGAUUUU	Cleavage		1
AGAAUCUUGAUGAUGCUGCAU	TC4238	4.0	-1.0	1	21	1004	1023	AGAAUCUUGAUGAUGCUGCAU	:..::: ::::::::::::	UAGUGGCA-CAUCAAGAUUCU	Cleavage		1
AGAAUCUUGAUGAUGCUGCAU	TC5882	4.5	-1.0	1	21	463	483	AGAAUCUUGAUGAUGCUGCAU	:::.: :: ..::::::::.:	AUGUACCAAUGUCAAGAUUUU	Cleavage	similar to UniRef100_A7QSD0 Cluster: Chromosome chr3 scaffold_158, whole genome shotgun sequence; n=1; Vitis vinifera|Rep: Chromosome chr3 scaffold_158, whole genome shotgun sequence - Vitis vinifera (Grape), partial (22%)	1
AGAAUCUUGAUGAUGCUGCAU	CO109510	4.5	-1.0	1	21	281	301	AGAAUCUUGAUGAUGCUGCAU	.::: ::::: ::.:: ::::	GUGCCGCAUCUUCGAGUUUCU	Translation	weakly similar to UniRef100_A7PHZ0 Cluster: Chromosome chr13 scaffold_17, whole genome shotgun sequence; n=1; Vitis vinifera|Rep: Chromosome chr13 scaffold_17, whole genome shotgun sequence - Vitis vinifera (Grape), partial (15%)	1
AGAAUCUUGAUGAUGCUGCAU	TC8779	4.5	-1.0	1	21	914	934	AGAAUCUUGAUGAUGCUGCAU	:::.: :: ..::::::::.:	AUGUACCAAUGUCAAGAUUUU	Cleavage	similar to UniRef100_A7QSD0 Cluster: Chromosome chr3 scaffold_158, whole genome shotgun sequence; n=1; Vitis vinifera|Rep: Chromosome chr3 scaffold_158, whole genome shotgun sequence - Vitis vinifera (Grape), partial (43%)	1
AGAAUCUUGAUGAUGCUGCAU	TC2848	4.5	-1.0	1	21	1635	1655	AGAAUCUUGAUGAUGCUGCAU	:::..:::::::::: : :.:	AUGUGGCAUCAUCAACAAUUU	Cleavage	UniRef100_A9XU46 Cluster: 3-ketoacyl-CoA synthase 10; n=1; Gossypium hirsutum|Rep: 3-ketoacyl-CoA synthase 10 - Gossypium hirsutum (Upland cotton) (Gossypium mexicanum), complete	1
AGAAUCUUGAUGAUGCUGCAU	TC7614	4.5	-1.0	1	21	219	239	AGAAUCUUGAUGAUGCUGCAU	:: ::::: ::::.:::: ::	AUUCAGCAGCAUCGAGAUGCU	Cleavage	similar to UniRef100_O48538 Cluster: Respiratory burst oxidase homolog protein F; n=1; Arabidopsis thaliana|Rep: Respiratory burst oxidase homolog protein F - Arabidopsis thaliana (Mouse-ear cress), partial (9%)	1
AGAAUCUUGAUGAUGCUGCAU	CO108186	4.5	-1.0	1	21	197	217	AGAAUCUUGAUGAUGCUGCAU	::::::::::. :::.:	UUCAAGCAUCAUCAGCAUUUU	Cleavage	similar to UniRef100_A7PS35 Cluster: Chromosome chr14 scaffold_27, whole genome shotgun sequence; n=1; Vitis vinifera|Rep: Chromosome chr14 scaffold_27, whole genome shotgun sequence - Vitis vinifera (Grape), partial (18%)	1
AGAAUCUUGAUGAUGCUGCAU	CO132211	4.5	-1.0	1	21	279	298	AGAAUCUUGAUGAUGCUGCAU	::: ::.:: .::::::::::	AUG-AGUAUGGUCAAGAUUCU	Cleavage	similar to UniRef100_A7QP65 Cluster: Chromosome chr1 scaffold_136, whole genome shotgun sequence; n=1; Vitis vinifera|Rep: Chromosome chr1 scaffold_136, whole genome shotgun sequence - Vitis vinifera (Grape), partial (58%)	1
AGAAUCUUGAUGAUGCUGCAU	TC5734	4.5	-1.0	1	21	484	504	AGAAUCUUGAUGAUGCUGCAU	:::::::: :::: ::.:	GAACAGCAUCAACAAGCUUUU	Translation	homologue to UniRef100_A7QGU1 Cluster: Chromosome chr16 scaffold_94, whole genome shotgun sequence; n=1; Vitis vinifera|Rep: Chromosome chr16 scaffold_94, whole genome shotgun sequence - Vitis vinifera (Grape), partial (7%)	1
AGAAUCUUGAUGAUGCUGCAU	TC9369	4.5	-1.0	1	21	565	585	AGAAUCUUGAUGAUGCUGCAU	.:::::.:::::::::	UGAUAGCAUUAUCAAGAUUAC	Cleavage		1
AGAAUCUUGAUGAUGCUGCAU	CO124391	4.5	-1.0	1	21	383	403	AGAAUCUUGAUGAUGCUGCAU	:..:.:::::::::::	GAAAUGUGUUAUCAAGAUUCU	Cleavage	homologue to UniRef100_A7PLP4 Cluster: Chromosome chr7 scaffold_20, whole genome shotgun sequence; n=1; Vitis vinifera|Rep: Chromosome chr7 scaffold_20, whole genome shotgun sequence - Vitis vinifera (Grape), partial (52%)	1
AGAAUCUUGAUGAUGCUGCAU	CO108719	4.5	-1.0	1	21	233	253	AGAAUCUUGAUGAUGCUGCAU	:::::::: ::.::: ::	UGGCAGCAUCCUCGAGAAUCA	Translation	similar to UniRef100_A7NY27 Cluster: Chromosome chr6 scaffold_3, whole genome shotgun sequence; n=1; Vitis vinifera|Rep: Chromosome chr6 scaffold_3, whole genome shotgun sequence - Vitis vinifera (Grape), partial (24%)	1
AGAAUCUUGAUGAUGCUGCAU	TC6508	4.5	-1.0	1	21	206	226	AGAAUCUUGAUGAUGCUGCAU	:..:..:. ::::::::.:	CCGUGGUGUUUUCAAGAUUUU	Translation	homologue to UniRef100_Q27HS8 Cluster: Histone H4; n=1; Elaeis guineensis|Rep: Histone H4 - Elaeis guineensis var. tenera (Oil palm), complete	1
AGAAUCUUGAUGAUGCUGCAU	CO070457	4.5	-1.0	1	21	3	23	AGAAUCUUGAUGAUGCUGCAU	: ::::: ::.:. ::::::	ACGCAGCCUCGUUCAGAUUCA	Cleavage	similar to UniRef100_Q42841 Cluster: Cytochrome c oxidase polypeptide Vc; n=1; Hordeum vulgare|Rep: Cytochrome c oxidase polypeptide Vc - Hordeum vulgare (Barley), complete	1
AGAAUCUUGAUGAUGCUGCAU	TC6064	4.5	-1.0	1	21	616	636	AGAAUCUUGAUGAUGCUGCAU	::: ::: :.::::::::.:	AUGAUGCAGCGUCAAGAUUUU	Cleavage	similar to UniRef100_A8MQ97 Cluster: Uncharacterized protein At5g20680.2; n=2; Arabidopsis thaliana|Rep: Uncharacterized protein At5g20680.2 - Arabidopsis thaliana (Mouse-ear cress), partial (37%)	1
AGAAUCUUGAUGAUGCUGCAU	CO131815	4.5	-1.0	1	21	130	150	AGAAUCUUGAUGAUGCUGCAU	::..::::::: :::::	UAAAAGUGUCAUCAAAAUUCU	Cleavage	similar to UniRef100_A7PEM3 Cluster: Chromosome chr11 scaffold_13, whole genome shotgun sequence; n=1; Vitis vinifera|Rep: Chromosome chr11 scaffold_13, whole genome shotgun sequence - Vitis vinifera (Grape), partial (33%)	1
AGAAUCUUGAUGAUGCUGCAU	TC3413	4.5	-1.0	1	21	669	689	AGAAUCUUGAUGAUGCUGCAU	.:::: : ::::.:.::::.	GUGCAUCUUCAUUAGGAUUUA	Cleavage	similar to UniRef100_A7QZG1 Cluster: Chromosome undetermined scaffold_274, whole genome shotgun sequence; n=1; Vitis vinifera|Rep: Chromosome undetermined scaffold_274, whole genome shotgun sequence - Vitis vinifera (Grape), partial (18%)	1
AGAAUCUUGAUGAUGCUGCAU	TC4159	4.5	-1.0	1	21	1857	1877	AGAAUCUUGAUGAUGCUGCAU	:::.: :: ..::::::::.:	AUGUACCAAUGUCAAGAUUUU	Cleavage	similar to UniRef100_A7QSD0 Cluster: Chromosome chr3 scaffold_158, whole genome shotgun sequence; n=1; Vitis vinifera|Rep: Chromosome chr3 scaffold_158, whole genome shotgun sequence - Vitis vinifera (Grape), complete	1
AGAAUCUUGAUGAUGCUGCAU	TC4423	4.5	-1.0	1	21	588	608	AGAAUCUUGAUGAUGCUGCAU	: .::.:::::::::.:	UUUGAAUAUUAUCAAGAUUUU	Cleavage	similar to UniRef100_A7PDP1 Cluster: Chromosome chr11 scaffold_13, whole genome shotgun sequence; n=1; Vitis vinifera|Rep: Chromosome chr11 scaffold_13, whole genome shotgun sequence - Vitis vinifera (Grape), partial (21%)	1
AGAAUCUUGAUGAUGCUGCAU	TC2294	4.5	-1.0	1	21	412	432	AGAAUCUUGAUGAUGCUGCAU	::::::::: :::.::.	AAUCAGCAUCAUGAAGGUUUA	Cleavage	similar to UniRef100_A8MS45 Cluster: Uncharacterized protein At5g46250.3; n=1; Arabidopsis thaliana|Rep: Uncharacterized protein At5g46250.3 - Arabidopsis thaliana (Mouse-ear cress), partial (26%)	1
AGAAUCUUGAUGAUGCUGCAU	TC2327	4.5	-1.0	1	21	173	193	AGAAUCUUGAUGAUGCUGCAU	:::::. :. :.:::::::	GGGCAGCGACGCCGAGAUUCU	Translation	similar to UniRef100_A7NYP4 Cluster: Chromosome chr6 scaffold_3, whole genome shotgun sequence; n=1; Vitis vinifera|Rep: Chromosome chr6 scaffold_3, whole genome shotgun sequence - Vitis vinifera (Grape), partial (59%)	1
AGAAUCUUGAUGAUGCUGCAU	CO081764	4.5	-1.0	1	21	239	259	AGAAUCUUGAUGAUGCUGCAU	: :.:. ::::::::.:::	CUUCGGUUUCAUCAAGGUUCG	Cleavage	similar to UniRef100_A7NW50 Cluster: Chromosome chr5 scaffold_2, whole genome shotgun sequence; n=1; Vitis vinifera|Rep: Chromosome chr5 scaffold_2, whole genome shotgun sequence - Vitis vinifera (Grape), partial (32%)	1
AGAAUCUUGAUGAUGCUGCAU	TC9354	4.5	-1.0	1	21	336	356	AGAAUCUUGAUGAUGCUGCAU	:..:.:::::::::::	GAAAUGUGUUAUCAAGAUUCU	Cleavage	homologue to UniRef100_A7PLP4 Cluster: Chromosome chr7 scaffold_20, whole genome shotgun sequence; n=1; Vitis vinifera|Rep: Chromosome chr7 scaffold_20, whole genome shotgun sequence - Vitis vinifera (Grape), partial (82%)	1
AGAAUCUUGAUGAUGCUGCAU	TC8053	4.5	-1.0	1	21	853	873	AGAAUCUUGAUGAUGCUGCAU	:::::::: ..::::::	AAACAGCAUCACUGAGAUUCA	Translation	weakly similar to UniRef100_A9TFF8 Cluster: Predicted protein; n=1; Physcomitrella patens subsp. patens|Rep: Predicted protein - Physcomitrella patens subsp. patens, partial (30%)	1
AGAAUCUUGAUGAUGCUGCAU	CO124155	4.5	-1.0	1	21	284	304	AGAAUCUUGAUGAUGCUGCAU	:::: ::.: ::.::::::	UUGCAAGAUUAGCAGGAUUCU	Translation	similar to UniRef100_A7QVC1 Cluster: Chromosome chr2 scaffold_187, whole genome shotgun sequence; n=1; Vitis vinifera|Rep: Chromosome chr2 scaffold_187, whole genome shotgun sequence - Vitis vinifera (Grape), partial (43%)	1
AGAAUCUUGAUGAUGCUGCAU	TC9267	4.5	-1.0	1	21	912	931	AGAAUCUUGAUGAUGCUGCAU	::: .:.::::: ::::::::	AUG-GGUAUCAUGAAGAUUCU	Cleavage	similar to UniRef100_A7PVR9 Cluster: Chromosome chr8 scaffold_34, whole genome shotgun sequence; n=1; Vitis vinifera|Rep: Chromosome chr8 scaffold_34, whole genome shotgun sequence - Vitis vinifera (Grape), partial (82%)	1
AGAAUCUUGAUGAUGCUGCAU	CO116565	4.5	-1.0	1	21	281	301	AGAAUCUUGAUGAUGCUGCAU	:::: ::.: ::.::::::	UUGCAAGAUUAGCAGGAUUCU	Translation	homologue to UniRef100_A7QVC1 Cluster: Chromosome chr2 scaffold_187, whole genome shotgun sequence; n=1; Vitis vinifera|Rep: Chromosome chr2 scaffold_187, whole genome shotgun sequence - Vitis vinifera (Grape), partial (8%)	1
AGAAUCUUGAUGAUGCUGCAU	CO118022	4.5	-1.0	1	21	317	337	AGAAUCUUGAUGAUGCUGCAU	.: .: : ::::::::::::	GUAUACCUUCAUCAAGAUUCG	Cleavage	similar to UniRef100_A7R4J1 Cluster: Chromosome undetermined scaffold_706, whole genome shotgun sequence; n=1; Vitis vinifera|Rep: Chromosome undetermined scaffold_706, whole genome shotgun sequence - Vitis vinifera (Grape), partial (24%)	1
AGAAUCUUGAUGAUGCUGCAU	TC1319	4.5	-1.0	1	21	586	606	AGAAUCUUGAUGAUGCUGCAU	:: :::::::: :::::	UCUCAUCAUCAUCAUGAUUCA	Cleavage	homologue to UniRef100_P93338 Cluster: NADP-dependent glyceraldehyde-3-phosphate dehydrogenase; n=1; Nicotiana plumbaginifolia|Rep: NADP-dependent glyceraldehyde-3-phosphate dehydrogenase - Nicotiana plumbaginifolia (Leadwort-leaved tobacco), partial (23%)	1
AGAAUCUUGAUGAUGCUGCAU	CO099728	4.5	-1.0	1	21	29	48	AGAAUCUUGAUGAUGCUGCAU	:::: ::::::.:: :::.:	UUGCA-CAUCAUUAACAUUUU	Cleavage	homologue to UniRef100_A7Q9B0 Cluster: Chromosome chr19 scaffold_66, whole genome shotgun sequence; n=1; Vitis vinifera|Rep: Chromosome chr19 scaffold_66, whole genome shotgun sequence - Vitis vinifera (Grape), partial (37%)	1
AGAAUCUUGAUGAUGCUGCAU	CO112404	4.5	-1.0	1	21	454	474	AGAAUCUUGAUGAUGCUGCAU	: :: :.:: :::::::: ::	ACGCUGUAUAAUCAAGAUCCU	Cleavage	homologue to UniRef100_P28523 Cluster: Casein kinase II subunit alpha; n=1; Zea mays|Rep: Casein kinase II subunit alpha - Zea mays (Maize), partial (47%)	1
AGAAUCUUGAUGAUGCUGCAU	TC4664	4.5	-1.0	1	21	672	692	AGAAUCUUGAUGAUGCUGCAU	:::. ::::::.:::: :	GCACAGUUUCAUCAGGAUUAU	Cleavage	similar to UniRef100_Q9AUC6 Cluster: Cysteine protease; n=1; Ipomoea batatas|Rep: Cysteine protease - Ipomoea batatas (Sweet potato) (Batate), partial (49%)	1
AGAAUCUUGAUGAUGCUGCAU	CO113259	4.5	-1.0	1	21	605	625	AGAAUCUUGAUGAUGCUGCAU	: :::::::.:: :::.:	GAACUGCAUCAUUAACAUUUU	Cleavage	similar to UniRef100_A7P1W8 Cluster: Chromosome chr19 scaffold_4, whole genome shotgun sequence; n=2; Vitis vinifera|Rep: Chromosome chr19 scaffold_4, whole genome shotgun sequence - Vitis vinifera (Grape), partial (34%)	1
AGAAUCUUGAUGAUGCUGCAU	TC9071	4.5	-1.0	1	21	682	702	AGAAUCUUGAUGAUGCUGCAU	::.::::: :::.::::	UAAAAGUAUCAUGAAGGUUCU	Cleavage	similar to UniRef100_A7PJN6 Cluster: Chromosome chr12 scaffold_18, whole genome shotgun sequence; n=1; Vitis vinifera|Rep: Chromosome chr12 scaffold_18, whole genome shotgun sequence - Vitis vinifera (Grape), partial (47%)	1
AGAAUCUUGAUGAUGCUGCAU	TC774	4.5	-1.0	1	21	134	154	AGAAUCUUGAUGAUGCUGCAU	: .: :.:.::..:::::::	UUCUAUCGUUAUUGAGAUUCU	Cleavage	homologue to UniRef100_Q9AT56 Cluster: S-adenosylmethionine synthetase; n=1; Elaeagnus umbellata|Rep: S-adenosylmethionine synthetase - Elaeagnus umbellata (Autumn olive), partial (55%)	1
AGAAUCUUGAUGAUGCUGCAU	TC2559	5.0	-1.0	1	21	191	211	AGAAUCUUGAUGAUGCUGCAU	::::::..: :::::::::	AUGCAGUGUAUUCAAGAUUCG	Translation	similar to UniRef100_A7PDX2 Cluster: Chromosome chr11 scaffold_13, whole genome shotgun sequence; n=1; Vitis vinifera|Rep: Chromosome chr11 scaffold_13, whole genome shotgun sequence - Vitis vinifera (Grape), partial (49%)	1
AGAAUCUUGAUGAUGCUGCAU	CO082376	5.0	-1.0	1	21	473	493	AGAAUCUUGAUGAUGCUGCAU	: :::::::.::. :::::	AAGCAGCAUUAUUCAGAUUGC	Cleavage	similar to UniRef100_A7R4L2 Cluster: Chromosome undetermined scaffold_734, whole genome shotgun sequence; n=1; Vitis vinifera|Rep: Chromosome undetermined scaffold_734, whole genome shotgun sequence - Vitis vinifera (Grape), partial (34%)	1
AGAAUCUUGAUGAUGCUGCAU	CO070890	5.0	-1.0	1	21	196	216	AGAAUCUUGAUGAUGCUGCAU	:::::.:...::::::	UCUUUGCAUCGUUGGGAUUCU	Cleavage	homologue to UniRef100_A7QY98 Cluster: Chromosome chr2 scaffold_241, whole genome shotgun sequence; n=1; Vitis vinifera|Rep: Chromosome chr2 scaffold_241, whole genome shotgun sequence - Vitis vinifera (Grape), partial (82%)	1
AGAAUCUUGAUGAUGCUGCAU	TC6835	5.0	-1.0	1	21	47	67	AGAAUCUUGAUGAUGCUGCAU	:.::.::.::::::.:	AUUAUGUAUUAUUAAGAUUUU	Cleavage	weakly similar to UniRef100_A7R2L9 Cluster: Chromosome undetermined scaffold_435, whole genome shotgun sequence; n=1; Vitis vinifera|Rep: Chromosome undetermined scaffold_435, whole genome shotgun sequence - Vitis vinifera (Grape), partial (65%)	1
AGAAUCUUGAUGAUGCUGCAU	CO101740	5.0	-1.0	1	21	328	348	AGAAUCUUGAUGAUGCUGCAU	: :::.::..::::: :::	UUCCAGUAUUGUCAAGCUUCA	Cleavage	similar to UniRef100_A7PYB5 Cluster: Chromosome chr15 scaffold_37, whole genome shotgun sequence; n=1; Vitis vinifera|Rep: Chromosome chr15 scaffold_37, whole genome shotgun sequence - Vitis vinifera (Grape), partial (39%)	1
AGAAUCUUGAUGAUGCUGCAU	TC5171	5.0	-1.0	1	21	938	959	AGAAUC-UUGAUGAUGCUGCAU	::.::.::.::::: ::::.:	CUGUAGUAUUAUCAAAGAUUUU	Cleavage	similar to UniRef100_A7PYF5 Cluster: Chromosome chr15 scaffold_37, whole genome shotgun sequence; n=1; Vitis vinifera|Rep: Chromosome chr15 scaffold_37, whole genome shotgun sequence - Vitis vinifera (Grape), partial (84%)	1
AGAAUCUUGAUGAUGCUGCAU	CO113607	5.0	-1.0	1	21	535	555	AGAAUCUUGAUGAUGCUGCAU	:::::: ::: ...::::::	AUGCAGGCUCACUGGGAUUCU	Translation	similar to UniRef100_A7R1E4 Cluster: Chromosome undetermined scaffold_349, whole genome shotgun sequence; n=1; Vitis vinifera|Rep: Chromosome undetermined scaffold_349, whole genome shotgun sequence - Vitis vinifera (Grape), partial (24%)	1
AGAAUCUUGAUGAUGCUGCAU	CO125887	5.0	-1.0	1	21	365	385	AGAAUCUUGAUGAUGCUGCAU	::::::.:.. : .::::::	UUGCAGCGUUGGCCGGAUUCU	Translation	similar to UniRef100_A7Q0U8 Cluster: Chromosome chr7 scaffold_42, whole genome shotgun sequence; n=1; Vitis vinifera|Rep: Chromosome chr7 scaffold_42, whole genome shotgun sequence - Vitis vinifera (Grape), partial (52%)	1
AGAAUCUUGAUGAUGCUGCAU	CO098091	5.0	-1.0	1	21	411	431	AGAAUCUUGAUGAUGCUGCAU	::::: :::::: .::.:	UCCCAGCACCAUCAAAGUUUU	Cleavage	weakly similar to UniRef100_P49358 Cluster: Serine hydroxymethyltransferase 2, mitochondrial precursor; n=1; Flaveria pringlei|Rep: Serine hydroxymethyltransferase 2, mitochondrial precursor - Flaveria pringlei, partial (8%)	1
AGAAUCUUGAUGAUGCUGCAU	TC4395	5.0	-1.0	1	21	288	308	AGAAUCUUGAUGAUGCUGCAU	::::::::.:: ::::	GAUUUGCAUCAUCGAGCUUCU	Cleavage	homologue to UniRef100_A7P3F9 Cluster: Chromosome chr1 scaffold_5, whole genome shotgun sequence; n=1; Vitis vinifera|Rep: Chromosome chr1 scaffold_5, whole genome shotgun sequence - Vitis vinifera (Grape), partial (34%)	1
AGAAUCUUGAUGAUGCUGCAU	TC8051	5.0	-1.0	1	21	1104	1124	AGAAUCUUGAUGAUGCUGCAU	:::. ::.:.::...:.::.:	AUGUUGCGUUAUUGGGGUUUU	Cleavage	UniRef100_Q38JU3 Cluster: ADP ribosylation factor 002; n=2; core eudicotyledons|Rep: ADP ribosylation factor 002 - Daucus carota (Carrot), complete	1
AGAAUCUUGAUGAUGCUGCAU	CO121038	5.0	-1.0	1	21	425	445	AGAAUCUUGAUGAUGCUGCAU	:::: :: :.:::.: ::::	CUGCACCACCGUCAGGUUUCU	Cleavage	similar to UniRef100_A7QKF1 Cluster: Chromosome chr2 scaffold_112, whole genome shotgun sequence; n=1; Vitis vinifera|Rep: Chromosome chr2 scaffold_112, whole genome shotgun sequence - Vitis vinifera (Grape), partial (22%)	1
AGAAUCUUGAUGAUGCUGCAU	CO115350	5.0	-1.0	1	21	267	287	AGAAUCUUGAUGAUGCUGCAU	: ::::::: : ..::::::	UUUCAGCAUCCUGGGGAUUCU	Translation	similar to UniRef100_Q8GT83 Cluster: Fiber protein Fb9; n=1; Gossypium barbadense|Rep: Fiber protein Fb9 - Gossypium barbadense (Sea-island cotton) (Egyptian cotton), partial (93%)	1
AGAAUCUUGAUGAUGCUGCAU	TC3416	5.0	-1.0	1	21	502	522	AGAAUCUUGAUGAUGCUGCAU	:: :.:.::::::..:. :::	AUUCGGUAUCAUCGGGGAUCU	Cleavage	similar to UniRef100_Q4KU02 Cluster: Purple acid phosphatase; n=1; Medicago truncatula|Rep: Purple acid phosphatase - Medicago truncatula (Barrel medic), partial (94%)	1
AGAAUCUUGAUGAUGCUGCAU	TC6879	5.0	-1.0	1	21	91	111	AGAAUCUUGAUGAUGCUGCAU	:: :: :: :::...::::::	AUUCACCACCAUUGGGAUUCU	Cleavage	similar to UniRef100_A7PFZ5 Cluster: Chromosome chr6 scaffold_15, whole genome shotgun sequence; n=2; Vitis vinifera|Rep: Chromosome chr6 scaffold_15, whole genome shotgun sequence - Vitis vinifera (Grape), partial (64%)	1
AGAAUCUUGAUGAUGCUGCAU	CO119470	5.0	-1.0	1	21	315	335	AGAAUCUUGAUGAUGCUGCAU	::::: :::: :::: ::	UAGCAGCCUCAUGAAGAAUCA	Cleavage	similar to UniRef100_A7NZC1 Cluster: Chromosome chr6 scaffold_3, whole genome shotgun sequence; n=1; Vitis vinifera|Rep: Chromosome chr6 scaffold_3, whole genome shotgun sequence - Vitis vinifera (Grape), partial (5%)	1
AGAAUCUUGAUGAUGCUGCAU	CO103466	5.0	-1.0	1	21	24	44	AGAAUCUUGAUGAUGCUGCAU	:: ::::::::::::	CAUUUGCCUCAUCAAGAUUCA	Cleavage	weakly similar to UniRef100_A7QE26 Cluster: Chromosome chr4 scaffold_83, whole genome shotgun sequence; n=1; Vitis vinifera|Rep: Chromosome chr4 scaffold_83, whole genome shotgun sequence - Vitis vinifera (Grape), partial (22%)	1
AGAAUCUUGAUGAUGCUGCAU	TC3270	5.0	-1.0	1	21	346	366	AGAAUCUUGAUGAUGCUGCAU	:: :::::.::.:: :: ::	CUGGAGCAUUAUUAAAAUCCU	Cleavage	similar to UniRef100_A7Q995 Cluster: Chromosome chr19 scaffold_66, whole genome shotgun sequence; n=1; Vitis vinifera|Rep: Chromosome chr19 scaffold_66, whole genome shotgun sequence - Vitis vinifera (Grape), partial (18%)	1
AGAAUCUUGAUGAUGCUGCAU	CO085629	5.0	-1.0	1	21	381	401	AGAAUCUUGAUGAUGCUGCAU	::::.:::: ::: ::.:	GCUCAGCGUCAUGAAGCUUUU	Cleavage	similar to UniRef100_Q9SWR1 Cluster: Aldehyde 5-hydroxylase; n=1; Liquidambar styraciflua|Rep: Aldehyde 5-hydroxylase - Liquidambar styraciflua (Amberboom) (Sweetgum tree), partial (42%)	1
AGAAUCUUGAUGAUGCUGCAU	CO108316	5.0	-1.0	1	21	463	483	AGAAUCUUGAUGAUGCUGCAU	::::::.. :::::: ::	CACCAGCAUUGGCAAGAUCCU	Translation	similar to UniRef100_A7Q2S6 Cluster: Chromosome chr1 scaffold_46, whole genome shotgun sequence; n=1; Vitis vinifera|Rep: Chromosome chr1 scaffold_46, whole genome shotgun sequence - Vitis vinifera (Grape), partial (9%)	1
AGAAUCUUGAUGAUGCUGCAU	CO084043	5.0	-1.0	1	21	393	413	AGAAUCUUGAUGAUGCUGCAU	.: :: :::::::: :.:::	GUUCAUCAUCAUCAUGGUUCG	Cleavage	weakly similar to UniRef100_Q93XR9 Cluster: Bg55 protein; n=1; Bruguiera gymnorhiza|Rep: Bg55 protein - Bruguiera gymnorhiza, partial (13%)	1
AGAAUCUUGAUGAUGCUGCAU	TC9062	5.0	-1.0	1	21	953	973	AGAAUCUUGAUGAUGCUGCAU	::::::::::.::.:	UCAUCUCAUCAUCAAGGUUUU	Cleavage	similar to UniRef100_A7QFM0 Cluster: Chromosome chr8 scaffold_88, whole genome shotgun sequence; n=1; Vitis vinifera|Rep: Chromosome chr8 scaffold_88, whole genome shotgun sequence - Vitis vinifera (Grape), partial (42%)	1
AGAAUCUUGAUGAUGCUGCAU	CO131895	5.0	-1.0	1	21	162	182	AGAAUCUUGAUGAUGCUGCAU	: .::.: : ::::::::::	UUUUAGUAGCUUCAAGAUUCU	Translation	similar to UniRef100_A7QBS2 Cluster: Chromosome chr1 scaffold_75, whole genome shotgun sequence; n=1; Vitis vinifera|Rep: Chromosome chr1 scaffold_75, whole genome shotgun sequence - Vitis vinifera (Grape), partial (24%)	1
AGAAUCUUGAUGAUGCUGCAU	TC6201	5.0	-1.0	1	21	219	239	AGAAUCUUGAUGAUGCUGCAU	::: :: ::::::: : :::	UUGCUGCUUCAUCAAUAAUCU	Cleavage	homologue to UniRef100_A7QXI5 Cluster: Chromosome undetermined scaffold_225, whole genome shotgun sequence; n=1; Vitis vinifera|Rep: Chromosome undetermined scaffold_225, whole genome shotgun sequence - Vitis vinifera (Grape), partial (89%)	1
AGAAUCUUGAUGAUGCUGCAU	CO091629	5.0	-1.0	1	21	751	771	AGAAUCUUGAUGAUGCUGCAU	::: : : :::::..:::::	AUGGAACUUCAUCGGGAUUCA	Cleavage	similar to UniRef100_A7QP45 Cluster: Chromosome chr1 scaffold_136, whole genome shotgun sequence; n=1; Vitis vinifera|Rep: Chromosome chr1 scaffold_136, whole genome shotgun sequence - Vitis vinifera (Grape), partial (13%)	1
AGAAUCUUGAUGAUGCUGCAU	CO121360	5.0	-1.0	1	21	234	254	AGAAUCUUGAUGAUGCUGCAU	:::: : ::::::::. ::	CUGCAUCCUCAUCAAGGGUCA	Cleavage	similar to UniRef100_Q8GT83 Cluster: Fiber protein Fb9; n=1; Gossypium barbadense|Rep: Fiber protein Fb9 - Gossypium barbadense (Sea-island cotton) (Egyptian cotton), partial (93%)	1
AGAAUCUUGAUGAUGCUGCAU	CO128725	5.0	-1.0	1	21	333	353	AGAAUCUUGAUGAUGCUGCAU	: .::::::::.::: ::	CAGGGGCAUCAUCGAGAAGCU	Cleavage	similar to UniRef100_Q4V3B4 Cluster: At3g49350; n=1; Arabidopsis thaliana|Rep: At3g49350 - Arabidopsis thaliana (Mouse-ear cress), partial (5%)	1
AGAAUCUUGAUGAUGCUGCAU	CO098913	5.0	-1.0	1	21	280	300	AGAAUCUUGAUGAUGCUGCAU	: :::::::::::: .:	CUAAAACAUCAUCAAGAUCUU	Cleavage	similar to UniRef100_A7PL29 Cluster: Chromosome chr7 scaffold_20, whole genome shotgun sequence; n=1; Vitis vinifera|Rep: Chromosome chr7 scaffold_20, whole genome shotgun sequence - Vitis vinifera (Grape), partial (6%)	1
AGAAUCUUGAUGAUGCUGCAU	CO120297	5.0	-1.0	1	21	137	157	AGAAUCUUGAUGAUGCUGCAU	.:::: . :.:::::: ::.:	GUGCAUUCUUAUCAAGCUUUU	Cleavage	similar to UniRef100_A7PCJ3 Cluster: Chromosome chr17 scaffold_12, whole genome shotgun sequence; n=1; Vitis vinifera|Rep: Chromosome chr17 scaffold_12, whole genome shotgun sequence - Vitis vinifera (Grape), partial (11%)	1
AGAAUCUUGAUGAUGCUGCAU	TC6225	5.0	-1.0	1	21	746	766	AGAAUCUUGAUGAUGCUGCAU	::::::.: :.::::::	AAACAGCAUUAAAAGGAUUCU	Translation	similar to UniRef100_A7PKI1 Cluster: Chromosome chr15 scaffold_19, whole genome shotgun sequence; n=1; Vitis vinifera|Rep: Chromosome chr15 scaffold_19, whole genome shotgun sequence - Vitis vinifera (Grape), partial (36%)	1
AGAAUCUUGAUGAUGCUGCAU	CO125414	5.0	-1.0	1	21	190	210	AGAAUCUUGAUGAUGCUGCAU	::. : .::::..::::::	UUGUUGGGUCAUUGAGAUUCA	Cleavage	similar to UniRef100_A7P6N7 Cluster: Chromosome chr9 scaffold_7, whole genome shotgun sequence; n=1; Vitis vinifera|Rep: Chromosome chr9 scaffold_7, whole genome shotgun sequence - Vitis vinifera (Grape), partial (11%)	1
miR172c
UGAAUCUUGAUGAUGCUACGC	TC7001	2.5	-1.0	1	21	489	509	UGAAUCUUGAUGAUGCUACGC	.: :::::::::::::::.	AUGCAGCAUCAUCAAGAUUUU	Cleavage	similar to UniRef100_A7NZC0 Cluster: Chromosome chr6 scaffold_3, whole genome shotgun sequence; n=1; Vitis vinifera|Rep: Chromosome chr6 scaffold_3, whole genome shotgun sequence - Vitis vinifera (Grape), partial (24%)	1
UGAAUCUUGAUGAUGCUACGC	TC7575	2.5	-1.0	1	21	600	620	UGAAUCUUGAUGAUGCUACGC	.: ::::::::::.:::::	UUGCAGCAUCAUCAGGAUUCC	Cleavage	similar to UniRef100_A7PLE5 Cluster: Chromosome chr7 scaffold_20, whole genome shotgun sequence; n=1; Vitis vinifera|Rep: Chromosome chr7 scaffold_20, whole genome shotgun sequence - Vitis vinifera (Grape), partial (23%)	1
UGAAUCUUGAUGAUGCUACGC	TC6928	2.5	-1.0	1	21	776	796	UGAAUCUUGAUGAUGCUACGC	.: ::::::::::.:::::	CUGCAGCAUCAUCAGGAUUCC	Cleavage	similar to UniRef100_A7PLE5 Cluster: Chromosome chr7 scaffold_20, whole genome shotgun sequence; n=1; Vitis vinifera|Rep: Chromosome chr7 scaffold_20, whole genome shotgun sequence - Vitis vinifera (Grape), partial (51%)	1
UGAAUCUUGAUGAUGCUACGC	TC8328	2.5	-1.0	1	21	795	815	UGAAUCUUGAUGAUGCUACGC	.: ::::::::::.:::::	CUGCAGCAUCAUCAGGAUUCU	Cleavage	similar to UniRef100_A7NZC0 Cluster: Chromosome chr6 scaffold_3, whole genome shotgun sequence; n=1; Vitis vinifera|Rep: Chromosome chr6 scaffold_3, whole genome shotgun sequence - Vitis vinifera (Grape), partial (53%)	1
UGAAUCUUGAUGAUGCUACGC	TC4318	2.5	-1.0	1	21	1498	1518	UGAAUCUUGAUGAUGCUACGC	.: :::::::::::::::.	AUGCAGCAUCAUCAAGAUUUU	Cleavage	similar to UniRef100_Q9SK03 Cluster: Ethylene-responsive transcription factor RELATED TO APETALA2 7; n=1; Arabidopsis thaliana|Rep: Ethylene-responsive transcription factor RELATED TO APETALA2 7 - Arabidopsis thaliana (Mouse-ear cress), partial (41%)	1
UGAAUCUUGAUGAUGCUACGC	TC8568	2.5	-1.0	1	21	1353	1373	UGAAUCUUGAUGAUGCUACGC	: ::::::::::.:::::	UAGCAGCAUCAUCAGGAUUCU	Cleavage	similar to UniRef100_A7PIB5 Cluster: Chromosome chr13 scaffold_17, whole genome shotgun sequence; n=1; Vitis vinifera|Rep: Chromosome chr13 scaffold_17, whole genome shotgun sequence - Vitis vinifera (Grape), partial (44%)	1
UGAAUCUUGAUGAUGCUACGC	CO103466	3.0	-1.0	1	21	24	44	UGAAUCUUGAUGAUGCUACGC	: :: :::::::::::::	CAUUUGCCUCAUCAAGAUUCA	Cleavage	weakly similar to UniRef100_A7QE26 Cluster: Chromosome chr4 scaffold_83, whole genome shotgun sequence; n=1; Vitis vinifera|Rep: Chromosome chr4 scaffold_83, whole genome shotgun sequence - Vitis vinifera (Grape), partial (22%)	1
UGAAUCUUGAUGAUGCUACGC	TC9325	3.0	-1.0	1	21	263	283	UGAAUCUUGAUGAUGCUACGC	:: :.::::::::: ::::	CGGUCGUAUCAUCAAGCUUCA	Cleavage	weakly similar to UniRef100_A7QGR4 Cluster: Chromosome chr16 scaffold_94, whole genome shotgun sequence; n=1; Vitis vinifera|Rep: Chromosome chr16 scaffold_94, whole genome shotgun sequence - Vitis vinifera (Grape), partial (39%)	1
UGAAUCUUGAUGAUGCUACGC	CO118022	3.5	-1.0	1	21	317	337	UGAAUCUUGAUGAUGCUACGC	:. :: : ::::::::::::.	GUAUACCUUCAUCAAGAUUCG	Cleavage	similar to UniRef100_A7R4J1 Cluster: Chromosome undetermined scaffold_706, whole genome shotgun sequence; n=1; Vitis vinifera|Rep: Chromosome undetermined scaffold_706, whole genome shotgun sequence - Vitis vinifera (Grape), partial (24%)	1
UGAAUCUUGAUGAUGCUACGC	TC9450	3.5	-1.0	1	21	94	114	UGAAUCUUGAUGAUGCUACGC	:.:.::..:.::::::::	UUAUGGUAUUGUUAAGAUUCA	Cleavage	similar to UniRef100_A7PL96 Cluster: Chromosome chr7 scaffold_20, whole genome shotgun sequence; n=1; Vitis vinifera|Rep: Chromosome chr7 scaffold_20, whole genome shotgun sequence - Vitis vinifera (Grape), partial (79%)	1
UGAAUCUUGAUGAUGCUACGC	CO125414	3.5	-1.0	1	21	190	210	UGAAUCUUGAUGAUGCUACGC	.:: : .::::..:::::::	UUGUUGGGUCAUUGAGAUUCA	Cleavage	similar to UniRef100_A7P6N7 Cluster: Chromosome chr9 scaffold_7, whole genome shotgun sequence; n=1; Vitis vinifera|Rep: Chromosome chr9 scaffold_7, whole genome shotgun sequence - Vitis vinifera (Grape), partial (11%)	1
UGAAUCUUGAUGAUGCUACGC	TC8340	3.5	-1.0	1	21	577	596	UGAAUCUUGAUGAUGCUACGC	::: ::::::::::::.:	GAUUAG-AUCAUCAAGAUUUA	Cleavage	similar to UniRef100_A7P6S4 Cluster: Chromosome chr9 scaffold_7, whole genome shotgun sequence; n=1; Vitis vinifera|Rep: Chromosome chr9 scaffold_7, whole genome shotgun sequence - Vitis vinifera (Grape), partial (40%)	1
UGAAUCUUGAUGAUGCUACGC	TC9369	4.0	-1.0	1	21	565	585	UGAAUCUUGAUGAUGCUACGC	::::::.:::::::::	UGAUAGCAUUAUCAAGAUUAC	Cleavage		1
UGAAUCUUGAUGAUGCUACGC	TC7131	4.0	-1.0	1	21	182	202	UGAAUCUUGAUGAUGCUACGC	: :.:: :::::::: ::::	ACCUGGCUUCAUCAAGCUUCA	Cleavage		1
UGAAUCUUGAUGAUGCUACGC	CO078033	4.0	-1.0	1	21	787	807	UGAAUCUUGAUGAUGCUACGC	::.:::::: ..::::::	CGGUGGCAUCAAUGAGAUUCU	Translation	similar to UniRef100_Q8LAD0 Cluster: Pyridoxal biosynthesis protein PDX2; n=1; Arabidopsis thaliana|Rep: Pyridoxal biosynthesis protein PDX2 - Arabidopsis thaliana (Mouse-ear cress), partial (85%)	1
UGAAUCUUGAUGAUGCUACGC	TC6022	4.0	-1.0	1	21	544	564	UGAAUCUUGAUGAUGCUACGC	:.:::: :::::..::.: ::	GUGUAGAAUCAUUGAGGUACA	Cleavage	similar to UniRef100_A7Q3S1 Cluster: Chromosome chr13 scaffold_48, whole genome shotgun sequence; n=1; Vitis vinifera|Rep: Chromosome chr13 scaffold_48, whole genome shotgun sequence - Vitis vinifera (Grape), partial (92%)	1
UGAAUCUUGAUGAUGCUACGC	CO076558	4.0	-1.0	1	21	196	216	UGAAUCUUGAUGAUGCUACGC	:::::: ..:::: :::::	CGGUAGCAAUGUCAAAAUUCA	Cleavage	similar to UniRef100_A7PUE2 Cluster: Chromosome chr7 scaffold_31, whole genome shotgun sequence; n=1; Vitis vinifera|Rep: Chromosome chr7 scaffold_31, whole genome shotgun sequence - Vitis vinifera (Grape), partial (13%)	1
UGAAUCUUGAUGAUGCUACGC	TC6034	4.0	-1.0	1	21	1127	1147	UGAAUCUUGAUGAUGCUACGC	::::..::::::::::	CCAACGCAUUGUCAAGAUUCA	Cleavage	similar to UniRef100_Q9FQ93 Cluster: Anther ethylene-upregulated protein ER1; n=1; Nicotiana tabacum|Rep: Anther ethylene-upregulated protein ER1 - Nicotiana tabacum (Common tobacco), partial (56%)	1
UGAAUCUUGAUGAUGCUACGC	TC7773	4.0	-1.0	1	21	803	823	UGAAUCUUGAUGAUGCUACGC	:::: ::::::: .::::	AAUUAGCUUCAUCAAUGUUCA	Cleavage	similar to UniRef100_A7PVI3 Cluster: Chromosome chr9 scaffold_33, whole genome shotgun sequence; n=1; Vitis vinifera|Rep: Chromosome chr9 scaffold_33, whole genome shotgun sequence - Vitis vinifera (Grape), partial (28%)	1
UGAAUCUUGAUGAUGCUACGC	CO115223	4.0	-1.0	1	21	323	343	UGAAUCUUGAUGAUGCUACGC	:: :: ::: :::::::.:	UGGUUGCUUCAACAAGAUUUA	Translation	weakly similar to UniRef100_A7QBV5 Cluster: Chromosome chr1 scaffold_75, whole genome shotgun sequence; n=1; Vitis vinifera|Rep: Chromosome chr1 scaffold_75, whole genome shotgun sequence - Vitis vinifera (Grape), partial (27%)	1
[truncated: 1,949 more rows]
