# Supplementary material for: Profile and potential bioactivity of the miRNome and metabolome expressed in Malva sylvestris L. leaf and flower
Source: BMC Plant Biol. 2023 Sep 19;23:439. doi: 10.1186/s12870-023-04434-1 (PMC10507896; doi:10.1186/s12870-023-04434-1)
Supplement: Supplementary file 2 — Additional file 2: Supplemental Material 2. Human target prediction for M. sylvestris miRNAs. For each specific miRNA, the results obtained by the PsRNAtarget software and containing the list of putative human mRNA targets predicted by the bioinformatics analysis was provided. In detail, for each miRNA, the targets, described as NCBI acronyms, and the relative percentage of maximum likelihood were listed, according to the cellular pathway in which they are involved. [file 12870_2023_4434_MOESM2_ESM.xlsx]

## Sheet: Leaf miRNAs' targets
Supplemental Material 2. Human target prediction for M. sylvestris miRNAs. For each specific miRNA, the results obtained by the PsRNAtarget software and containing the list of putative human mRNA targets predicted by the bioinformatics analysis was provided. In detail, for each miRNA, the targets, described as NCBI acronyms, and the relative percentage of maximum likelihood were listed, according…
LEAF
Leaf miRNAs' targets		miR396a	Likelihood	miR403b-3p	Likelihood	miR396f-5p	Likelihood	miR172b-3p	Likelihood	miR482a	Likelihood	miR160a	Likelihood	miR167e-5p	Likelihood	miR156b	Likelihood	miR168-5p	Likelihood	miR172c	Likelihood	miR172c-5p	Likelihood	miR2118	Likelihood	miR398b	Likelihood	miR398b-3p	Likelihood	miR399c	Likelihood	miR399f-3p	Likelihood	miR530b	Likelihood		miR8051-5p	Likelihood
Apoptosis		TNFRSF1B	0.9552698744687949	STAT5A	0.9555909365384991	DFFA	0.9558070213213102	FASLG	0.9443740162934537	BCL2L2	0.9412837446803389	BCL2L2	0.9604166967908625	TNFSF11	0.9571463471807423	CASP8	0.9657879454002611	TRAF2	0.9585065349406834	FASLG	0.9371329444423904	TRAF3	0.9561863657182009	RELA	0.940038845805241	SOCS3	0.9599390173257282	TP53I3	0.9624755955634522	FASLG	0.963962397482347	BOK	0.9323480000408154	MCL1	0.956005241608341
		NFKB1	0.9550218790741547	CASP8	0.9016274327757143	BCL2L13	0.9361297445577567	REL	0.8629378856283939	TRAF1	0.9197269086494869	AKT1	0.9588381622374823	HRK	0.9266522742534412	CASP2	0.9343402299824278	CASP12	0.9576242933858297			TRAF5	0.9156611407374551	HRK	0.9118684450658108	FASLG	0.959125962456283	HTRA2	0.9569013983263299	BOK	0.9580713811797262	TNFSF8	0.9284802407135899	AKT1	0.9129744340958079
		DFFA	0.9470425125953793			TNFRSF1A	0.9342798276730987			TP53	0.9138974718057348	TRAF3	0.9588101500299226	RELA	0.9209433171733539			RELB	0.956502428086024					TNFSF11	0.8948497396674336	BCL2L11	0.9582070593516336	BCL2L11	0.9401715694162844	FADD	0.9479921775821399	FADD	0.9088061808060032	CASP5	0.9102177342083663
		TNFRSF1A	0.9315156670596851			TNFRSF1B	0.9287591121063234			BCL2L13	0.9102300129089592	TRAF7	0.958581291452514	RELB	0.9008555394769424			TRAF7	0.9548796676279018					TP53	0.8583110659528745	HTRA2	0.9576389975430876	RELA	0.9399088042034496	TRAF2	0.9309692246548888	CASP8	0.8893433088289842	DIABLO	0.8938774071948469
		BCL2L11	0.9172457879052448			TRAF7	0.9157104828399539			RELA	0.8907707516949774	FADD	0.9571795954391238	DIABLO	0.8907605861263922			BAD	0.9427038942414517							TRAF3	0.9550581474171164	NFKB1	0.9337553810902719	BCL2L1	0.9161472343579578			AVEN	0.8828980951369895
		FAS	0.9110915878484458			FAS	0.9114696928048154					CFLAR	0.9539294731533485	CASP8	0.8807971060397543			CAD	0.9418437446053816							TNF	0.9308105089289083	BCL2L1	0.9234759241137768	BCL2L11	0.9144625381879621			TNFSF10	0.8672063902731723
		HRK	0.8990086139071234			HRK	0.891550071262058					BAK1	0.9533088844779993	BIRC5	0.8757307807584225			BBC3	0.9408350143828593							BIK	0.9178641926901873	TP53	0.9230591991998517
		HSP90B1	0.8891941943493336			RELA	0.8800028163862782					CASP14	0.9480938184551408	BAK1	0.8669613836208347			SOCS3	0.9406292674654718							BAK1	0.9178013437290339	BAK1	0.9149941294709903
		CFLAR	0.8815216476352469			SOCS2	0.8564892862622405					BIK	0.9474168385855972	CASP12	0.8546050669171553			TRAF3	0.9392488943684617							CASP5	0.8771697902626515	SOCS3	0.9132909310535134
						TNFRSF25	0.8563034323389362					CASP7	0.9428980061466008					TRAF5	0.9383725269011041									CASP5	0.9122188003031388
						TP53	0.8560754730883382					SOCS3	0.9406947045925879					BCL2L1	0.9376621428064772									FASLG	0.9093132936113585
												AVEN	0.9395290824125212					TNFSF10	0.9242115403106241									TRAF5	0.9029276934430028
												TP53I3	0.9187592883925089					DFFA	0.9235290508055785									CASP10	0.8978410751327058
												BCL2L1	0.9163906023906887					TNFSF8	0.9233845390403898									TNF	0.8955039041501127
												CASP1	0.8910712770416446					BCL2L2	0.9227944592400488									CASP7	0.8856353207437658
												NFKB1	0.8872509678976079					NFKB2	0.9218185083880585									TNFRSF1A	0.8854596713452241
												BCL2L11	0.8861943369010152					CRADD	0.9202931943120779
												NGFR	0.8830240418204405					BAK1	0.9195845770453621
												TNF	0.8817298863223644					TRAF6	0.917039255153285
												FAS	0.8814034808074727					STAT5B	0.8978965869815384
												PMAIP1	0.8504010367914376					SOCS2	0.896239357830532
												BIRC5	0.8503430055365906					DIABLO	0.8953625759069115
																		BAX	0.88809268215782
																		BIRC5	0.8840848057289974
																		TNFRSF1A	0.8680537684686452
																		HRK	0.8605546188739737
Leaf miRNAs' targets		miR396a	Likelihood	miR403b-3p	Likelihood	miR396f-5p	Likelihood	miR172b-3p	Likelihood	miR482a	Likelihood	miR160a	Likelihood	miR167e-5p	Likelihood	miR156b	Likelihood	miR168-5p	Likelihood	miR172c	Likelihood	miR172c-5p	Likelihood	miR2118	Likelihood	miR398b	Likelihood	miR398b-3p	Likelihood	miR399c	Likelihood	miR399f-3p	Likelihood	miR530b	Likelihood		miR8051-5p	Likelihood
Invasion		CTNNA1	0.9580432142358086	CASP8	0.9016274327757143	CTNNA1	0.9583355759941037			SERPINE1	0.9583216005433051	CDKN2A	0.9685623511068375	MGAT5	0.9475139571356909	HGF	0.9589222411625175	KISS1R	0.9587013870199815	CTBP1	0.9143070196341183	IGF1	0.9514440968837534	CXCR4	0.9383046727165266	ERBB2	0.9532461460859066	ERBB2	0.9526589294216311	MMP9	0.9689807751660743	MMP9	0.9686793105534147	HTATIP2	0.9108516845193507		MGAT5	0.9508507609772678
		TCF20	0.9242212469091654			NME1	0.9055027267734198			SSTR2	0.9544006089106372	TIMP4	0.9647284168960302	KISS1	0.9416673092324929	CD82	0.9447333124487758	SNCG	0.9579466533299843			CDH1	0.933362114953176	SYK	0.9115338691671148	NCAM1	0.9482187211158011	NCAM1	0.9506592178383306	TIMP1	0.9538070075181195	TIMP1	0.9635954211091764	TWIST1	0.9065337308055043		SERPINB5	0.9066340168469782
		ITGB3	0.8898970481477245			MMP3	0.902090071191662			LYPD3	0.9511246189429854	IL18	0.9601350771262941	FXYD5	0.8979149687795591	VEGFC	0.940852085998745	NF2	0.9526040642466196			CXCR4	0.8995771682419547	SET	0.9093336590017893	MMP14	0.9414111330376459	KISS1R	0.941692923966796	SET	0.9450729324884447	NME1	0.9440909917267876	TNFSF10	0.8672063902731723
		TP53	0.8709133074393538			TP53	0.8986664240287795			MYC	0.9390635549473156	NME1	0.9598807782724744	TMPRSS4	0.887242372759227	TMPRSS4	0.925535822813241	MGAT5	0.9514939201714996					CTBP1	0.9045089812257826	SERPINE1	0.9287423523890546	CTBP1	0.9403533115205388	NF2	0.9380339743274146	SET	0.9373300941534676
						FGFR4	0.8643115109786831			CTNNA1	0.9389193697666774	BRMS1	0.9589582758190415	BRMS1	0.8691726582365918	MCAM	0.9091801493618886	NCAM1	0.9451876695563095					NF2	0.9028975171598835	CXCL12	0.9202915453990617	VEGFA	0.9343612133701227	RET	0.9372067552314985	TCF20	0.9107199285207059
						CTBP1	0.8614000534278851			PECAM1	0.9340559299463389	MMP2	0.9588567703449544	MCAM	0.8681640011762273	TIAM1	0.8677643729310691	CXCL12	0.9426662263626355					TCF20	0.8954986067332293	LYPD3	0.9182429907586657	SERPINE1	0.932871576940871	NME1	0.9342140300173835	ITGA3	0.874141989818902
										CD44	0.9295405760928226	KISS1	0.9588357932600932	MTSS1	0.8648269518136394	CTNNA1	0.8520311752601996	EPHB2	0.9335911184030181					ERBB2	0.8599968737217457	VEGFA	0.8984797520062096	CXCL12	0.9311046913491323	CTBP1	0.9294474353671119	MMP2	0.8612471313219869
										NR4A3	0.9150706382283369	S100A4	0.9517957385644149					TCF20	0.9326272925164972					TP53	0.8583110659528745	IGF1	0.890345009981262	TP53	0.9230591991998517	PTGS2	0.8847480015473012
										TP53	0.9138974718057348	KISS1R	0.9455012520401073					CTBP1	0.9325663409919596							PECAM1	0.8831224845169309	MMP14	0.9149751662079948	CD82	0.8669616018537135
										SET	0.908843534881971	APC	0.9445937864913732					DAPK1	0.9267667958821937							TIMP2	0.8803266036274167	IGF1	0.9140878911710907	CEACAM1	0.8598749805592165
										CEACAM1	0.8861961813982144	CD82	0.9424419417002587					TNFSF10	0.9242115403106241							ITGA11	0.8628815025921901	CDH1	0.9060221622197341
										LAMB1	0.877493634693215	CTBP1	0.9398926482028298					TSHR	0.9216448870373203									TIMP2	0.9039277538553008
										EPHB2	0.8659462931389446	NR4A3	0.9300730437027596					IL1B	0.9184456918006428									LYPD3	0.8866341058288159
												TCF20	0.9260769847287852					BRMS1	0.8878532245276372									MCAM	0.8752640102168544
												SYK	0.9167465704559914					MET	0.8821343828996161									PECAM1	0.8740945372868436
												PECAM1	0.9147961688755849					ERBB2	0.8737241816237581
												ITGA2	0.9094153323227415					TIMP2	0.8690858078647656
												SMAD4	0.9073664603259828					TIAM1	0.8590884681499947
												CXCL12	0.90599037027419					MYC	0.8570968215072828
												SNCG	0.895808686313609					SSTR2	0.8540975383649771
												HTATIP2	0.8934679341065773
												CTSK	0.8831362191476947
												MTSS1	0.8694593647606487
												MTA2	0.8691458077200078
												SSTR2	0.8624197266455459
												PSCA	0.8559587867740691
Leaf miRNAs' targets		miR396a	Likelihood	miR403b-3p	Likelihood	miR396f-5p	Likelihood	miR172b-3p	Likelihood	miR482a	Likelihood	miR160a	Likelihood	miR167e-5p	Likelihood	miR156b	Likelihood	miR168-5p	Likelihood	miR172c	Likelihood	miR172c-5p	Likelihood	miR2118	Likelihood	miR398b	Likelihood	miR398b-3p	Likelihood	miR399c	Likelihood	miR399f-3p	Likelihood	miR530b	Likelihood		miR8051-5p	Likelihood
Senescence		NFKB1	0.9550218790741547	IGF1R	0.9285003306298583	CCNB1	0.9537540360849222			SERPINE1	0.9583216005433051	E2F1	0.9609929560607049	GSK3B	0.9499159343730477	IGFBP3	0.9672033063962094	TBX2	0.95803580509531			IGF1	0.9514460070991582	ABL1	0.9223402548818206	IGFBP7	0.9568190136727399	PRKCD	0.9615090798772313	CITED2	0.9563467756749625	IRF3	0.9656319160156519	TWIST1	0.9065337308055043
		E2F1	0.9512367420394257	MAPK14	0.8526103541657407	E2F1	0.9511336331847111			EGR1	0.9574311516463294	CCND1	0.9608702712582854	CREG1	0.9462300944816553	CCNA2	0.9433746335668922	CALR	0.9575969616090604					TP53	0.8583110659528745	CDK4	0.9367872710521895	CDK4	0.9523510152609278	CCNA2	0.9547634430829318	E2F3	0.878461679676139	CCND1	0.8898950362247636
		CCNB1	0.9431848871078625			CHEK2	0.9341007518707886			CCNA2	0.9491692539697255	CDKN2B	0.9601614502907131	MAPK14	0.9119523005734944	TERT	0.9164375900931265	CREG1	0.9569291717950561							SERPINE1	0.9287423523890546	IGFBP7	0.9505026706270275	TGFB1I1	0.9304899624234214			E2F3	0.877836567726971
		ATM	0.8960445093985713			CDKN1B	0.9202158155153803			ETS1	0.9477535863664641	CDKN2A	0.9590231575502147			SERPINB2	0.9134987091405453	CDK2	0.9561437729164286							IGF1	0.8903626445537401	TGFB1I1	0.9418154354580424	IRF3	0.9137758839810315			AKT1	0.8627443785561564
		CDKN1B	0.892784890206752			ATM	0.9149170537165331			MYC	0.9390635549473156	AKT1	0.9588381622374823			TERF2	0.9002960506879729	ABL1	0.9556198600892971							TP53BP1	0.8869585767432105	NFKB1	0.9337553810902719	COL3A1	0.8975922099593842
		CDKN2D	0.8913246697501511			TP53	0.8986664240287795			CHEK1	0.937548581494659	IRF3	0.9582985046390893			CCNB1	0.8857292455892901	ID1	0.9551963168059612							CITED2	0.8853164387080187	SERPINE1	0.932871576940871	IGF1R	0.8578644729552939
		IRF7	0.8821293935912752			CDKN2B	0.8867162738755726			SPARC	0.9364403048023366	ABL1	0.9582130250904577					E2F1	0.9461249642960889							TGFB1I1	0.856772631561	TP53	0.9230591991998517	CDC25C	0.8551643407664399
		TP53	0.8709133074393538			IRF7	0.8859733964438911			CD44	0.9295405760928226	NOX4	0.9572816310761401					TERT	0.9351331023498377									IGF1	0.9140975185824277
		EGR1	0.8688376946158285			THBS1	0.8613780752820399			IGF1R	0.9278624094811588	MAPK14	0.9568031207099502					TGFB1I1	0.9343839741390839									MAP2K3	0.8951248062569463
						MDM2	0.8533815350253616			TP53	0.9138974718057348	ETS2	0.9408816463231591					CDKN1C	0.933366419808542									CALR	0.8912521396013832
										GLB1	0.9089532278497561	CDKN1C	0.939280627569284					CCND1	0.9262245119475515									IRF3	0.8860323018763251
												ING1	0.9301899305275643					ING1	0.9211037183234573									TBX3	0.8641465999421437
												PLAU	0.9296468988880423					IRF3	0.9026643093571818
												EGR1	0.9206894400217014					CDKN2B	0.8909158304384475
												CDKN2D	0.9186250628795022					GSK3B	0.8811632294756752
												TBX2	0.9112663872832788					CHEK1	0.8786735049131673
												CDC25C	0.9022622370774953					MAP2K3	0.8779917376533664
												GSK3B	0.8892349780073916
												NFKB1	0.8872509678976079
Leaf miRNAs' targets		miR396a	Likelihood	miR403b-3p	Likelihood	miR396f-5p	Likelihood	miR172b-3p	Likelihood	miR482a	Likelihood	miR160a	Likelihood	miR167e-5p	Likelihood	miR156b	Likelihood	miR168-5p	Likelihood	miR172c	Likelihood	miR172c-5p	Likelihood	miR2118	Likelihood	miR398b	Likelihood	miR398b-3p	Likelihood	miR399c	Likelihood	miR399f-3p	Likelihood	miR530b	Likelihood		miR8051-5p	Likelihood
Cell Cycle		E2F1	0.9536460822470324			E2F1	0.9541748432022481			CDKN1A	0.9567314194961891	CDKN2A	0.9590231575502147	GSK3B	0.9695337185083901	CCNA2	0.8828903034099069	CDK2	0.9561437729164286					TGFB2	0.9591825210384797	CDK4	0.9367872710521895	CDK4	0.9523510152609278	CCNB2	0.9450326205547028	HDAC1	0.9632925095744959	E2F4	0.9303940239292456
		CDKN1B	0.892784890206752			CDKN1B	0.9202158155153803			CCNA2	0.9491692539697255	E2F4	0.9584869669082019	CDC25A	0.8873561291903955			E2F1	0.9461249642960889					TP53	0.8583110659528745	HDAC6	0.9331760394082194	HDAC3	0.9484603658114513	CCNA2	0.9150058118958483	CCNB2	0.9504299036064225	CCND1	0.8898950362247636
						CCNB1	0.9037459562634992			TGFB3	0.9431742067288948	E2F1	0.9544834276079313					CCND1	0.9262245119475515							HDAC3	0.9090254987930838	HDAC6	0.9386348959163058	HDAC1	0.8904277929046595			E2F3	0.877836567726971
										HDAC6	0.9382202806933247	CDC25A	0.940654904087514					HDAC9	0.9236506870475878							HDAC4	0.8668553711860751	TP53	0.9230591991998517
										CCND2	0.9172271215915102	CCND1	0.9336595290318397					HDAC2	0.921482205454369									CDC25A	0.8811078932921791
										TGFB2	0.9155069438840263	CCND2	0.9269612992869724					HDAC1	0.9111327696533854
										TP53	0.9138974718057348	CDKN2D	0.9186250628795022					E2F2	0.9048273196917992
												HDAC6	0.9149700670977199					CDKN2B	0.8909158304384475
												CDKN2B	0.8976110540100459					GSK3B	0.8811632294756752
												GSK3B	0.8892349780073916					CCND2	0.8762923678870318
												CCNB2	0.8853326325429425
												HDAC4	0.8742365411485007
												E2F3	0.8577557536691639
Leaf miRNAs' targets		miR396a	Likelihood	miR403b-3p	Likelihood	miR396f-5p	Likelihood	miR172b-3p	Likelihood	miR482a	Likelihood	miR160a	Likelihood	miR167e-5p	Likelihood	miR156b	Likelihood	miR168-5p	Likelihood	miR172c	Likelihood	miR172c-5p	Likelihood	miR2118	Likelihood	miR398b	Likelihood	miR398b-3p	Likelihood	miR399c	Likelihood	miR399f-3p	Likelihood	miR530b	Likelihood		miR8051-5p	Likelihood
Oxydative Stress		ANGPTL7	0.961276	GSR	0.936555	ANGPTL7	0.96228	TXNRD1	0.932215	NOS2	0.95714	PRDX1	0.961054	GSS	0.93175	OXR1	0.958606	APOE	0.959042			PXDN	0.930291	CCS	0.957379	PNKP	0.95452	TPO	0.956395	GSR	0.958498	LPO	0.951935	GSTZ1	0.954122		GPX3	0.881897
		GSR	0.95228			GSR	0.955013	GSR	0.917331	TPO	0.943371	PREX1	0.960466	SRXN1	0.920314	CSDE1	0.92062	PRDX5	0.958861			TPO	0.9182	GSS	0.956963	GPX1	0.937802	ANGPTL7	0.956324	TTN	0.955209	GSR	0.951549	TPO	0.942163		APOE	0.874895
		CCS	0.943254			CCS	0.943569	APOE	0.858893	GPX5	0.933913	NCF1C	0.960149	DHCR24	0.913946			CAT	0.957484			MPO	0.883277	GPR156	0.947131	PXDN	0.924526	PNKP	0.948461	LPO	0.954687	SRXN1	0.938413	CCS	0.937487		ANGPTL7	0.873639
		GSS	0.877134			NCF2	0.889856	ALB	0.851508	PTGS1	0.924889	CCS	0.958584	BNIP3	0.909159			GPX1	0.955862					CYBA	0.9411	SRXN1	0.912497	SCARA3	0.932515	DHCR24	0.946341	DHCR24	0.921647	STK25	0.936132		CAT	0.871393
						PXDNL	0.876391			OXSR1	0.904861	MPO	0.957793	KRT1	0.904643			MPO	0.955196					DUOX1	0.920874	MPO	0.911577	OXSR1	0.929316	SRXN1	0.938116	NCF2	0.903319
										SGK2	0.878177	GPX6	0.956993	GLRX2	0.895394			NOX5	0.95013					GPX1	0.91482	TPO	0.90877	PTGS1	0.918109	PTGS2	0.884748	PRNP	0.870207
										CCL5	0.872632	GPX1	0.955969					SRXN1	0.94752					PXDN	0.900558	ANGPTL7	0.903345	LPO	0.91259	AOX1	0.867316
												GTF2I	0.955955					PRDX2	0.939286					SRXN1	0.858929	DUOX1	0.879574	MPO	0.898429	NUDT1	0.864916
												GPR156	0.955877					PXDNL	0.937064							OXSR1	0.878788	GSR	0.897034	OXSR1	0.858043
												NOS2	0.953695					NCF1	0.936543							PTGS1	0.874269	SGK2	0.88788
												TXNRD2	0.948316					GPX6	0.935519									DHCR24	0.853471
												DGKK	0.936239					SOD2	0.931483
												TXNRD1	0.93574					ATOX1	0.927014
												PRDX5	0.934229					NOS2	0.926241
												DUOX1	0.926333					GLRX2	0.925899
												SIRT2	0.921514					MPV17	0.916656
												MGST3	0.91057					LPO	0.916265
												NOX5	0.885618					SIRT2	0.912856
												CSDE1	0.876603					ALB	0.912797
												MPV17	0.863268					SCARA3	0.895197
																		TXNRD2	0.892182
																		PXDN	0.891519
																		FOXM1	0.886374
																		EPX	0.885543
																		DUOX2	0.860245

## Sheet: Flower miRNAs' targets
Supplemental Material 2. Human target prediction for M. sylvestris miRNAs. For each specific miRNA, the results obtained by the PsRNAtarget software and containing the list of putative human mRNA targets predicted by the bioinformatics analysis was provided. In detail, for each miRNA, the targets, described as NCBI acronyms, and the relative percentage of maximum likelihood were listed, according…
FLOWER
Flower miRNAs' targets		miR159c-3p	Likelihood	miR6300	Likelihood	miR3954b-5p	Likelihood	miR395c-3p	Likelihood	miR160b-5p	Likelihood	396c-3p	Likelihood	miR156a	Likelihood	miR159	Likelihood	miR164d-5p	Likelihood	miR166f-3p	Likelihood	miR167d	Likelihood	miR399d	Likelihood	miR399e-3p	Likelihood	393c-5p	Likelihood	miR166g-3p	Likelihood
Apoptosis		TRAF2	0.9597494898066269	TNFRSF25	0.9364705769355948	STAT5A	0.9555909365384991	TNFRSF1A	0.9563727858365801	BOK	0.9658155767982783			STAT5B	0.9581820690306508	BCL2L1	0.9563321037362733	STAT5A	0.969074118736074	AVEN	0.962641976605235	NFKB1	0.9581909679521993	BOK	0.9645428691554162	FADD	0.9041422982114893			BIRC3	0.9576492085152569
		BAX	0.9522860417025902	BCL2	0.8562742351481982	CASP8	0.8969717968232804	TNFSF8	0.955083055762167	BCL2L2	0.9614427341950499			TNFRSF1A	0.8609184072005661	BCL2L2	0.9375761668892477	STAT5B	0.9687979231497695	CASP8	0.9590357448309879	CASP8	0.9493143344255733	BCL2L1	0.9592084366195326	RELA	0.8908961219535919			BCL2	0.9560090118708742
		RELB	0.9510637965875948					CASP12	0.9502018108484812	PMAIP1	0.9604934360196948					TP53	0.932041059762639	APAF1	0.9678614959509664	CRADD	0.9572074675713795	HRK	0.9395173584612662	FASLG	0.9591969474648498	NFKB1	0.8699486919072589			TNFRSF1B	0.9454801431639596
		STAT5B	0.9399290651857134					SOCS3	0.9247898397557526	TRAF3	0.9589647700025454					CASP10	0.9303961134754966	CASP9	0.9667408661401805	DIABLO	0.9469159793299976	RELA	0.9237583489415653	FADD	0.9166690780426786	TRAF1	0.8504389731618902			BIRC5	0.938177284344526
		BCL2L11	0.8785122336158654					AKT1	0.915341372905874	TRAF7	0.9586329803785921					BCL2L11	0.9248712316733959	TNFSF11	0.9633709641919695	BIRC3	0.9459708451242417	AKT1	0.919097480078096	BCL2L11	0.9119270459446737					CASP6	0.9179157017445736
		BCL2L2	0.8602863982002248					BIRC2	0.9105699930403754	FADD	0.9581743319983306					BCL2L10	0.9088227758752495	TNFRSF1A	0.9602217989832332	TNFSF11	0.9384926807786024	TNFSF11	0.9068425447861347	TNFSF8	0.8870737234459406					NFKB1	0.8987731996063058
								RELA	0.887202025093049	CASP7	0.9553089239786763					BAK1	0.8832322260877087	DIABLO	0.9601861440477876	BCL2	0.9320551584415424	CASP12	0.9030752114369628	BIRC3	0.8690718221234669					SOCS3	0.8867238734459703
								BCL2L13	0.8751094404871245	BAK1	0.9533529362162542							TNF	0.9512096957463022	SOCS3	0.9248733648970195	BIRC5	0.8599368512160989							FAS	0.8788305439078897
								CASP4	0.872995163990089	CFLAR	0.9532547338457613							BAD	0.9405278476583984	TNF	0.9178252644500412	BAK1	0.8506321731838089							TRAF7	0.8616659626783366
								PMAIP1	0.8553954555966946	AVEN	0.9508771512126719							TRAF6	0.9361609752612909	BIRC5	0.9033828708158249
										DFFA	0.9372096107106985							RELA	0.9286151089435833	TNFRSF1A	0.8947819067474847
										BID	0.9352189720350845							CASP8	0.9196661122126618	FAS	0.8806338757665685
										CASP14	0.9334167434632175							FADD	0.9179607445089695	HRK	0.8797424690956025
										TNFRSF1B	0.9312747201628231							CASP10	0.89780063683408	NFKB1	0.8513146557500578
										BCL2L13	0.9237813965151311							BAK1	0.8955858595519113
										CASP2	0.9174016010657383							TNFSF8	0.8911759588047312
										BCL2L1	0.9147000553932382							STAT1	0.8723472667198972
										TRAF1	0.87894395642957
										HRK	0.8766165408251857
										CRADD	0.859735695995283
										BIRC5	0.8547240317470151
Flower miRNAs' targets		miR159c-3p	Likelihood	miR6300	Likelihood	miR3954b-5p	Likelihood	miR395c-3p	Likelihood	miR160b-5p	Likelihood	396c-3p	Likelihood	miR156a	Likelihood	miR159	Likelihood	miR164d-5p	Likelihood	miR166f-3p	Likelihood	miR167d	Likelihood	miR399d	Likelihood	miR399e-3p	Likelihood	393c-5p	Likelihood	miR166g-3p	Likelihood
Invasion		MTA1	0.9426335783737253	TPBG	0.908688877584479	CASP8	0.9016274327757143	RET	0.9613425154511495	CDKN2A	0.968520822076227	RBL1	0.9345467731628193	DCC	0.9592435797921745	CTSK	0.9537931243153112	CEACAM1	0.9700327879722469	MMP14	0.9649261517340454	KISS1	0.9563753554088831	LAMB1	0.9675863521077254	TIMP1	0.9693320996926277	NME1	0.9618205468396562	LAMB1	0.9629965780266537
		MCAM	0.9424375345256282					MCAM	0.9585443870688066	BRMS1	0.9659426305103895	NCAM1	0.9008805862690021	MMP14	0.9410043686770346	RBL1	0.9418236126238599	MMP9	0.9686409758794207	TIMP1	0.9645419724292	MGAT5	0.9478822765418462	MMP9	0.9650874384712508	MMP9	0.9646051015995433	MMP9	0.9592654347212083	HTATIP2	0.9365735957591304
		RBL2	0.9372139017535529					CXCL12	0.9366695224538409	CTBP1	0.9641900564476468			NME1	0.934231174258288	TP53	0.932041059762639	LYPD3	0.9678519920299229	ITGB4	0.962784904212076	EPHB2	0.9345153005588722	TIMP1	0.9639445043187203	NF2	0.9563917878753252	LAMB1	0.9372874723427547	RET	0.9257138061463406
		BRMS1	0.9340351271661935					CTSK	0.9229930271758955	MMP2	0.9591359866623287			MCAM	0.9341567118399464	HPSE	0.9020241757917982	NME1	0.9671431910747447	MMP3	0.9475269355129391	HGF	0.9268096607743735	SET	0.9480119722432914	SET	0.9492867344352756	TCF20	0.9207614322179529	MTA2	0.9171799234738875
		FXYD5	0.9324097325054188					ITGA11	0.9207679892924878	KISS1	0.9588360698923202			CXCR4	0.9205545377763886	MCAM	0.8903891311963763	MMP14	0.9639154268423685	KISS1R	0.9433218847127739	MTSS1	0.9155448950305058	NF2	0.9460817964399554	NME1	0.9394453326864597	CXCL12	0.8671687761164172	FGFR4	0.8837480644077464
		EPHB2	0.9203449839371872					ETV4	0.9180823268841816	SNCG	0.9585116712601874					RBL2	0.8893213011859864	HTATIP2	0.9630071077643629	CASP8	0.9429991192984475	MCAM	0.8807528613127015	RET	0.9448202034419301	MMP14	0.9280194284063451			TP53	0.860053363891891
		PECAM1	0.9200084105185958					NCAM1	0.8814091588692522	TIAM1	0.9576142695406746					ITGB3	0.8568189220257291	BRMS1	0.9616174728502737	NME1	0.9324561029445588	FN1	0.8683779931272589	NME1	0.9394213188751546	MCAM	0.9231658190483332
		NME1	0.9189140844481012					NF2	0.8767954703364321	TIMP4	0.9566141055944273					ITGB1	0.8501836477100997	MMP2	0.9596543466818729	NR4A3	0.8891737438999038	ITGA3	0.8537093643495416	TMPRSS4	0.9152691201779326	RBL2	0.914531902345411
		HPSE	0.9183160044906882					SYK	0.8720314423071386	S100A4	0.9544674694355396							CD82	0.9585431396748042	HTATIP2	0.8873362011843525			PTGS2	0.8895836925377274	CD82	0.9110517484901965
		ERBB2	0.9125074577996375							KRAS	0.9461226073967067							TIAM1	0.9583278452699812	RB1	0.8814674956254092			CEACAM1	0.8872610534209204	CTBP1	0.9089820838020032
		VEGFC	0.8928602782176127							KISS1R	0.9454631650770221							FN1	0.9578904884556121	RET	0.8809754683864133			FGFR4	0.882201367622103	ITGA9	0.9040248221479537
		SMAD4	0.8503261499752811							IL18	0.9438969820526734							MCAM	0.9573779646046752					CD82	0.8684439098762177	RET	0.9035519691653006
										APC	0.9432269417823193							RBL1	0.9521690079908701							RBL1	0.9019388450173593
										CD82	0.9424655016993488							TIMP1	0.9510078167090138							TMPRSS4	0.8909445064307587
										VEGFA	0.9424265901477243							SET	0.9383365535349							CD44	0.8752139525636046
										HTATIP2	0.9304009483305938							ETV4	0.893333462423421							SMAD2	0.8550624981760571
										SET	0.918818738636063							ITGB3	0.8806167280728016							HTATIP2	0.8527351905168021
										PECAM1	0.9174757935581033							ERBB2	0.8639089219312203
										MTA2	0.9156123692596508
										CTSK	0.9135074755507187
										MTSS1	0.9123749186547804
										NR4A3	0.9072990044777158
										CXCL12	0.9012931786768369
										SSTR2	0.9001215888842554
										ITGA9	0.8984150737927888
										ITGB4	0.8886710708509814
										CTNNA1	0.8752869244379985
Flower miRNAs' targets		miR159c-3p	Likelihood	miR6300	Likelihood	miR3954b-5p	Likelihood	miR395c-3p	Likelihood	miR160b-5p	Likelihood	396c-3p	Likelihood	miR156a	Likelihood	miR159	Likelihood	miR164d-5p	Likelihood	miR166f-3p	Likelihood	miR167d	Likelihood	miR399d	Likelihood	miR399e-3p	Likelihood	393c-5p	Likelihood	miR166g-3p	Likelihood
Senescence		CDKN2D	0.9483801631287879	IFNG	0.8663391489764423	IGF1R	0.931619125552752	IGFBP7	0.9136779293052115	CHEK1	0.964659157577565	RBL1	0.9345467731628193	IGFBP3	0.9593263795407754	RBL1	0.9418236126238599	CDK4	0.9683293983233312	IRF3	0.967656744773654	PRKCD	0.9686772598966689	CITED2	0.9585273586684596	IRF3	0.9575016331685174			CDK2	0.9562154686696706
		CDK2	0.9443002238145611			MAPK14	0.8526103541657407	CREG1	0.8592332045899332	E2F1	0.9606871640869747			PCNA	0.9543974275956919	CDKN1B	0.9408650819109092	CDC25C	0.9647208909626499	IGF1R	0.9498107599436412	NFKB1	0.9581909679521993	CCNA2	0.9580855279414169	CD44	0.9464833604193842			CALR	0.9543800910454978
		RBL2	0.9372139017535529							CDKN2B	0.959347391930002			CCNA2	0.9390491853596976	CREG1	0.933157204228714	CDKN2B	0.963786170817186	TBX2	0.9486974403229579	CREG1	0.9344724030071752	E2F3	0.9547830667033441	IGF1R	0.9385650206598163			E2F3	0.9531969805243727
		SPARC	0.9340711645429157							CDKN2A	0.9592328210696919			E2F3	0.9051987072944745	TERF2	0.9324437598214936	IGF1R	0.9585035936455503	IGFBP5	0.9460977296952723	GSK3B	0.908930128144927	IRF3	0.9385773334243169	E2F3	0.9334284931738428			CDK4	0.950232677482602
		CDC25C	0.9324858854225513							CCND1	0.9574887058118627			COL3A1	0.8948459836987479	TP53	0.932041059762639	CDKN2D	0.95842493046648	GLB1	0.9335998595769338	AKT1	0.8689641283871394	TGFB1I1	0.9220331564925056	RBL2	0.914531902345411			TBX2	0.9471191440328879
		TERF2	0.9316748255967372							ABL1	0.9565513786110714			MAPK14	0.8879790092749409	CDKN2B	0.9230389937019289	FN1	0.9581435361834898	CDK2	0.9187852539456218			COL3A1	0.9096851198590316	TGFB1I1	0.9067965721261592			IGFBP5	0.946205101045065
		SOD2	0.9313294406871552							CDK2	0.9433771657020539					CDK4	0.9078938982199312	TGFB1I1	0.9574756817250555	PRKCD	0.9103150072578474					RBL1	0.9019388450173593			TGFB1I1	0.9439675736381791
		CDKN2B	0.9301940885725716							IRF3	0.9389868849137784					RBL2	0.8893213011859864	SERPINB2	0.9562879509607644	MDM2	0.8966949822012507					NFKB1	0.8699486919072589			CDKN2B	0.9214823310878769
		E2F1	0.9267991970762711							ING1	0.9317961643148701					CDK2	0.8694837507008066	RBL1	0.9521690079908701	TGFB1I1	0.8956489216155709									GLB1	0.9202873176070157
		MAP2K3	0.9070759532072277							PLAU	0.9284952261038342							ALDH1A3	0.9513984294355426	NFKB1	0.8513146557500578									ING1	0.9160441583236245
		IRF3	0.9049243056600279							CREG1	0.9216051168440963							COL1A1	0.9456201315751576											NFKB1	0.8987731996063058
		CHEK1	0.9014421455770999							AKT1	0.9193478042199489							TERT	0.9441760267001836											IRF7	0.8869117999121686
		ID1	0.8926971762952048							CDKN2D	0.9183317816264245							CCNE1	0.9434629069677212											TP53	0.860053363891891
		TP53BP1	0.8826395413678721							TBX2	0.9169841369048193							MAPK14	0.9103489751853776
		IRF5	0.8821766076162704							ETS2	0.9121887116402453							CCNB1	0.8836417639168879
										CDK6	0.8921757765059157							CHEK1	0.8633014300683041
										GSK3B	0.8641263598191832
										EGR1	0.8641218942720413
Flower miRNAs' targets		miR159c-3p	Likelihood	miR6300	Likelihood	miR3954b-5p	Likelihood	miR395c-3p	Likelihood	miR160b-5p	Likelihood	396c-3p	Likelihood	miR156a	Likelihood	miR159	Likelihood	miR164d-5p	Likelihood	miR166f-3p	Likelihood	miR167d	Likelihood	miR399d	Likelihood	miR399e-3p	Likelihood	393c-5p	Likelihood	miR166g-3p	Likelihood
Cell Cycle		HDAC1	0.9561361114199508					CCNA1	0.9411014479544797	CDKN2A	0.9592328210696919	HDAC2	0.9200620092902604	HDAC1	0.958541636795403	CDKN1B	0.9408650819109092	CDK4	0.9683293983233312	CCND3	0.9544009412833065	GSK3B	0.9622686738604335	HDAC1	0.9651342814024754	HDAC1	0.9660161586972246	GSK3B	0.9616716550518335	HDAC6	0.9628286056927006
		CDKN2D	0.9483801631287879					CDK7	0.9281238182484015	CCND3	0.9548975801838351	HDAC1	0.9082128773619969	CCNA2	0.8754528733706053	TP53	0.932041059762639	CDKN2D	0.9615353966277044	HDAC6	0.9431570239920409	E2F2	0.885782532438574	CCNB2	0.9525238771025484	E2F1	0.893252049023308	CCND3	0.9542589700414694	CDK2	0.9566654237418248
		CDK2	0.9443002238145611					HDAC9	0.8590780632276159	E2F1	0.9540706286652509					CDKN2B	0.9230389937019289	TGFB3	0.9585818812395318	CDK2	0.9277770830138018	HDAC7	0.885002104352046	CCNA2	0.9279325513329846	E2F3	0.8876289868528203	CCNE1	0.8517410592916695	CDK4	0.950232677482602
		CDKN2B	0.9301940885725716							CDK2	0.9420269398591619					CDK4	0.9078938982199312	CCNE1	0.9584997068534992	HDAC3	0.8542546545082222	CCNH	0.8685395521742435	E2F3	0.9118261091996834	HDAC7	0.8770529698369752			E2F2	0.9026917424839125
		TGFB2	0.9280841591302839							E2F2	0.9380474146293425					CCND2	0.899100657625036	CDKN2B	0.9579108433229886			E2F4	0.858238593306497							CDKN2B	0.8750800062583516
		E2F1	0.9267991970762711							CDC25A	0.932735675467058					CDK2	0.8694837507008066	HDAC5	0.9224932504252221
		CCND2	0.9202579536437548							CDKN2D	0.9183317816264245							E2F4	0.9217997847815756
										HDAC6	0.9088050286010099							CCNB2	0.8563384835817122
										CDKN2B	0.9082683934856496
										CCND1	0.9006603555361373
										HDAC4	0.8982758109466449
										CDK6	0.8921757765059157
										TGFB3	0.8855477241061752
										HDAC7	0.882637031725355
										CCNB2	0.880253679660526
										CDKN1A	0.8766546608663227
										GSK3B	0.8641263598191832
Flower miRNAs' targets		miR159c-3p	Likelihood	miR6300	Likelihood	miR3954b-5p	Likelihood	miR395c-3p	Likelihood	miR160b-5p	Likelihood	396c-3p	Likelihood	miR156a	Likelihood	miR159	Likelihood	miR164d-5p	Likelihood	miR166f-3p	Likelihood	miR167d	Likelihood	miR399d	Likelihood	miR399e-3p	Likelihood	393c-5p	Likelihood	miR166g-3p	Likelihood
Oxidative Stress		NCF1	0.959739	DUOX1	0.942111	GSR	0.936555	GPR156	0.949855	MPV17	0.961925			PRNP	0.932573	NOX5	0.900621	EPX	0.96808	CYBA	0.961477	SRXN1	0.926586	GSR	0.958073	CCS	0.958747	EPX	0.909846	GPX3	0.957715
		CCS	0.958537					AOX1	0.933165	NCF1C	0.957282			PRDX6	0.921936	DHCR24	0.890673	BNIP3	0.967496	EPX	0.954919	GLRX2	0.903275	SRXN1	0.956441	LPO	0.953604			CSDE1	0.952939
		LPO	0.941188					GSS	0.923392	MPO	0.956872			LPO	0.860574	LPO	0.885737	EPHX2	0.966325	DUOX2	0.938629	GSS	0.898436	LPO	0.956194	DHCR24	0.930366			CAT	0.949531
		SOD2	0.931329					LPO	0.891664	DUSP1	0.955964					TXNRD1	0.866461	FOXM1	0.957659	TXNRD1	0.935878	DHCR24	0.896441	DHCR24	0.95341	GPX2	0.923636			ATOX1	0.947069
		TXNRD1	0.926966							GTF2I	0.954862					CCL5	0.861686	CYBA	0.95719	GSR	0.923834	GPX1	0.855296	SOD3	0.906963	PRDX6	0.91449			STK25	0.935523
		MGST3	0.921297							TXNRD1	0.950515							DHCR24	0.956428	ATOX1	0.91754	CYBA	0.854561	PTGS2	0.889584	CCL5	0.906494			SGK2	0.931488
		CCL5	0.919017							CSDE1	0.950173							MGST3	0.95541	CSDE1	0.917187			OXSR1	0.87668	SRXN1	0.903628			DUOX1	0.923224
		DGKK	0.911809							GPR156	0.94948							NCF1	0.954657	NOX5	0.884228			AOX1	0.874804	NCF2	0.900171			ALB	0.907569
		GPX2	0.908037							TXNRD2	0.948757							CYGB	0.952188					NUDT1	0.86946					CCL5	0.882325
		STK25	0.907478							PRDX5	0.941429							KRT1	0.951652					PRDX6	0.861019					GPR156	0.882221
		TXNDC2	0.904272							NOS2	0.940761							NOX5	0.950884					PRNP	0.856387
		SIRT2	0.890849							APOE	0.936569							SGK2	0.945919
		NCF1C	0.887355							DGKK	0.936061							MSRA	0.928272
		NOX5	0.879645							PREX1	0.927886							PRNP	0.925979
										GPX1	0.918152							GPX7	0.921436
										MGST3	0.914444							PDLIM1	0.918799
										LPO	0.90167							PRDX2	0.910884
										GPX6	0.899212							PXDN	0.90808
										DUOX1	0.873148							DUOX2	0.899882
										SIRT2	0.866938							PNKP	0.894042
										SCARA3	0.859774							GPX2	0.879404
										GPX2	0.85342							STK25	0.872447
